# Supplementary material for: Genome-wide association study identifies 16 genomic regions associated with circulating cytokines at birth
Source: PLoS Genet. 2020 Nov 23;16(11):e1009163. doi: 10.1371/journal.pgen.1009163 (PMC7721185; doi:10.1371/journal.pgen.1009163)
Supplement: S2 Table — (XLSX) [file pgen.1009163.s003.xlsx]

## Sheet: Sheet1
FineMapping									Ensembl VEP						HaploReg v4.1
SNP	CHR	POS	A1	A2	P	Zscore	PIP	LBF	Gene	postion	Distance	Impact	LoFtool	CADD_PHRED	Epigenome IDs	Epigenome groups	Description	Chromatin stats (Core 15-state model)	Chromatin states (25-model using 12 imputed marks)	H3K27ac	H3K4me1	H3K4me3	DNase
rs376195567	1	159542747	A	C	3.658e-24	10.1403464324	0.244	2.7577	CRP	downstream	139332	modifier	0.712	1.576
rs371787270	1	159539361	T	C	3.767e-24	10.1374778109	0.2399	2.7481	CRP	downstream	143954	modifier	0.712	3.331
rs3091244	1	159684665	A	G	7.469e-68	17.4056980465	0.1714	2.5647	CRP	upstream	286	modifier	0.712	0.082	E027	Epithelial	Breast Myoepithelial Primary Cells				H3K4me1_Enh
															E66	other	Liver		22_PromP	H3K27ac_Enh	H3K4me1_Enh	H3K4me3_Pro
															E098	other	Pancreas				H3K4me1_Enh
rs1130864	1	159683091	A	G	9.409e-68	17.3924703248	0.1414	2.4655	CRP	3'UTR	0	modifier	0.712	2.604	E007	ES-deriv	H1 Derived Neuronal Progenitor Cultured Cells					H3K4me3_Pro
															E076	Sm. Muscle	Colon Smooth Muscle	7_Enh			H3K4me1_Enh
															E085	Digestive	Fetal Intestine Small	7_Enh			H3K4me1_Enh
															E084	Digestive	Fetal Intestine Large				H3K4me1_Enh
															E077	Digestive	Duodenum Mucosa				H3K4me1_Enh
															E066	other	Liver	1_TssA	22_PromP	H3K27ac_Enh	H3K4me1_Enh	H3K4me3_Pro
															E098	other	Pancreas				H3K4me1_Enh
															E114	ENCODE2012	A549 EtOH 0.02pct Lung Carcinoma Cell Line					H3K4me3_Pro
															E099	other	Lung				H3K4me1_Enh
															E117	ENCODE2012	HeLa-S3 Cervical Carcinoma Cell Line				H3K4me1_Enh
rs3116636	1	159686483	A	G	9.629e-68	17.3911457337	0.1331	2.4351	CRP	upstream	2014	modifier	0.712	2.605	E027	Epithelial	Breast Myoepithelial Primary Cells	7_Enh			H3K4me1_Enh
															E066	other	liver					H3K4me3_Pro
rs3116635	1	159686493	A	G	9.645e-68	-17.3910505797	0.1329	2.4342	CRP	upstream	2114	modifier	0.712	2.697	E027	Epithelial	Breast Myoepithelial Primary Cells	7_Enh			H3K4me1_Enh
															E066	other	liver					H3K4me3_Pro
rs3093059	1	159685136	A	G	2.261e-14	-7.63484059386	0.11	2.3408	CRP	upstream	757	modifier	0.712	2.591	E066	other	liver			H3K27ac_Enh	H3K4me1_Enh	H3K4me3_Pro
rs2369251	1	159687246	A	G	1.183e-67	-17.3793434923	0.1084	2.3338	CRP	upstream	2867	modifier	0.712	1.598	E027	Epithelial	Breast Myoepithelial Primary Cells				H3K4me1_Enh
															E017	IMR90	IMR90 fetal lung fibroblasts Cell Line					H3K4me3_Pro
rs112635299	14	94838142	T	G	3.313e-13	-7.2810222622	0.6271	3.6065	SERPINA1	downstream	4942	modifier	0.00642	0.206	E002	ESC	ES-WA7 Cells				H3K4me1_Enh
															E001	ESC	ES-I3 Cells				H3K4me1_Enh
															E015	ESC	HUES6 Cells				H3K4me1_Enh
															E014	ESC	HUES48 Cells				H3K4me1_Enh
															E003	ESC	H1 Cells				H3K4me1_Enh
															E024	ESC	ES-UCSF4 Cells	7_Enh			H3K4me1_Enh
															E020	ESC	iPS-20b Cells				H3K4me1_Enh
															E018	ESC	iPS-15b Cells				H3K4me1_Enh
															E021	iPSC	iPS DF 6.9 Cells	7_Enh			H3K4me1_Enh
															E022	iPSC	iPS DF 19.11 Cells	7_Enh			H3K4me1_Enh
															E012	ES-deriv	hESC Derived CD56+ Ectoderm Cultured Cells	7_Enh		H3K27ac_Enh	H3K4me1_Enh
															E006	ES-deriv	H1 Derived Mesenchymal Stem Cells	7_Enh		H3K27ac_Enh	H3K4me1_Enh	H3K4me3_Pro
															E055	Epithelial	Foreskin Fibroblast Primary Cells skin01			H3K27ac_Enh	H3K4me1_Enh
															E056	Epithelial	Foreskin Fibroblast Primary Cells skin02				H3K4me1_Enh
															E059	Epithelial	Foreskin Melanocyte Primary Cells skin01			H3K27ac_Enh
															E058	Epithelial	Foreskin Keratinocyte Primary Cells skin03				H3K4me1_Enh
															E099	other	Placenta Amnion			H3K27ac_Enh	H3K4me1_Enh
															E091	other	Placenta				H3K4me1_Enh
															E113	other	Spleen					H3K4me3_Pro
															E118	ENCODE2012	HepG2 Hepatocellular Carcinoma Cell Line	7_Enh			H3K4me1_Enh
															E119	ENCODE2012	HMEC Mammary Epithelial Primary Cells	7_Enh
rs28929474	14	94844947	T	C	5.901e-13	-7.20275025454	0.3727	3.1548	SERPINA1	within-gene	0	mis-sense	0.00462	26	E002	ESC	ES-WA7 Cells				H3K4me1_Enh
															E014	ESC	HUES48 Cells				H3K4me1_Enh
															E022	iPSC	iPS DF 19.11 Cells	7_Enh			H3K4me1_Enh
															E007	ES-deriv	H1 Derived Neuronal Progenitor Cultured Cells				H3K4me1_Enh
															E005	ES-deriv	H1 BMP4 Derived Trophoblast Cultured Cells				H3K4me1_Enh	H3K4me3_Pro
															E027	Epithelial	Breast Myoepithelial Primary Cells				H3K4me1_Enh
															E028	Epithelial	Breast variant Human Mammary Epithelial Cells (vHMEC)				H3K4me1_Enh
															E084	Digestive	Fetal Intestine Large				H3K4me1_Enh
															E099	other	Placenta Amnion			H3K27ac_Enh
															E080	other	Fetal Adrenal Gland	7_Enh			H3K4me1_Enh
															E066	other	liver			H3K27ac_Enh
															E098	other	Pancreas				H3K4me1_Enh
															E113	other	Spleen					H3K4me3_Pro
															E118	ENCODE2012	HepG2 Hepatocellular Carcinoma Cell Line	6_EnhG		H3K27ac_Enh	H3K4me1_Enh		DNase
															E124	ENCODE2012	Monocytes-CD14+ RO01746 Primary Cells			H3K27ac_Enh

## Sheet: Sheet2
Enhancer
Lead_SNP	LD_R2	SNP	BP_orig	CHR	A1	A2	FRQ	INFO	BETA	SE	P	GHid	enhScore	isElite
rs3091244	0.05	rs2808636	159566647	1	T	C	0.822	0.9887	0.2269	0.0236	8.682e-22	GH01G159596	0.940750062	1
	0.04	rs2794524	159567042	1	A	G	0.6068	0.9781	0.1107	0.0187	3.089e-09	GH01G159596	0.940750062	1
	0.26	rs2592900	159616629	1	A	G	0.7266	0.979	-0.2236	0.0203	5.731e-28	GH01G159646	0.612813515	1
	0.82	rs4131568	159722056	1	T	C	0.3564	1.0066	0.2544	0.0186	3.221e-42	GH01G159751	1.078652449	1
	0.25	rs6677719	159723120	1	T	C	0.6442	0.9828	0.2254	0.0189	1.194e-32	GH01G159751	1.078652449	1
	0.3	rs4656849	159723521	1	A	G	0.3968	1.0032	-0.2055	0.0183	4.378e-29	GH01G159751	1.078652449	1
	0.79	rs12094103	159723619	1	A	G	0.3637	1.0086	0.2456	0.0185	7.195e-40	GH01G159751	1.078652449	1

## Sheet: Sheet3
Enhancer
GHid	symbol	eqtl_score	erna_score	chic_score	expression_score	enhancer_gene_distance	distance_score	combined_score	is_elite	eqtl_tissue
GH01G159596	OR10J6P	1.28413e-07	NA	NA	NA	-324	0.741331667201	7.63272267507	1	Liver
GH01G159596	APCS	NA	NA	NA	NA	10150	0.389545444524	0.389545444524	0	NA
GH01G159596	OR10J5	NA	NA	10.344224052	NA	-61968	0.201907593629	10.5461316456	0	NA
GH01G159596	DUSP23	2.69689e-05	NA	NA	NA	-182958	0.080336798383	4.64947356545	0	Cells - Transformed fibroblasts
GH01G159596	OR10J3	NA	NA	9.46636022552	NA	-283316	0.0516119915794	9.5179722171	0	NA
GH01G159596	SLAMF9	5.00144e-05	NA	NA	NA	356280	0.0418362911994	4.34274122806	0	Cells - Transformed fibroblasts
GH01G159751	RPL27P2	NA	NA	NA	NA	-6531	0.430964762721	0.430964762721	0	NA
GH01G159751	DUSP23	NA	NA	9.80091447415	NA	-28319	0.305270567789	10.1061850419	0	NA
GH01G159751	CRP	NA	NA	10.6116237436	NA	-38005	0.268252631279	10.8798763749	1	NA
GH01G159751	FCRL6	NA	NA	10.1826666785	NA	-47898	0.238462226803	10.4211289053	0	NA
GH01G159751	ENSG00000212161	NA	NA	9.70229419109	NA	99359	0.144411649688	9.84670584078	0	NA
GH01G159751	AIM2	3.0565e-05	NA	NA	NA	-605518	0.0196903917605	4.53446599163	0	Whole Blood
GH01G159646	ENSG00000276632	NA	NA	NA	NA	-2373	0.741331667201	0.741331667201	0	NA
GH01G159646	GC01M159607	NA	NA	NA	NA	-37414	0.268252631279	0.268252631279	0	NA
GH01G159646	DUSP23	NA	NA	9.42606625406	NA	-134154	0.107486373846	9.5335526279	0	NA

## Sheet: Sheet4
Enhancer
GHid	source	tissue
GH01G159596	ENCODE	HeLa-S3
GH01G159596	ENCODE	mesendoderm
GH01G159596	ENCODE	myotube
GH01G159596	ENCODE	astrocyte
GH01G159596	ENCODE	endothelial cell of the umbilical vein
GH01G159596	ENCODE	fibroblast of lung
GH01G159596	ENCODE	IMR-90
GH01G159596	ENCODE	keratinocyte
GH01G159596	ENCODE	mammary epithelial cell
GH01G159596	ENCODE	skeletal nuscle myoblast
GH01G159596	ENCODE	trophoblast cell
GH01G159596	ENCODE	HeLa-S3
GH01G159596	ENCODE	mesendoderm
GH01G159596	ENCODE	myotube
GH01G159596	ENCODE	astrocyte
GH01G159596	ENCODE	endothelial cell of the umbilical vein
GH01G159596	ENCODE	fibroblast of lung
GH01G159596	ENCODE	IMR-90
GH01G159596	ENCODE	keratinocyte
GH01G159596	ENCODE	mammary epithelial cell
GH01G159596	ENCODE	skeletal nuscle myoblast
GH01G159596	ENCODE	trophoblast cell
GH01G159751	ENCODE	HeLa-S3
GH01G159751	ENCODE	large intestine
GH01G159751	ENCODE	pancreas
GH01G159751	ENCODE	placenta
GH01G159751	ENCODE	psoas muscle
GH01G159751	ENCODE	small intestine
GH01G159646	ENCODE	CD14-positive monocyte
GH01G159646	ENCODE	common myeloid progenitor, CD34-positive

## Sheet: Sheet5
Sherlock, colocalization with GTEx v6
Lead_SNP	LD_r2	SNP	P	CHR	BP	GENE	cP	LBF	eP	Mode	Tiss
rs3091244	0.04	rs11265263	2.6e-16	1	157977141	NCSTN	2.331e-06	7.52349	1.32484e-06	cis	Brain_Caudate_basal_ganglia
	0.14	rs2808627	1.937e-22	1	157935964	VANGL2	0.00014652	6.68993	8.19197e-06	cis	Brain_Cerebellar_Hemisphere
	0.19	rs1935193	3.716e-08	1	157930714	C1orf204	0.000114916	4.49461	3.72994e-05	cis	Brain_Cortex
	0.01	rs985472	4.04e-10	1	157875569	CASQ1	3.39789e-05	6.558	5.1026e-05	cis	Brain_Hippocampus
	0.05	rs6664551	1.161e-13	1	157787691	SLAMF9	1.35166e-05	6.36359	5.00221e-05	cis	Cells_Transformed_fibroblasts
	0.19	rs1935193	3.716e-08	1	157930714	AIM2	1.46065e-05	7.25839	3.90708e-06	cis	Heart_Atrial_Appendage
	0.04	rs11579858	1.801e-12	1	157767787	VANGL2	5.87889e-05	6.3067	7.39068e-05	cis	Prostate
	0.86	rs12760041	1.03e-46	1	157980659	SLAMF6	3.0424e-05	6.54749	4.35078e-05	cis	Stomach
	0.01	rs2808653	7.939e-10	1	157873044	COPA	1.59252e-05	6.62952	3.96679e-05	cis	Thyroid
	0.29	rs4420078	1.942e-31	1	157987340	AIM2	6.54622e-05	6.62237	3.07359e-05	cis	Whole_Blood
