# Supplementary material for: Genome-wide association study identifies 16 genomic regions associated with circulating cytokines at birth
Source: PLoS Genet. 2020 Nov 23;16(11):e1009163. doi: 10.1371/journal.pgen.1009163 (PMC7721185; doi:10.1371/journal.pgen.1009163)
Supplement: S3 Table — (XLSX) [file pgen.1009163.s004.xlsx]

## Sheet: Sheet1
FineMapping									Ensemble VEP						HaploReg v4.1
SNP	CHR	POS	A1	A2	P	Zscore	PIP	LBF	Gene	postion	Distance	Impact	LoFtool	CADD_PHRED	Epigenome IDs	Epigenome groups	Description	Chromatin stats (Core 15-state model)	Chromatin states (25-model using 12 imputed marks)	H3K27ac	H3K4me1	H3K4me3	DNase	GWAS	Exp-Gene
rs1130864	1	159683091	A	G	4.242e-23	9.89811376031	0.1793	2.588	CRP	3'UTR	0	modifier	0.712	2.604	E007	ES-deriv	H1 Derived Neuronal Progenitor Cultured Cells					H3K4me3_Pro
															E076	Sm. Muscle	Colon Smooth Muscle	7_Enh			H3K4me1_Enh
															E085	Digestive	Fetal Intestine Small	7_Enh			H3K4me1_Enh
															E084	Digestive	Fetal Intestine Large				H3K4me1_Enh
															E077	Digestive	Duodenum Mucosa				H3K4me1_Enh
															E066	other	Liver	1_TssA	22_PromP	H3K27ac_Enh	H3K4me1_Enh	H3K4me3_Pro
															E098	other	Pancreas				H3K4me1_Enh
															E114	ENCODE2012	A549 EtOH 0.02pct Lung Carcinoma Cell Line					H3K4me3_Pro
															E099	other	Lung				H3K4me1_Enh
															E117	ENCODE2012	HeLa-S3 Cervical Carcinoma Cell Line				H3K4me1_Enh
rs3091244	1	159684665	A	G	5.518e-23	9.87177391234	0.1281	2.4156	CRP	downstream	286	modifier	0.712	0.082	E027	Epithelial	Breast Myoepithelial Primary Cells				H3K4me1_Enh
															E66	other	Liver		22_PromP	H3K27ac_Enh	H3K4me1_Enh	H3K4me3_Pro
															E098	other	Pancreas				H3K4me1_Enh
rs16842568	1	159676220	G	A2	2.04e-6	4.7490	0.0975	2.2825	CRPP1	upstream	823	modifier		1.42

## Sheet: Sheet2
Enhancer
LeadSNP	LD_R2	SNP	BP_orig	CHR	A1	A2	FRQ	INFO	BETA	SE	P	GHid	enhScore	enhElite
rs1130864	0.26	rs2592900	159616629	1	A	G	0.7266	0.979	-0.0882	0.0119	1.096e-13	GH01G159646	0.612813515	1
	0.83	rs4131568	159722056	1	T	C	0.3564	1.0066	0.0893	0.0109	2.489e-16	GH01G159751	1.078652449	1
	0.21	rs6677719	159723120	1	T	C	0.6442	0.9828	0.0849	0.011	1.462e-14	GH01G159751	1.078652449	1
	0.26	rs4656849	159723521	1	A	G	0.3968	1.0032	-0.0821	0.0107	1.54e-14	GH01G159751	1.078652449	1
	0.83	rs12094103	159723619	1	A	G	0.3637	1.0086	0.0857	0.0108	2.607e-15	GH01G159751	1.078652449	1

## Sheet: Sheet3
Enhancer
GHid	symbol	eqtl_score	erna_score	chic_score	expression_score	enhancer_gene_distance	distance_score	combined_score	is_elite	eqtl_tissue
GH01G159646	ENSG00000276632	NA	NA	NA	NA	-2373	0.741331667201	0.741331667201	0	NA
GH01G159646	GC01M159607	NA	NA	NA	NA	-37414	0.268252631279	0.268252631279	0	NA
GH01G159646	DUSP23	NA	NA	9.42606625406	NA	-134154	0.107486373846	9.5335526279	0	NA
GH01G159751	RPL27P2	NA	NA	NA	NA	-6531	0.430964762721	0.430964762721	0	NA
GH01G159751	DUSP23	NA	NA	9.80091447415	NA	-28319	0.305270567789	10.1061850419	0	NA
GH01G159751	CRP	NA	NA	10.6116237436	NA	-38005	0.268252631279	10.8798763749	1	NA
GH01G159751	FCRL6	NA	NA	10.1826666785	NA	-47898	0.238462226803	10.4211289053	0	NA
GH01G159751	ENSG00000212161	NA	NA	9.70229419109	NA	99359	0.144411649688	9.84670584078	0	NA
GH01G159751	AIM2	3.0565e-05	NA	NA	NA	-605518	0.0196903917605	4.53446599163	0	Whole Blood

## Sheet: Sheet4
Enhancer
GHid	source	tissue
GH01G159646	ENCODE	CD14-positive monocyte
GH01G159646	ENCODE	common myeloid progenitor, CD34-positive
GH01G159751	ENCODE	HeLa-S3
GH01G159751	ENCODE	large intestine
GH01G159751	ENCODE	pancreas
GH01G159751	ENCODE	placenta
GH01G159751	ENCODE	psoas muscle
GH01G159751	ENCODE	small intestine

## Sheet: Sheet5
Sherlock, colocalization with GTEx v6
Lead_SNP	LD_R2	SNP	P	CHR	BP	GENE	cP	LBF	eP	Mode	Tiss
rs1130864	0.21	rs1205	1.327e-08	1	157948857	IGSF8	1.75593e-05	6.33642	5.56705e-05	cis	Testis
	0.02	rs2808627	2.11e-09	1	157935964	VANGL2	0.00014245	6.68957	8.19197e-06	cis	Brain_Cerebellar_Hemisphere
	0.88	rs12760041	3.319e-17	1	157980659	SLAMF6	3.0424e-05	6.54749	4.35078e-05	cis	Stomach
	0.27	rs4420078	7.966e-16	1	157987340	AIM2	6.02252e-05	6.62237	3.07359e-05	cis	Whole_Blood
