# Supplementary material for: Genome-wide association study identifies 16 genomic regions associated with circulating cytokines at birth
Source: PLoS Genet. 2020 Nov 23;16(11):e1009163. doi: 10.1371/journal.pgen.1009163 (PMC7721185; doi:10.1371/journal.pgen.1009163)
Supplement: S4 Table — (XLSX) [file pgen.1009163.s005.xlsx]

## Sheet: Sheet1
FineMapping									Ensemble VEP						HaploReg v4.1
SNP	CHR	POS	A1	A2	P	Zscore	PIP	LBF	Gene	postion	Distance	Impact	LoFtool	CADD_PHRED	Epigenome IDs	Epigenome groups	Description	Chromatin stats (Core 15-state model)	Chromatin states (25-model using 12 imputed marks)	H3K27ac	H3K4me1	H3K4me3	DNase
rs9402686	6	135427817	A	G	1.512e-11	6.74674371328	0.1053	2.1834	HBS1L	upstream	3623	modifier	0.45	2.769	E062	Blood & T-cell	Primary mononuclear cells from peripheral blood		19_DNase
															E034	Blood & T-cell					H3K4me1_Enh
															E043	Blood & T-cell	Primary T helper cells from peripheral blood			H3K27ac_Enh	H3K4me1_Enh
															E044	Blood & T-cell	Primary T regulatory cells from peripheral blood				H3K4me1_Enh
															E039	Blood & T-cell	Primary T helper naive cells from peripheral blood			H3K27ac_Enh	H3K4me1_Enh
															E041	Blood & T-cell	Primary T helper cells PMA-I stimulated				H3K4me1_Enh
															E042	Blood & T-cell	Primary T helper 17 cells PMA-I stimulated				H3K4me1_Enh
															E037	Blood & T-cell	Primary T helper memory cells from peripheral blood 2				H3K4me1_Enh
															E048	Blood & T-cell	Primary T CD8+ memory cells from peripheral blood					H3K4me3_Pro
															E038	Blood & T-cell	Primary T helper naive cells from peripheral blood				H3K4me1_Enh
															E047	Blood & T-cell	Primary T CD8+ naive cells from peripheral blood				H3K4me1_Enh	H3K4me3_Pro
															E059	Epithelial	Foreskin Melanocyte Primary Cells skin01	7_Enh	18_EnhAc	H3K27ac_Enh	H3K4me1_Enh
															E115	ENCODE2012	Dnd41 TCell Leukemia Cell Line			H3K27ac_Enh	H3K4me1_Enh
															E116	ENCODE2012	GM12878 Lymphoblastoid Cells				H3K4me1_Enh
															E061	Epithelial	Foreskin Melanocyte Primary Cells skin03	7_Enh	14_EnhAc	H3K27ac_Enh	H3K4me1_Enh
															E123	ENCODE2012	K562 Leukemia Cells				H3K4me1_Enh
rs79958943	11	111530755	A	G	4.495e-15	7.84029197974	0.7783	3.6959	SIK2	Intron	0	modifier		1.11	E015	ESC	HUES6 Cells			H3K27ac_Enh
															E014	ESC	HUES48 Cells				H3K4me1_Enh
															E016	ESC	HUES64 Cells	7_Enh			H3K4me1_Enh
															E019	iPSC	iPS-18 Cells				H3K4me1_Enh
															E010	ES-deriv	H9 Derived Neuronal Progenitor Cultured Cells				H3K4me1_Enh
															E009	ES-deriv	H9 Derived Neuronal Progenitor Cultured Cells				H3K4me1_Enh
															E012	ES-deriv	hESC Derived CD56+ Ectoderm Cultured Cells				H3K4me1_Enh
															E045	Blood & T-cell	Primary T cells effector/memory enriched from peripheral blood				H3K4me1_Enh
															E050	HSC & B-cell	Primary hematopoietic stem cells G-CSF-mobilized Male				H3K4me1_Enh
															E036	HSC & B-cell	Primary hematopoietic stem cells short term culture				H3K4me1_Enh
															E025	Mesench	Adipose Derived Mesenchymal Stem Cell Cultured Cells				H3K4me1_Enh
															E023	Mesench	Mesenchymal Stem Cell Derived Adipocyte Cultured Cells				H3K4me1_Enh
															E055	Epithelial	Foreskin Fibroblast Primary Cells skin01			H3K27ac_Enh
															E027	Epithelial	Breast Myoepithelial Primary Cells				H3K4me1_Enh
															E054	Neurosph	Ganglion Eminence derived primary cultured neurospheres	7_Enh	17_EnhW2		H3K4me1_Enh	H3K4me3_Pro
															E053	Neurosph	Cortex derived primary cultured neurospheres				H3K4me1_Enh
															E071	Brain	Brain Hippocampus Middle				H3K4me1_Enh
															E074	Brain	Brain Substantia Nigra				H3K4me1_Enh
															E068	Brain	Brain Anterior Caudate	7_Enh		H3K27ac_Enh	H3K4me1_Enh
															E069	Brain	Brain Cingulate Gyrus				H3K4me1_Enh
															E072	Brain	Brain Inferior Temporal Lobe			H3K27ac_Enh
															E067	Brain	Brain Angular Gyrus	7_Enh
															E063	Adipose	Adipose Nuclei	7_Enh	12_TxEnhW	H3K27ac_Enh	H3K4me1_Enh
															E100	Muscle	Psoas Muscle	7_Enh			H3K4me1_Enh
															E107	Muscle	Skeletal Muscle Female				H3K4me1_Enh
															E108	Muscle	Skeletal Muscle male				H3K4me1_Enh
															E104	Heart	Right Atrium				H3K4me1_Enh
															E095	Heart	Left Ventricle				H3K4me1_Enh
															E109	Digestive	Small Intestine		17_EnhW2		H3K4me1_Enh	H3K4me3_Pro
															E097	Other	Ovary				H3K4me1_Enh
															E087	Other	Pancreatic Islets				H3K4me1_Enh
															E123	ENCODE2012	K562 Leukemia Cells	7_Enh			H3K4me1_Enh
															E124	ENCODE2012	Monocytes-CD14+ RO01746 Primary Cells			H3K27ac_Enh
rs10444327	11	111313332	A	C	1.321e-05	4.3565972741	0.2386	2.6466	POU2AF1	Intron	0	modifier	0.0796	4.39	E034	Blood & T-cell	Primary T cells from peripheral blood				H3K4me1_Enh
															E056	Epithelial	Foreskin Fibroblast Primary Cells skin02				H3K4me1_Enh
															E074	Brain	Brain Substantia Nigra			H3K27ac_Enh
															E078	Sm. Muscle	Duodenum Smooth Muscle			H3K27ac_Enh	H3K4me1_Enh
															E076	Sm. Muscle	Colon Smooth Muscle			H3K27ac_Enh
															E103	Sm. Muscle	Rectal Smooth Muscle				H3K4me1_Enh
															E111	Sm. Muscle	Stomach Smooth Muscle			H3K27ac_Enh
															E101	Digestive	Rectal Mucosa Donor 29				H3K4me1_Enh
															E110	Digestive	Stomach Mucosa				H3K4me1_Enh
															E080	Other	Fetal Adrenal Gland			H3K27ac_Enh
															E114	ENCODE2012	A549 EtOH 0.02pct Lung Carcinoma Cell Line				H3K4me1_Enh
															E115	ENCODE2012	Dnd41 TCell Leukemia Cell Line				H3K4me1_Enh
rs117369151	11	111523553	A	G	1.618e-05	-4.31197873279	0.1945	2.5334	SIK2	Intron	0	modifier		1.498	E026	Mesench	Bone Marrow Derived Cultured Mesenchymal Stem Cells	7_Enh		H3K27ac_Enh	H3K4me1_Enh	H3K4me3_Pro
															E023	Mesench	Mesenchymal Stem Cell Derived Adipocyte Cultured Cells	6_EnhG			H3K4me1_Enh	H3K4me3_Pro
															E057	Epithelial	Foreskin Keratinocyte Primary Cells skin02				H3K4me1_Enh
															E058	Epithelial	Foreskin Keratinocyte Primary Cells skin03			H3K27ac_Enh	H3K4me1_Enh
															E028	Epithelial	Breast variant Human Mammary Epithelial Cells (vHMEC)				H3K4me1_Enh
															E027	Epithelial	Breast Myoepithelial Primary Cells				H3K4me1_Enh
															E071	Brain	Brain Hippocampus Middle				H3K4me1_Enh
															E074	Brain	Brain Substantia Nigra			H3K27ac_Enh	H3K4me1_Enh
															E072	Brain	Brain Inferior Temporal Lobe				H3K4me1_Enh
															E067	Brain	Brain Angular Gyrus				H3K4me1_Enh
															E073	Brain	Brain_Dorsolateral_Prefrontal_Cortex				H3K4me1_Enh
															E063	Adipose	Adipose Nuclei			H3K27ac_Enh	H3K4me1_Enh
															E109	Digestive	Small Intestine				H3K4me1_Enh
															E087	Other	Pancreatic Islets				H3K4me1_Enh
															E119	ENCODE2012	HMEC Mammary Epithelial Primary Cells			H3K27ac_Enh	H3K4me1_Enh
															E120	ENCODE2012	HSMM Skeletal Muscle Myoblasts Cells				H3K4me1_Enh
															E126	ENCODE2012	NHDF-Ad Adult Dermal Fibroblast Primary Cells				H3K4me1_Enh
															E129	ENCODE2012	Osteoblast Primary Cells			H3K27ac_Enh	H3K4me1_Enh
rs147509265	11	111566240	A	C	2.934e-07	-5.12763793876	0.1389	2.3584	SIK2	Intron	0	modifier		11.60	E017	IMR90	IMR90 fetal lung fibroblasts Cell Line		15_EnhAF	H3K27ac_Enh
															E016	ESC	HUES64 Cells				H3K4me1_Enh
															E020	iPSC	iPS-20b Cells				H3K4me1_Enh
															E018	iPSC	iPS-15b Cells				H3K4me1_Enh
															E009	ES-deriv	H9 Derived Neuronal Progenitor Cultured Cells	7_Enh	15_EnhAF		H3K4me1_Enh
															E010	ES-deriv	H9 Derived Neuron Cultured Cells	7_Enh	14_EnhA2		H3K4me1_Enh
															E012	ES-deriv	hESC Derived CD56+ Ectoderm Cultured Cells				H3K4me1_Enh
															E011	ES-deriv	hESC Derived CD184+ Endoderm Cultured Cells			H3K27ac_Enh	H3K4me1_Enh
															E006	ES-deriv	H1 Derived Mesenchymal Stem Cells		17_EnhW2	H3K27ac_Enh
															E048	Blood & T-cell	Primary T CD8+ memory cells from peripheral blood			H3K27ac_Enh
															E032	HSC & B-cell	Primary B cells from peripheral blood				H3K4me1_Enh
															E026	Mesench	Bone Marrow Derived Cultured Mesenchymal Stem Cells	7_Enh	13_EnhA1	H3K27ac_Enh	H3K4me1_Enh
															E049	Mesench	Mesenchymal Stem Cell Derived Chondrocyte Cultured Cells	7_Enh	13_EnhA1	H3K27ac_Enh	H3K4me1_Enh
															E025	Mesench	Adipose Derived Mesenchymal Stem Cell Cultured Cells	7_Enh	15_EnhAF		H3K4me1_Enh
															E023	Mesench	Mesenchymal Stem Cell Derived Adipocyte Cultured Cells	6_EnhG	10_TxEnh5		H3K4me1_Enh
															E052	Myosat	Muscle Satellite Cultured Cells	7_Enh	14_EnhA2		H3K4me1_Enh
															E055	Epithelial	Foreskin Fibroblast Primary Cells skin01	7_Enh	15_EnhAF	H3K27ac_Enh	H3K4me1_Enh
															E056	Epithelial	Foreskin Fibroblast Primary Cells skin02		18_EnhAc	H3K27ac_Enh	H3K4me1_Enh
															E059	Epithelial	Foreskin Melanocyte Primary Cells skin01		17_EnhW2		H3K4me1_Enh
															E061	Epithelial	Foreskin Melanocyte Primary Cells skin03	7_Enh	18_EnhAc	H3K27ac_Enh	H3K4me1_Enh
															E028	Epithelial	Breast variant Human Mammary Epithelial Cells (vHMEC)		18_EnhAc
															E027	Epithelial	Breast Myoepithelial Primary Cells		18_EnhAc		H3K4me1_Enh
															E054	Neurosph	Ganglion Eminence derived primary cultured neurospheres		17_EnhW2		H3K4me1_Enh
															E053	Neurosph	Cortex derived primary cultured neurospheres				H3K4me1_Enh
															E071	Brain	Brain Hippocampus Middle	7_Enh	18_EnhAc	H3K27ac_Enh	H3K4me1_Enh
															E074	Brain	Brain Substantia Nigra	7_Enh	15_EnhAF	H3K27ac_Enh	H3K4me1_Enh	H3K4me3_Pro
															E068	Brain	Brain Anterior Caudate	7_Enh	14_EnhA2	H3K27ac_Enh	H3K4me1_Enh	H3K4me3_Pro
															E069	Brain	Brain Cingulate Gyrus	7_Enh	17_EnhW2	H3K27ac_Enh	H3K4me1_Enh
															E072	Brain	Brain Inferior Temporal Lobe	7_Enh	14_EnhA2	H3K27ac_Enh	H3K4me1_Enh	H3K4me3_Pro
															E067	Brain	Brain Angular Gyrus	7_Enh	17_EnhW2	H3K27ac_Enh	H3K4me1_Enh
															E073	Brain	Brain_Dorsolateral_Prefrontal_Cortex		17_EnhW2	H3K27ac_Enh	H3K4me1_Enh	H3K4me3_Pro
															E070	Brain	Brain Germinal Matrix				H3K4me1_Enh
															E082	Brain	Fetal Brain Female				H3K4me1_Enh
															E063	Adipose	Adipose Nuclei		17_EnhW2	H3K27ac_Enh	H3K4me1_Enh
															E100	Muscle	Psoas Muscle		18_EnhAc		H3K4me1_Enh
															E108	Muscle	Skeletal Muscle Female	7_Enh	18_EnhAc	H3K27ac_Enh	H3K4me1_Enh
															E107	Muscle	Skeletal Muscle Male	7_Enh	18_EnhAc		H3K4me1_Enh
															E090	Muscle	Fetal Muscle Leg	7_Enh		H3K27ac_Enh	H3K4me1_Enh
															E083	Heart	Fetal Heart	7_Enh	15_EnhAF		H3K4me1_Enh
															E104	Heart	Right Atrium			H3K27ac_Enh	H3K4me1_Enh
															E095	Heart	Left Ventricle		17_EnhW2	H3K27ac_Enh	H3K4me1_Enh
															E105	Heart	Right Ventricle	1_TssA	14_EnhA2	H3K27ac_Enh		H3K4me3_Pro
															E078	Sm. Muscle	Duodenum Smooth Muscle		18_EnhAc		H3K4me1_Enh
															E076	Sm. Muscle	Colon Smooth Muscle		18_EnhAc		H3K4me1_Enh
															E111	Sm. Muscle	Stomach Smooth Muscle				H3K4me1_Enh
															E085	Digestive	Fetal Intestine Small				H3K4me1_Enh
															E084	Digestive	Fetal Intestine Large				H3K4me1_Enh
															E109	Digestive	Small Intestine			H3K27ac_Enh	H3K4me1_Enh
															E102	Digestive	Rectal Mucosa Donor 31				H3K4me1_Enh
															E110	Digestive	Stomach Mucosa	7_Enh			H3K4me1_Enh
															E094	Digestive	Gastric			H3K27ac_Enh	H3K4me1_Enh
															E086	Other	Fetal Kidney		18_EnhAc		H3K4me1_Enh
															E088	Other	Fetal Lung		18_EnhAc		H3K4me1_Enh
															E087	Other	Pancreatic Islets	7_Enh	18_EnhAc	H3K27ac_Enh	H3K4me1_Enh
															E080	Other	Fetal Adrenal Gland			H3K27ac_Enh	H3K4me1_Enh
															E066	Other	Liver		18_EnhAc		H3K4me1_Enh
															E098	Other	Pancreas				H3K4me1_Enh
															E113	Other	Spleen				H3K4me1_Enh
															E114	ENCODE2012	A549 EtOH 0.02pct Lung Carcinoma Cell Line		15_EnhAF		H3K4me1_Enh
															E116	ENCODE2012	GM12878 Lymphoblastoid Cells				H3K4me1_Enh
															E117	ENCODE2012	HeLa-S3 Cervical Carcinoma Cell Line		18_EnhAc		H3K4me1_Enh
															E120	ENCODE2012	HSMM Skeletal Muscle Myoblasts Cells		15_EnhAF	H3K27ac_Enh	H3K4me1_Enh
															E121	ENCODE2012	HSMM cell derived Skeletal Muscle Myotubes Cells		15_EnhAF	H3K27ac_Enh	H3K4me1_Enh
															E123	ENCODE2012	K562 Leukemia Cells	7_Enh	18_EnhAc		H3K4me1_Enh
															E125	ENCODE2012	NH-A Astrocytes Primary Cells	7_Enh	13_EnhA1	H3K27ac_Enh	H3K4me1_Enh	H3K4me3_Pro
															E126	ENCODE2012	NHDF-Ad Adult Dermal Fibroblast Primary Cells	7_Enh	15_EnhAF	H3K27ac_Enh	H3K4me1_Enh
															E128	ENCODE2012	NHLF Lung Fibroblast Primary Cells	7_Enh	15_EnhAF	H3K27ac_Enh	H3K4me1_Enh
															E129	ENCODE2012	Osteoblast Primary Cells	7_Enh	13_EnhA1	H3K27ac_Enh	H3K4me1_Enh
rs150813304	11	111560893	A	C	2.038e-05	4.260686431	0.1114	2.2488	SIK2	Intron	0	modifier		4.772	E011	ES-deriv	hESC Derived CD184+ Endoderm Cultured Cells			H3K27ac_Enh
															E006	ES-deriv	H1 Derived Mesenchymal Stem Cells			H3K27ac_Enh
															E058	Epithelial	Foreskin Keratinocyte Primary Cells skin03			H3K27ac_Enh
															E074	Brain	Brain Substantia Nigra			H3K27ac_Enh
															E068	Brain	Brain Anterior Caudate				H3K4me1_Enh
															E069	Brain	Brain Cingulate Gyrus				H3K4me1_Enh
															E073	Brain	Brain_Dorsolateral_Prefrontal_Cortex			H3K27ac_Enh
															E063	Adipose	Adipose Nuclei			H3K27ac_Enh
															E085	Digestive	Fetal Intestine Small				H3K4me1_Enh
															E087	Other	Pancreatic Islets			H3K27ac_Enh	H3K4me1_Enh
rs75259266	11	111311854	T	C	2.74e-05	-4.19406451275	0.107	2.2291	POU2AF1	Intron	0	modifier	0.0796	1.884	E017	IMR90	7_Enh	17_EnhW2		H3K27ac_Enh	H3K4me1_Enh
															E007	ES-deriv	H1 Derived Neuronal Progenitor Cultured Cells		19_DNase	H3K27ac_Enh
															E013	ES-deriv	hESC Derived CD56+ Mesoderm Cultured Cells		17_EnhW2		H3K4me1_Enh	H3K4me3_Pro
															E012	ES-deriv	hESC Derived CD56+ Ectoderm Cultured Cells			H3K27ac_Enh	H3K4me1_Enh
															E005	ES-deriv	H1 BMP4 Derived Trophoblast Cultured Cells		19_DNase		H3K4me1_Enh
															E006	ES-deriv	H1 Derived Mesenchymal Stem Cells		17_EnhW2
															E034	Blood & T-cell	Primary T cells from peripheral blood				H3K4me1_Enh
															E042	Blood & T-cell	Primary T helper 17 cells PMA-I stimulated	7_Enh			H3K4me1_Enh
															E040	Blood & T-cell	Primary T helper memory cells from peripheral blood 1				H3K4me1_Enh
															E032	HSC & B-cell	Primary B cells from peripheral blood			H3K27ac_Enh	H3K4me1_Enh
															E049	Mesench	Mesenchymal Stem Cell Derived Chondrocyte Cultured Cells	7_Enh			H3K4me1_Enh
															E023	Mesench	Mesenchymal Stem Cell Derived Adipocyte Cultured Cells				H3K4me1_Enh
															E052	Myosat	Muscle Satellite Cultured Cells	7_Enh	17_EnhW2	H3K27ac_Enh	H3K4me1_Enh
															E055	Epithelial	Foreskin Fibroblast Primary Cells skin01	7_Enh	17_EnhW2		H3K4me1_Enh
															E056	Epithelial	Foreskin Fibroblast Primary Cells skin02		17_EnhW2		H3K4me1_Enh	H3K4me3_Pro
															E059	Epithelial	Foreskin Melanocyte Primary Cells skin01		19_DNase
															E058	Epithelial	Foreskin Keratinocyte Primary Cells skin03				H3K4me1_Enh
															E028	Epithelial	Breast variant Human Mammary Epithelial Cells (vHMEC)	7_Enh			H3K4me1_Enh
															E027	Epithelial	Breast Myoepithelial Primary Cells				H3K4me1_Enh
															E054	Neurosph	Ganglion Eminence derived primary cultured neurospheres
															E053	Neurosph	Cortex derived primary cultured neurospheres			H3K27ac_Enh
															E112	Thymus	Thymus		17_EnhW2		H3K4me1_Enh
															E093	Thymus	Fetal Thymus	7_Enh	18_EnhAc	H3K27ac_Enh	H3K4me1_Enh
															E071	Brain	Brain Hippocampus Middle				H3K4me1_Enh
															E068	Brain	Brain Anterior Caudate				H3K4me1_Enh
															E100	Muscle	Psoas Muscle		19_DNase		H3K4me1_Enh
															E108	Muscle	Skeletal Muscle Female
															E107	Muscle	Skeletal Muscle Male				H3K4me1_Enh
															E089	Muscle	Fetal Muscle Trunk			H3K27ac_Enh	H3K4me1_Enh
															E078	Sm. Muscle	Duodenum Smooth Muscle		18_EnhAc	H3K27ac_Enh	H3K4me1_Enh
															E076	Sm. Muscle	Colon Smooth Muscle		15_EnhAF	H3K27ac_Enh	H3K4me1_Enh
															E103	Sm. Muscle	Rectal Smooth Muscle	7_Enh	13_EnhA1	H3K27ac_Enh	H3K4me1_Enh
															E111	Sm. Muscle	Stomach Smooth Muscle	7_Enh	15_EnhAF	H3K27ac_Enh	H3K4me1_Enh	H3K4me3_Pro
															E109	Digestive	Small Intestine		17_EnhW2	H3K27ac_Enh	H3K4me1_Enh	H3K4me3_Pro
															E106	Digestive	Sigmoid Colon		17_EnhW2	H3K27ac_Enh	H3K4me1_Enh
															E075	Digestive	Colonic Mucosa		17_EnhW2	H3K27ac_Enh	H3K4me1_Enh
															E101	Digestive	Rectal Mucosa Donor 29	7_Enh	19_DNase	H3K27ac_Enh	H3K4me1_Enh
															E102	Digestive	Rectal Mucosa Donor 31	7_Enh	17_EnhW2		H3K4me1_Enh
															E110	Digestive	Stomach Mucosa		19_DNase		H3K4me1_Enh
															E077	Digestive	Duodenum Mucosa		17_EnhW2	H3K27ac_Enh	H3K4me1_Enh
															E079	Digestive	Esophagus	7_Enh	17_EnhW2		H3K4me1_Enh
															E094	Digestive	Gastric		19_DNase	H3K27ac_Enh	H3K4me1_Enh
															E091	Other	Placenta		19_DNase		H3K4me1_Enh
															E066	Other	Liver			H3K27ac_Enh
															E098	Other	Pancreas	7_Enh	18_EnhAc	H3K27ac_Enh	H3K4me1_Enh
															E096	Other	Lung	7_Enh	17_EnhW2		H3K4me1_Enh
															E113	Other	Spleen		19_DNase		H3K4me1_Enh
															E114	ENCODE2012	A549 EtOH 0.02pct Lung Carcinoma Cell Line			H3K27ac_Enh	H3K4me1_Enh
															E115	ENCODE2012	Dnd41 TCell Leukemia Cell Line				H3K4me1_Enh
															E116	ENCODE2012	GM12878 Lymphoblastoid Cells				H3K4me1_Enh
															E125	ENCODE2012	NH-A Astrocytes Primary Cells				H3K4me1_Enh
															E120	ENCODE2012	HSMM Skeletal Muscle Myoblasts Cells	7_Enh	17_EnhW2	H3K27ac_Enh	H3K4me1_Enh
															E121	ENCODE2012	HSMM cell derived Skeletal Muscle Myotubes Cells	7_Enh	17_EnhW2		H3K4me1_Enh
															E128	ENCODE2012	NHLF Lung Fibroblast Primary Cells	7_Enh	17_EnhW2		H3K4me1_Enh
															E129	ENCODE2012	Osteoblast Primary Cells		17_EnhW2
rs7107639	11	111314004	A	G	4.188e-10	-6.2468548163	0.1059	2.2241	POU2AF2	Intron	0	modifier	0.0797	12.11	E056	Epithelial	Foreskin Fibroblast Primary Cells skin02				H3K4me1_Enh
															E093	Thymus	Fetal Thymus				H3K4me1_Enh
															E074	Brain	Brain Substantia Nigra
															E076	Sm. Muscle	Colon Smooth Muscle			H3K27ac_Enh
															E111	Sm. Muscle	Stomach Smooth Muscle			H3K27ac_Enh
															E101	Digestive	Rectal Mucosa Donor 29			H3K27ac_Enh	H3K4me1_Enh
															E087	Other	Pancreatic Islets				H3K4me1_Enh
															E114	ENCODE2012	A549 EtOH 0.02pct Lung Carcinoma Cell Line				H3K4me1_Enh
															E115	ENCODE2012	Dnd41 TCell Leukemia Cell Line				H3K4me1_Enh
rs142110526	11	111539210	T	C	2.142e-05	-4.24955041221	0.1058	2.2236	SIK2	Intron	0	modifier		2.181	E045	Blood & T-cell	Primary T cells effector/memory enriched from peripheral blood			H3K27ac_Enh
															E023	Mesench	Mesenchymal Stem Cell Derived Adipocyte Cultured Cells				H3K4me1_Enh
															E071	Brain	Brain Hippocampus Middle				H3K4me1_Enh
															E074	Brain	Brain Substantia Nigra				H3K4me1_Enh
															E068	Brain	Brain Anterior Caudate				H3K4me1_Enh
															E069	Brain	Brain Cingulate Gyrus
															E072	Brain	Brain Inferior Temporal Lobe				H3K4me1_Enh
															E067	Brain	Brain Angular Gyrus				H3K4me1_Enh
															E063	Adipose	Adipose Nuclei			H3K27ac_Enh	H3K4me1_Enh
															E106	Digestive	Sigmoid Colon					H3K4me3_Pro
															E094	Digestive	Gastric			H3K27ac_Enh
															E066	Other	Liver				H3K4me1_Enh
															E098	Other	Pancreas
															E096	Other	Lung					H3K4me3_Pro
rs11214126	11	112068219	T	C	2.032e-98	-21.0555986712	1.0	9.1158	BCO2	Intron	0	modifier		0.218	E056	Epithelial	Foreskin Fibroblast Primary Cells skin02				H3K4me1_Enh
															E028	Epithelial	Breast variant Human Mammary Epithelial Cells (vHMEC)				H3K4me1_Enh
															E065	Heart	Aorta				H3K4me1_Enh
															E085	Digestive	Fetal Intestine Small				H3K4me1_Enh
															E110	Digestive	Stomach Mucosa				H3K4me1_Enh
															E094	Digestive	Gastric			H3K27ac_Enh
															E086	Other	Fetal Kidney				H3K4me1_Enh
															E066	Other	Liver			H3K27ac_En	H3K4me1_Enh
															E114	ENCODE2012	A549 EtOH 0.02pct Lung Carcinoma Cell Line				H3K4me1_Enh
															E117	ENCODE2012	HeLa-S3 Cervical Carcinoma Cell Line	7_Enh		H3K27ac_En	H3K4me1_Enh
															E124	ENCODE2012	Monocytes-CD14+ RO01746 Primary Cells			H3K27ac_Enh	H3K4me1_Enh
rs10891343	11	112080384	T	C	7.238e-287	36.1952233423	0.9821	4.7373	BCO2	Intron	0	modifier		1.363	E036	HSC & B-cell	Primary hematopoietic stem cells short term culture				H3K4me1_Enh
															E044	Blood & T-cell	Primary T regulatory cells from peripheral blood				H3K4me1_Enh
															E028	Epithelial	Breast variant Human Mammary Epithelial Cells (vHMEC)				H3K4me1_Enh
															E066	Other				H3K27ac_Enh	H3K4me1_Enh
rs10891325	11	111996295	A	G	6.186e-263	-34.6406103037	0.5493	3.0847	SDHD	Intron	0	modifier	0.131	6.284	E057	Epithelial	Foreskin Keratinocyte Primary Cells skin02				H3K4me1_Enh
															E058	Epithelial	Foreskin Keratinocyte Primary Cells skin03			H3K27ac_Enh	H3K4me1_Enh
															E028	Epithelial	Breast variant Human Mammary Epithelial Cells (vHMEC)				H3K4me1_Enh
															E073	Brain	Brain_Dorsolateral_Prefrontal_Cortex			H3K27ac_Enh
															E096	Other	Lung			H3K27ac_Enh
															E119	ENCODE2012	HMEC Mammary Epithelial Primary Cells			H3K27ac_Enh
															E127	ENCODE2012	NHEK-Epidermal Keratinocyte Primary Cells			H3K27ac_Enh	H3K4me1_Enh
rs10891326	11	111996341	A	G	2.672e-265	34.7973006727	0.4507	2.9128	SDHD	Intron	0	modifier	0.131	0.1	E057	Epithelial	Foreskin Keratinocyte Primary Cells skin02				H3K4me1_Enh
															E058	Epithelial	Foreskin Keratinocyte Primary Cells skin03			H3K27ac_Enh	H3K4me1_Enh
															E028	Epithelial	Breast variant Human Mammary Epithelial Cells (vHMEC)				H3K4me1_Enh
															E073	Brain	Brain_Dorsolateral_Prefrontal_Cortex			H3K27ac_Enh
															E096	Other	Lung			H3K27ac_Enh
															E119	ENCODE2012	HMEC Mammary Epithelial Primary Cells			H3K27ac_Enh
															E127	ENCODE2012	NHEK-Epidermal Keratinocyte Primary Cells			H3K27ac_Enh	H3K4me1_Enh
rs56195122	19	13020506	A	G	2.395e-13	-7.32466288703	0.2765	2.7593	SYCE2	Intron	0	modifier	0.217	0.351	E010	ES-deriv	H9 Derived Neuron Cultured Cells
															E012	ES-deriv	hESC Derived CD56+ Ectoderm Cultured Cells			H3K27ac_Enh	H3K4me1_Enh
															E011	ES-deriv	hESC Derived CD184+ Endoderm Cultured Cells			H3K27ac_Enh
															E059	Epithelial	Foreskin Melanocyte Primary Cells skin01
															E053	Neurosph	Cortex derived primary cultured neurospheres				H3K4me1_Enh
															E072	Brain	Brain Inferior Temporal Lobe			H3K27ac_Enh	H3K4me1_Enh
															E099	Other	Placenta Amnion					H3K4me3_Pro
rs3745647	19	13002384	T	C	4.205e-13	7.24879363117	0.1756	2.5053	GCDH	Intron	0	modifier	0.0905	5.028	E017	IMR90	IMR90 fetal lung fibroblasts Cell Line	1_TssA	3_PromD1	H3K27ac_Enh	H3K4me1_Enh	H3K4me3_Pro
															E002	ESC	ES-WA7 Cells	1_TssA	1_TssA			H3K4me3_Pro
															E008	ESC	H9 Cells	1_TssA	3_PromD1			H3K4me3_Pro
															E001	ESC	ES-I3 Cells	1_TssA	3_PromD1			H3K4me3_Pro
															E015	ESC	HUES6 Cells	1_TssA	3_PromD1			H3K4me3_Pro
															E014	ESC	HUES48 Cells	1_TssA	3_PromD1	H3K27ac_Enh		H3K4me3_Pro
															E016	ESC	HUES64 Cells	1_TssA	3_PromD1	H3K27ac_Enh		H3K4me3_Pro
															E003	ESC	H1 Cells	1_TssA	3_PromD1	H3K27ac_Enh	H3K4me1_Enh	H3K4me3_Pro
															E024	ESC	ES-UCSF4 Cells	1_TssA	3_PromD1		H3K4me1_Enh	H3K4me3_Pro
															E020	iPSC	iPS-20b Cells	1_TssA	3_PromD1	H3K27ac_Enh		H3K4me3_Pro
															E019	iPSC	iPS-18 Cells	1_TssA	3_PromD1	H3K27ac_Enh		H3K4me3_Pro
															E018	iPSC	iPS-15b Cells	1_TssA	3_PromD1			H3K4me3_Pro
															E021	iPSC	iPS DF 6.9 Cells	1_TssA	3_PromD1			H3K4me3_Pro
															E022	iPSC	iPS DF 19.11 Cells	3_TxFlnk	3_PromD1	H3K27ac_Enh	H3K4me1_Enh	H3K4me3_Pro
															E007	ES-deriv	H1 Derived Neuronal Progenitor Cultured Cells	1_TssA	3_PromD1		H3K4me1_Enh	H3K4me3_Pro
															E009	ES-deriv	H9 Derived Neuronal Progenitor Cultured Cells	1_TssA	3_PromD1		H3K4me1_Enh	H3K4me3_Pro
															E010	ES-deriv	H9 Derived Neuron Cultured Cells	2_TssAFlnk	3_PromD1		H3K4me1_Enh	H3K4me3_Pro
															E013	ES-deriv	hESC Derived CD56+ Mesoderm Cultured Cells	1_TssA	3_PromD1	H3K27ac_Enh	H3K4me1_Enh	H3K4me3_Pro
															E012	ES-deriv	hESC Derived CD56+ Ectoderm Cultured Cells	1_TssA	3_PromD1	H3K27ac_Enh	H3K4me1_Enh	H3K4me3_Pro
															E011	ES-deriv	hESC Derived CD184+ Endoderm Cultured Cells	1_TssA	3_PromD1	H3K27ac_Enh		H3K4me3_Pro
															E004	ES-deriv	H1 BMP4 Derived Mesendoderm Cultured Cells	1_TssA	3_PromD1			H3K4me3_Pro
															E005	ES-deriv	H1 BMP4 Derived Trophoblast Cultured Cells	1_TssA	3_PromD1		H3K4me1_Enh	H3K4me3_Pro
															E006	ES-deriv	H1 Derived Mesenchymal Stem Cells	1_TssA	3_PromD1		H3K4me1_Enh	H3K4me3_Pro
															E062	Blood & T-cell	Primary mononuclear cells from peripheral blood	2_TssAFlnk	3_PromD1	H3K27ac_Enh	H3K4me1_Enh	H3K4me3_Pro
															E034	Blood & T-cell	Primary T cells from peripheral blood	2_TssAFlnk	3_PromD1	H3K27ac_Enh	H3K4me1_Enh	H3K4me3_Pro
															E045	Blood & T-cell	Primary T cells effector/memory enriched from peripheral blood	2_TssAFlnk	3_PromD1	H3K27ac_Enh	H3K4me1_Enh	H3K4me3_Pro
															E033	Blood & T-cell	Primary T cells from cord blood	2_TssAFlnk	3_PromD1		H3K4me1_Enh	H3K4me3_Pro
															E044	Blood & T-cell	Primary T regulatory cells from peripheral blood	2_TssAFlnk	3_PromD1	H3K27ac_Enh	H3K4me1_Enh	H3K4me3_Pro
															E043	Blood & T-cell	Primary T helper cells from peripheral blood	2_TssAFlnk	3_PromD1	H3K27ac_Enh	H3K4me1_Enh	H3K4me3_Pro
															E039	Blood & T-cell	Primary T helper naive cells from peripheral blood	2_TssAFlnk	3_PromD1	H3K27ac_Enh	H3K4me1_Enh	H3K4me3_Pro
															E041	Blood & T-cell	Primary T helper cells PMA-I stimulated	1_TssA	3_PromD1	H3K27ac_Enh	H3K4me1_Enh	H3K4me3_Pro
															E042	Blood & T-cell	Primary T helper 17 cells PMA-I stimulated	3_TxFlnk	3_PromD1	H3K27ac_Enh	H3K4me1_Enh	H3K4me3_Pro
															E040	Blood & T-cell	Primary T helper memory cells from peripheral blood 1	1_TssA	3_PromD1	H3K27ac_Enh	H3K4me1_Enh	H3K4me3_Pro
															E037	Blood & T-cell	Primary T helper memory cells from peripheral blood 2	2_TssAFlnk	3_PromD1	H3K27ac_Enh	H3K4me1_Enh	H3K4me3_Pro
															E048	Blood & T-cell	Primary T CD8+ memory cells from peripheral blood	1_TssA	3_PromD1	H3K27ac_Enh	H3K4me1_Enh	H3K4me3_Pro
															E038	Blood & T-cell	Primary T helper naive cells from peripheral blood	2_TssAFlnk	3_PromD1	H3K27ac_Enh	H3K4me1_Enh	H3K4me3_Pro
															E047	Blood & T-cell	Primary T CD8+ naive cells from peripheral blood	1_TssA	3_PromD1	H3K27ac_Enh	H3K4me1_Enh	H3K4me3_Pro
															E029	HSC & B-cell	Primary monocytes from peripheral blood	2_TssAFlnk	3_PromD1	H3K27ac_Enh	H3K4me1_Enh	H3K4me3_Pro
															E031	HSC & B-cell	Primary B cells from cord blood	2_TssAFlnk	3_PromD1		H3K4me1_Enh	H3K4me3_Pro
															E035	HSC & B-cell	Primary hematopoietic stem cells	2_TssAFlnk	3_PromD1		H3K4me1_Enh	H3K4me3_Pro
															E051	HSC & B-cell	Primary hematopoietic stem cells G-CSF-mobilized Male	2_TssAFlnk	3_PromD1		H3K4me1_Enh	H3K4me3_Pro
															E050	HSC & B-cell	Primary hematopoietic stem cells G-CSF-mobilized Female	2_TssAFlnk	3_PromD1	H3K27ac_Enh	H3K4me1_Enh	H3K4me3_Pro
															E036	HSC & B-cell	Primary hematopoietic stem cells short term culture	2_TssAFlnk	3_PromD1		H3K4me1_Enh	H3K4me3_Pro
															E032	HSC & B-cell	Primary B cells from peripheral blood	2_TssAFlnk	3_PromD1	H3K27ac_Enh	H3K4me1_Enh	H3K4me3_Pro
															E046	HSC & B-cell	Primary Natural Killer cells from peripheral blood	2_TssAFlnk	3_PromD1	H3K27ac_Enh	H3K4me1_Enh	H3K4me3_Pro
															E030	HSC & B-cell	Primary neutrophils from peripheral blood	2_TssAFlnk	3_PromD1		H3K4me1_Enh	H3K4me3_Pro
															E026	Mesench	Bone Marrow Derived Cultured Mesenchymal Stem Cells	2_TssAFlnk	3_PromD1		H3K4me1_Enh	H3K4me3_Pro
															E049	Mesench	Mesenchymal Stem Cell Derived Chondrocyte Cultured Cells	2_TssAFlnk	3_PromD1		H3K4me1_Enh	H3K4me3_Pro
															E025	Mesench	Adipose Derived Mesenchymal Stem Cell Cultured Cells	1_TssA	3_PromD1			H3K4me3_Pro
															E023	Mesench	Mesenchymal Stem Cell Derived Adipocyte Cultured Cells	1_TssA	3_PromD1			H3K4me3_Pro
															E052	Myosat	Muscle Satellite Cultured Cells	2_TssAFlnk	3_PromD1		H3K4me1_Enh	H3K4me3_Pro
															E055	Epithelial	Foreskin Fibroblast Primary Cells skin01	2_TssAFlnk	3_PromD1	H3K27ac_Enh	H3K4me1_Enh	H3K4me3_Pro
															E056	Epithelial	Foreskin Fibroblast Primary Cells skin02	3_TxFlnk	3_PromD1	H3K27ac_Enh	H3K4me1_Enh	H3K4me3_Pro
															E059	Epithelial	Foreskin Melanocyte Primary Cells skin01	1_TssA	3_PromD1	H3K27ac_Enh	H3K4me1_Enh	H3K4me3_Pro
															E061	Epithelial	Foreskin Melanocyte Primary Cells skin03	1_TssA	3_PromD1	H3K27ac_Enh	H3K4me1_Enh	H3K4me3_Pro
															E057	Epithelial	Foreskin Keratinocyte Primary Cells skin02	10_TssBiv	3_PromD1		H3K4me1_Enh	H3K4me3_Pro
															E058	Epithelial	Foreskin Keratinocyte Primary Cells skin03	1_TssA	3_PromD1	H3K27ac_Enh	H3K4me1_Enh	H3K4me3_Pro
															E028	Epithelial	Breast variant Human Mammary Epithelial Cells (vHMEC)	2_TssAFlnk	3_PromD1		H3K4me1_Enh	H3K4me3_Pro
															E027	Epithelial	Breast Myoepithelial Primary Cells	1_TssA	3_PromD1		H3K4me1_Enh	H3K4me3_Pro
															E054	Neurosph	Ganglion Eminence derived primary cultured neurospheres	1_TssA	3_PromD1		H3K4me1_Enh	H3K4me3_Pro
															E053	Neurosph	Cortex derived primary cultured neurospheres	1_TssA	3_PromD1		H3K4me1_Enh	H3K4me3_Pro
															E112	Thymus	Thymus	1_TssA	3_PromD1	H3K27ac_Enh	H3K4me1_Enh	H3K4me3_Pro
															E093	Thymus	Fetal Thymus	2_TssAFlnk	3_PromD1	H3K27ac_Enh	H3K4me1_Enh	H3K4me3_Pro
															E071	Brain	Brain Hippocampus Middle	1_TssA	3_PromD1	H3K27ac_Enh	H3K4me1_Enh	H3K4me3_Pro
															E074	Brain	Brain Substantia Nigra	1_TssA	3_PromD1	H3K27ac_Enh	H3K4me1_Enh	H3K4me3_Pro
															E068	Brain	Brain Anterior Caudate	1_TssA	3_PromD1	H3K27ac_Enh	H3K4me1_Enh	H3K4me3_Pro
															E069	Brain	Brain Cingulate Gyrus	1_TssA	3_PromD1	H3K27ac_Enh	H3K4me1_Enh	H3K4me3_Pro
															E072	Brain	Brain Inferior Temporal Lobe	1_TssA	3_PromD1	H3K27ac_Enh	H3K4me1_Enh	H3K4me3_Pro
															E067	Brain	Brain Angular Gyrus	1_TssA	3_PromD1	H3K27ac_Enh	H3K4me1_Enh	H3K4me3_Pro
															E073	Brain	Brain_Dorsolateral_Prefrontal_Cortex	1_TssA	3_PromD1	H3K27ac_Enh	H3K4me1_Enh	H3K4me3_Pro
															E070	Brain	Brain Germinal Matrix	1_TssA	3_PromD1		H3K4me1_Enh	H3K4me3_Pro
															E082	Brain	Fetal Brain Female	2_TssAFlnk	3_PromD1		H3K4me1_Enh	H3K4me3_Pro
															E081	Brain	Fetal Brain Male	1_TssA	3_PromD1		H3K4me1_Enh	H3K4me3_Pro
															E063	Adipose	Adipose Nuclei	2_TssAFlnk	3_PromD1	H3K27ac_Enh	H3K4me1_Enh	H3K4me3_Pro
															E100	Muscle	Psoas Muscle	1_TssA	3_PromD1	H3K27ac_Enh		H3K4me3_Pro
															E108	Muscle	Skeletal Muscle Female	2_TssAFlnk	3_PromD1	H3K27ac_Enh	H3K4me1_Enh	H3K4me3_Pro
															E107	Muscle	Skeletal Muscle Male	2_TssAFlnk	3_PromD1		H3K4me1_Enh	H3K4me3_Pro
															E089	Muscle	Fetal Muscle Trunk	2_TssAFlnk	3_PromD1	H3K27ac_Enh	H3K4me1_Enh	H3K4me3_Pro
															E090	Muscle	Fetal Muscle Leg	1_TssA	3_PromD1	H3K27ac_Enh	H3K4me1_Enh	H3K4me3_Pro
															E083	Heart	Fetal Heart	1_TssA	3_PromD1		H3K4me1_Enh	H3K4me3_Pro
															E104	Heart	Right Atrium	1_TssA	3_PromD1	H3K27ac_Enh	H3K4me1_Enh	H3K4me3_Pro
															E095	Heart	Left Ventricle	1_TssA	3_PromD1	H3K27ac_Enh		H3K4me3_Pro
															E105	Heart	Right Ventricle	1_TssA	3_PromD1	H3K27ac_Enh	H3K4me1_Enh	H3K4me3_Pro
															E065	Heart	Aorta	1_TssA	3_PromD1	H3K27ac_Enh		H3K4me3_Pro
															E078	Sm. Muscle	Duodenum Smooth Muscle	1_TssA	3_PromD1	H3K27ac_Enh	H3K4me1_Enh	H3K4me3_Pro
															E076	Sm. Muscle	Colon Smooth Muscle	1_TssA	3_PromD1	H3K27ac_Enh	H3K4me1_Enh	H3K4me3_Pro
															E103	Sm. Muscle	Rectal Smooth Muscle	1_TssA	3_PromD1	H3K27ac_Enh	H3K4me1_Enh	H3K4me3_Pro
															E111	Sm. Muscle	Stomach Smooth Muscle	2_TssAFlnk	3_PromD1	H3K27ac_Enh	H3K4me1_Enh	H3K4me3_Pro
															E092	Digestive	Fetal Stomach	1_TssA	3_PromD1	H3K27ac_Enh	H3K4me1_Enh	H3K4me3_Pro
															E085	Digestive	Fetal Intestine Small	1_TssA	3_PromD1	H3K27ac_Enh		H3K4me3_Pro
															E084	Digestive	Fetal Intestine Large	1_TssA	3_PromD1	H3K27ac_Enh	H3K4me1_Enh	H3K4me3_Pro
															E109	Digestive	Small Intestine	1_TssA	3_PromD1	H3K27ac_Enh		H3K4me3_Pro
															E106	Digestive	Sigmoid Colon	1_TssA	3_PromD1	H3K27ac_Enh	H3K4me1_Enh	H3K4me3_Pro
															E075	Digestive	Colonic Mucosa	2_TssAFlnk	3_PromD1	H3K27ac_Enh	H3K4me1_Enh	H3K4me3_Pro
															E101	Digestive	Rectal Mucosa Donor 29	1_TssA	3_PromD1	H3K27ac_Enh	H3K4me1_Enh	H3K4me3_Pro
															E102	Digestive	Rectal Mucosa Donor 31	2_TssAFlnk	3_PromD1	H3K27ac_Enh	H3K4me1_Enh	H3K4me3_Pro
															E110	Digestive	Stomach Mucosa	1_TssA	3_PromD1		H3K4me1_Enh	H3K4me3_Pro
															E077	Digestive	Duodenum Mucosa	2_TssAFlnk	3_PromD1		H3K4me1_Enh	H3K4me3_Pro
															E079	Digestive	Esophagus	1_TssA	3_PromD1	H3K27ac_Enh	H3K4me1_Enh	H3K4me3_Pro
															E094	Digestive	Gastric	1_TssA	3_PromD1	H3K27ac_Enh	H3K4me1_Enh	H3K4me3_Pro
															E099	Other	Placenta Amnion	2_TssAFlnk	3_PromD1		H3K4me1_Enh	H3K4me3_Pro
															E086	Other	Fetal Kidney	1_TssA	3_PromD1			H3K4me3_Pro
															E088	Other	Fetal Lung	1_TssA	3_PromD1		H3K4me1_Enh	H3K4me3_Pro
															E097	Other	Ovary	1_TssA	3_PromD1	H3K27ac_Enh		H3K4me3_Pro
															E087	Other	Pancreatic Islets	1_TssA	3_PromD1	H3K27ac_Enh		H3K4me3_Pro
															E080	Other	Fetal Adrenal Gland	2_TssAFlnk	3_PromD1	H3K27ac_Enh	H3K4me1_Enh	H3K4me3_Pro
															E091	Other	Placenta	2_TssAFlnk	3_PromD1		H3K4me1_Enh	H3K4me3_Pro
															E066	Other	Liver	2_TssAFlnk	3_PromD1	H3K27ac_Enh	H3K4me1_Enh	H3K4me3_Pro
															E098	Other	Pancreas	2_TssAFlnk	3_PromD1	H3K27ac_Enh	H3K4me1_Enh	H3K4me3_Pro
															E096	Other	Lung	1_TssA	3_PromD1	H3K27ac_Enh	H3K4me1_Enh	H3K4me3_Pro
															E113	Other	Spleen	2_TssAFlnk	3_PromD1	H3K27ac_Enh	H3K4me1_Enh	H3K4me3_Pro
															E114	ENCODE2012	A549 EtOH 0.02pct Lung Carcinoma Cell Line	1_TssA	3_PromD1	H3K27ac_Enh		H3K4me3_Pro
															E115	ENCODE2012	Dnd41 TCell Leukemia Cell Line	1_TssA	3_PromD1	H3K27ac_Enh	H3K4me1_Enh	H3K4me3_Pro
															E116	ENCODE2012	GM12878 Lymphoblastoid Cells	1_TssA	3_PromD1	H3K27ac_Enh	H3K4me1_Enh	H3K4me3_Pro
															E117	ENCODE2012	HeLa-S3 Cervical Carcinoma Cell Line	1_TssA	3_PromD1	H3K27ac_Enh	H3K4me1_Enh	H3K4me3_Pro
															E118	ENCODE2012	HepG2 Hepatocellular Carcinoma Cell Line	10_TssBiv	3_PromD1	H3K27ac_Enh	H3K4me1_Enh	H3K4me3_Pro
															E119	ENCODE2012	HMEC Mammary Epithelial Primary Cells	1_TssA	3_PromD1	H3K27ac_Enh	H3K4me1_Enh	H3K4me3_Pro
															E120	ENCODE2012	HSMM Skeletal Muscle Myoblasts Cells	1_TssA	3_PromD1	H3K27ac_Enh	H3K4me1_Enh	H3K4me3_Pro
															E121	ENCODE2012	HSMM cell derived Skeletal Muscle Myotubes Cells	1_TssA	3_PromD1	H3K27ac_Enh	H3K4me1_Enh	H3K4me3_Pro
															E122	ENCODE2012	HUVEC Umbilical Vein Endothelial Primary Cells	2_TssAFlnk	3_PromD1		H3K4me1_Enh	H3K4me3_Pro
															E123	ENCODE2012	K562 Leukemia Cells	1_TssA	3_PromD1	H3K27ac_Enh	H3K4me1_Enh	H3K4me3_Pro
															E124	ENCODE2012	Monocytes-CD14+ RO01746 Primary Cells	2_TssAFlnk	3_PromD1	H3K27ac_Enh	H3K4me1_Enh	H3K4me3_Pro
															E125	ENCODE2012	NH-A Astrocytes Primary Cells	2_TssAFlnk	3_PromD1	H3K27ac_Enh	H3K4me1_Enh	H3K4me3_Pro
															E126	ENCODE2012	NHDF-Ad Adult Dermal Fibroblast Primary Cells	1_TssA	3_PromD1			H3K4me3_Pro
															E127	ENCODE2012	NHEK-Epidermal Keratinocyte Primary Cells	1_TssA	3_PromD1	H3K27ac_Enh	H3K4me1_Enh	H3K4me3_Pro
															E128	ENCODE2012	NHLF Lung Fibroblast Primary Cells	2_TssAFlnk	3_PromD1	H3K27ac_Enh	H3K4me1_Enh	H3K4me3_Pro
															E129	ENCODE2012	Osteoblast Primary Cells	1_TssA	3_PromD1	H3K27ac_Enh	H3K4me1_Enh	H3K4me3_Pro
rs113448144	19	13018934	A	G	7.226e-13	-7.17508930756	0.1069	2.2552	SYCE2	upstream	1917	modifier	0.217	0.993	E010	ES-deriv	H9 Derived Neuron Cultured Cells				H3K4me1_Enh
															E055	Epithelial	Foreskin Fibroblast Primary Cells skin01			H3K27ac_Enh
															E059	Epithelial	Foreskin Melanocyte Primary Cells skin01			H3K27ac_Enh	H3K4me1_Enh
															E071	Brain	Brain Hippocampus Middle			H3K27ac_Enh
															E067	Brain	Brain Angular Gyrus			H3K27ac_Enh
															E073	Brain	Brain_Dorsolateral_Prefrontal_Cortex			H3K27ac_Enh
															E089	Muscle	Fetal Muscle Trunk				H3K4me1_Enh
															E099	Other	Placenta Amnion					H3K4me3_Pro
															E123	ENCODE2012	K562 Leukemia Cells				H3K4me1_Enh
rs2072596	19	12996500	A	G	8.194e-13	7.15787033696	0.1008	2.2266	DNASE2	upstream	4218	modifier	0.497	22.8	E017	IMR90	IMR90 fetal lung fibroblasts Cell Line	11_BivFlnk	23_PromBiv		H3K4me1_Enh	H3K4me3_Pro
															E002	ESC	ES-WA7 Cells	10_TssBiv	23_PromBiv			H3K4me3_Pro
															E008	ESC	H9 Cells	1_TssA	1_TssA			H3K4me3_Pro
															E001	ESC	ES-I3 Cells	10_TssBiv	1_TssA			H3K4me3_Pro
															E015	ESC	HUES6 Cells	10_TssBiv	1_TssA	H3K27ac_Enh	H3K4me1_Enh	H3K4me3_Pro
															E014	ESC	HUES48 Cells	1_TssA	1_TssA			H3K4me3_Pro
															E016	ESC	HUES64 Cells	10_TssBiv	1_TssA	H3K27ac_Enh		H3K4me3_Pro
															E003	ESC	H1 Cells	1_TssA	1_TssA	H3K27ac_Enh		H3K4me3_Pro
															E024	ESC	ES-UCSF4 Cells	1_TssA	2_PromU		H3K4me1_Enh	H3K4me3_Pro
															E020	iPSC	iPS-20b Cells	10_TssBiv	1_TssA	H3K27ac_Enh		H3K4me3_Pro
															E019	iPSC	iPS-18 Cells	10_TssBiv	1_TssA		H3K4me1_Enh	H3K4me3_Pro
															E018	iPSC	iPS-15b Cells	1_TssA	1_TssA			H3K4me3_Pro
															E021	iPSC	iPS DF 6.9 Cells	1_TssA	1_TssA			H3K4me3_Pro
															E022	iPSC	iPS DF 19.11 Cells	1_TssA	1_TssA	H3K27ac_Enh	H3K4me1_Enh	H3K4me3_Pro
															E007	ES-deriv	H1 Derived Neuronal Progenitor Cultured Cells	10_TssBiv	23_PromBiv		H3K4me1_Enh	H3K4me3_Pro
															E009	ES-deriv	H9 Derived Neuronal Progenitor Cultured Cells		23_PromBiv		H3K4me1_Enh	H3K4me3_Pro
															E010	ES-deriv	H9 Derived Neuron Cultured Cells		23_PromBiv		H3K4me1_Enh
															E013	ES-deriv	hESC Derived CD56+ Mesoderm Cultured Cells	10_TssBiv	2_PromU		H3K4me1_Enh	H3K4me3_Pro
															E012	ES-deriv	hESC Derived CD56+ Ectoderm Cultured Cells	10_TssBiv	2_PromU		H3K4me1_Enh	H3K4me3_Pro
															E011	ES-deriv	hESC Derived CD184+ Endoderm Cultured Cells	1_TssA	23_PromBiv			H3K4me3_Pro
															E004	ES-deriv	H1 BMP4 Derived Mesendoderm Cultured Cells	10_TssBiv	1_TssA	H3K27ac_Enh		H3K4me3_Pro
															E005	ES-deriv	H1 BMP4 Derived Trophoblast Cultured Cells	11_BivFlnk	2_PromU	H3K27ac_Enh	H3K4me1_Enh	H3K4me3_Pro
															E006	ES-deriv	H1 Derived Mesenchymal Stem Cells	12_EnhBiv	23_PromBiv		H3K4me1_Enh	H3K4me3_Pro
															E062	Blood & T-cell	Primary mononuclear cells from peripheral blood	1_TssA	2_PromU		H3K4me1_Enh	H3K4me3_Pro
															E034	Blood & T-cell	Primary T cells from peripheral blood	1_TssA	2_PromU	H3K27ac_Enh	H3K4me1_Enh	H3K4me3_Pro
															E045	Blood & T-cell	Primary T cells effector/memory enriched from peripheral blood	1_TssA	2_PromU	H3K27ac_Enh	H3K4me1_Enh	H3K4me3_Pro
															E033	Blood & T-cell	Primary T cells from cord blood	1_TssA	2_PromU		H3K4me1_Enh	H3K4me3_Pro
															E044	Blood & T-cell	Primary T regulatory cells from peripheral blood	2_TssAFlnk	2_PromU	H3K27ac_Enh	H3K4me1_Enh	H3K4me3_Pro
															E043	Blood & T-cell	Primary T helper cells from peripheral blood	2_TssAFlnk	2_PromU	H3K27ac_Enh	H3K4me1_Enh	H3K4me3_Pro
															E039	Blood & T-cell	Primary T helper naive cells from peripheral blood	1_TssA	2_PromU	H3K27ac_Enh	H3K4me1_Enh	H3K4me3_Pro
															E041	Blood & T-cell	Primary T helper cells PMA-I stimulated	2_TssAFlnk	2_PromU	H3K27ac_Enh	H3K4me1_Enh	H3K4me3_Pro
															E042	Blood & T-cell	Primary T helper 17 cells PMA-I stimulated	1_TssA	2_PromU		H3K4me1_Enh	H3K4me3_Pro
															E040	Blood & T-cell	Primary T helper memory cells from peripheral blood 1	1_TssA	2_PromU		H3K4me1_Enh	H3K4me3_Pro
															E037	Blood & T-cell	Primary T helper memory cells from peripheral blood 2	7_Enh	2_PromU	H3K27ac_Enh	H3K4me1_Enh	H3K4me3_Pro
															E048	Blood & T-cell	Primary T CD8+ memory cells from peripheral blood	1_TssA	2_PromU	H3K27ac_Enh	H3K4me1_Enh	H3K4me3_Pro
															E038	Blood & T-cell	Primary T helper naive cells from peripheral blood	1_TssA	2_PromU	H3K27ac_Enh	H3K4me1_Enh	H3K4me3_Pro
															E047	Blood & T-cell	Primary T CD8+ naive cells from peripheral blood	1_TssA	2_PromU	H3K27ac_Enh	H3K4me1_Enh	H3K4me3_Pro
															E029	HSC & B-cell	Primary monocytes from peripheral blood	2_TssAFlnk	2_PromU	H3K27ac_Enh	H3K4me1_Enh	H3K4me3_Pro
															E031	HSC & B-cell	Primary B cells from cord blood	2_TssAFlnk	2_PromU		H3K4me1_Enh
															E035	HSC & B-cell	Primary hematopoietic stem cells	2_TssAFlnk	2_PromU		H3K4me1_Enh	H3K4me3_Pro
															E051	HSC & B-cell	Primary hematopoietic stem cells G-CSF-mobilized Male	2_TssAFlnk	2_PromU		H3K4me1_Enh	H3K4me3_Pro
															E050	HSC & B-cell	Primary hematopoietic stem cells G-CSF-mobilized Female	1_TssA	3_PromD1	H3K27ac_Enh	H3K4me1_Enh	H3K4me3_Pro
															E036	HSC & B-cell	Primary hematopoietic stem cells short term culture	2_TssAFlnk	2_PromU		H3K4me1_Enh	H3K4me3_Pro
															E032	HSC & B-cell	Primary B cells from peripheral blood	2_TssAFlnk	2_PromU	H3K27ac_Enh	H3K4me1_Enh	H3K4me3_Pro
															E046	HSC & B-cell	Primary Natural Killer cells from peripheral blood	2_TssAFlnk	2_PromU	H3K27ac_Enh	H3K4me1_Enh	H3K4me3_Pro
															E030	HSC & B-cell	Primary neutrophils from peripheral blood	2_TssAFlnk	2_PromU		H3K4me1_Enh	H3K4me3_Pro
															E026	Mesench	Bone Marrow Derived Cultured Mesenchymal Stem Cells		23_PromBiv		H3K4me1_Enh	H3K4me3_Pro
															E049	Mesench	Mesenchymal Stem Cell Derived Chondrocyte Cultured Cells	10_TssBiv	23_PromBiv		H3K4me1_Enh	H3K4me3_Pro
															E025	Mesench	Adipose Derived Mesenchymal Stem Cell Cultured Cells	10_TssBiv	23_PromBiv		H3K4me1_Enh	H3K4me3_Pro
															E023	Mesench	Mesenchymal Stem Cell Derived Adipocyte Cultured Cells	1_TssA	23_PromBiv		H3K4me1_Enh	H3K4me3_Pro
															E052	Myosat	Muscle Satellite Cultured Cells	10_TssBiv	23_PromBiv		H3K4me1_Enh	H3K4me3_Pro
															E055	Epithelial	Foreskin Fibroblast Primary Cells skin01	11_BivFlnk	2_PromU	H3K27ac_Enh	H3K4me1_Enh	H3K4me3_Pro
															E056	Epithelial	Foreskin Fibroblast Primary Cells skin02	11_BivFlnk	2_PromU	H3K27ac_Enh	H3K4me1_Enh	H3K4me3_Pro
															E059	Epithelial	Foreskin Melanocyte Primary Cells skin01	11_BivFlnk	2_PromU	H3K27ac_Enh	H3K4me1_Enh	H3K4me3_Pro
															E061	Epithelial	Foreskin Melanocyte Primary Cells skin03	11_BivFlnk	2_PromU	H3K27ac_Enh	H3K4me1_Enh	H3K4me3_Pro
															E057	Epithelial	Foreskin Keratinocyte Primary Cells skin02	1_TssA	2_PromU		H3K4me1_Enh	H3K4me3_Pro
															E058	Epithelial	Foreskin Keratinocyte Primary Cells skin03	10_TssBiv	2_PromU	H3K27ac_Enh	H3K4me1_Enh	H3K4me3_Pro
															E028	Epithelial	Breast variant Human Mammary Epithelial Cells (vHMEC)		23_PromBiv			H3K4me3_Pro
															E027	Epithelial	Breast Myoepithelial Primary Cells	11_BivFlnk	23_PromBiv		H3K4me1_Enh	H3K4me3_Pro
															E054	Neurosph	Ganglion Eminence derived primary cultured neurospheres	2_TssAFlnk	2_PromU		H3K4me1_Enh	H3K4me3_Pro
															E053	Neurosph	Cortex derived primary cultured neurospheres	2_TssAFlnk	2_PromU		H3K4me1_Enh	H3K4me3_Pro
															E112	Thymus	Thymus	11_BivFlnk	2_PromU	H3K27ac_Enh	H3K4me1_Enh	H3K4me3_Pro
															E093	Thymus	Fetal Thymus	10_TssBiv	2_PromU		H3K4me1_Enh	H3K4me3_Pro
															E071	Brain	Brain Hippocampus Middle	12_EnhBiv	2_PromU	H3K27ac_Enh	H3K4me1_Enh	H3K4me3_Pro
															E074	Brain	Brain Substantia Nigra	7_Enh	23_PromBiv	H3K27ac_Enh	H3K4me1_Enh	H3K4me3_Pro
															E068	Brain	Brain Anterior Caudate	1_TssA	2_PromU	H3K27ac_Enh	H3K4me1_Enh	H3K4me3_Pro
															E069	Brain	Brain Cingulate Gyrus	10_TssBiv	2_PromU	H3K27ac_Enh	H3K4me1_Enh	H3K4me3_Pro
															E072	Brain	Brain Inferior Temporal Lobe	1_TssA	23_PromBiv		H3K4me1_Enh	H3K4me3_Pro
															E067	Brain	Brain Angular Gyrus		2_PromU	H3K27ac_Enh	H3K4me1_Enh	H3K4me3_Pro
															E073	Brain	Brain_Dorsolateral_Prefrontal_Cortex	12_EnhBiv	2_PromU	H3K27ac_Enh	H3K4me1_Enh	H3K4me3_Pro
															E070	Brain	Brain Germinal Matrix	10_TssBiv	2_PromU		H3K4me1_Enh	H3K4me3_Pro
															E082	Brain	Fetal Brain Female	11_BivFlnk	2_PromU		H3K4me1_Enh	H3K4me3_Pro
															E081	Brain	Fetal Brain Male	12_EnhBiv	23_PromBiv		H3K4me1_Enh
															E063	Adipose	Adipose Nuclei	11_BivFlnk	2_PromU		H3K4me1_Enh	H3K4me3_Pro
															E100	Muscle	Psoas Muscle	1_TssA	23_PromBiv		H3K4me1_Enh	H3K4me3_Pro
															E108	Muscle	Skeletal Muscle Female	10_TssBiv	23_PromBiv		H3K4me1_Enh	H3K4me3_Pro
															E107	Muscle	Skeletal Muscle Male	10_TssBiv	23_PromBiv		H3K4me1_Enh	H3K4me3_Pro
															E089	Muscle	Fetal Muscle Trunk	12_EnhBiv	23_PromBiv		H3K4me1_Enh
															E090	Muscle	Fetal Muscle Leg	12_EnhBiv	23_PromBiv		H3K4me1_Enh	H3K4me3_Pro
															E083	Heart	Fetal Heart	7_Enh	23_PromBiv		H3K4me1_Enh
															E104	Heart	Right Atrium	1_TssA	23_PromBiv			H3K4me3_Pro
															E095	Heart	Left Ventricle	10_TssBiv	23_PromBiv		H3K4me1_Enh	H3K4me3_Pro
															E105	Heart	Right Ventricle	2_TssAFlnk	2_PromU		H3K4me1_Enh	H3K4me3_Pro
															E065	Heart	Aorta		22_PromP
															E078	Sm. Muscle	Duodenum Smooth Muscle	10_TssBiv	2_PromU		H3K4me1_Enh	H3K4me3_Pro
															E076	Sm. Muscle	Colon Smooth Muscle		23_PromBiv			H3K4me3_Pro
															E103	Sm. Muscle	Rectal Smooth Muscle	1_TssA	23_PromBiv		H3K4me1_Enh	H3K4me3_Pro
															E111	Sm. Muscle	Stomach Smooth Muscle	2_TssAFlnk	2_PromU		H3K4me1_Enh	H3K4me3_Pro
															E092	Digestive	Fetal Stomach	12_EnhBiv	23_PromBiv		H3K4me1_Enh	H3K4me3_Pro
															E085	Digestive	Fetal Intestine Small	12_EnhBiv	23_PromBiv		H3K4me1_Enh	H3K4me3_Pro
															E084	Digestive	Fetal Intestine Large	10_TssBiv	2_PromU		H3K4me1_Enh	H3K4me3_Pro
															E109	Digestive	Small Intestine	1_TssA	2_PromU	H3K27ac_Enh	H3K4me1_Enh	H3K4me3_Pro
															E106	Digestive	Sigmoid Colon		2_PromU	H3K27ac_Enh	H3K4me1_Enh	H3K4me3_Pro
															E075	Digestive	Colonic Mucosa	2_TssAFlnk	2_PromU	H3K27ac_Enh	H3K4me1_Enh	H3K4me3_Pro
															E101	Digestive	Rectal Mucosa Donor 29	1_TssA	2_PromU	H3K27ac_Enh	H3K4me1_Enh	H3K4me3_Pro
															E102	Digestive	Rectal Mucosa Donor 31	1_TssA	2_PromU	H3K27ac_Enh	H3K4me1_Enh	H3K4me3_Pro
															E110	Digestive	Stomach Mucosa		2_PromU		H3K4me1_Enh	H3K4me3_Pro
															E077	Digestive	Duodenum Mucosa	1_TssA	2_PromU		H3K4me1_Enh	H3K4me3_Pro
															E079	Digestive	Esophagus	1_TssA	2_PromU	H3K27ac_Enh	H3K4me1_Enh	H3K4me3_Pro
															E094	Digestive	Gastric	2_TssAFlnk	23_PromBiv	H3K27ac_Enh	H3K4me1_Enh	H3K4me3_Pro
															E099	Other	Placenta Amnion	12_EnhBiv	2_PromU		H3K4me1_Enh	H3K4me3_Pro
															E086	Other	Fetal Kidney		23_PromBiv
															E088	Other	Fetal Lung		23_PromBiv		H3K4me1_Enh
															E097	Other	Ovary	1_TssA	23_PromBiv			H3K4me3_Pro
															E087	Other	Pancreatic Islets	1_TssA	23_PromBiv			H3K4me3_Pro
															E080	Other	Fetal Adrenal Gland	12_EnhBiv	23_PromBiv		H3K4me1_Enh	H3K4me3_Pro
															E091	Other	Placenta	12_EnhBiv	23_PromBiv		H3K4me1_Enh	H3K4me3_Pro
															E066	Other	Liver	7_Enh	2_PromU		H3K4me1_Enh	H3K4me3_Pro
															E098	Other	Pancreas	2_TssAFlnk	2_PromU	H3K27ac_Enh	H3K4me1_Enh	H3K4me3_Pro
															E096	Other	Lung	7_Enh	2_PromU	H3K27ac_Enh	H3K4me1_Enh	H3K4me3_Pro
															E113	Other	Spleen	7_Enh	2_PromU	H3K27ac_Enh	H3K4me1_Enh	H3K4me3_Pro
															E114	ENCODE2012	A549 EtOH 0.02pct Lung Carcinoma Cell Line	1_TssA	23_PromBiv		H3K4me1_Enh	H3K4me3_Pro
															E115	ENCODE2012	Dnd41 TCell Leukemia Cell Line		22_PromP
															E116	ENCODE2012	GM12878 Lymphoblastoid Cells	1_TssA	2_PromU	H3K27ac_Enh	H3K4me1_Enh	H3K4me3_Pro
															E117	ENCODE2012	HeLa-S3 Cervical Carcinoma Cell Line		23_PromBiv			H3K4me3_Pro
															E118	ENCODE2012	HepG2 Hepatocellular Carcinoma Cell Line	1_TssA	2_PromU		H3K4me1_Enh	H3K4me3_Pro
															E119	ENCODE2012	HMEC Mammary Epithelial Primary Cells	2_TssAFlnk	2_PromU		H3K4me1_Enh	H3K4me3_Pro
															E120	ENCODE2012	HSMM Skeletal Muscle Myoblasts Cells		23_PromBiv			H3K4me3_Pro
															E121	ENCODE2012	HSMM cell derived Skeletal Muscle Myotubes Cells		23_PromBiv
															E122	ENCODE2012	HUVEC Umbilical Vein Endothelial Primary Cells	10_TssBiv	23_PromBiv		H3K4me1_Enh	H3K4me3_Pro
															E123	ENCODE2012	K562 Leukemia Cells	1_TssA	2_PromU	H3K27ac_Enh		H3K4me3_Pro
															E124	ENCODE2012	Monocytes-CD14+ RO01746 Primary Cells	2_TssAFlnk	2_PromU	H3K27ac_Enh	H3K4me1_Enh	H3K4me3_Pro
															E125	ENCODE2012	NH-A Astrocytes Primary Cells		23_PromBiv			H3K4me3_Pro
															E126	ENCODE2012	NHDF-Ad Adult Dermal Fibroblast Primary Cells		23_PromBiv
															E127	ENCODE2012	NHEK-Epidermal Keratinocyte Primary Cells	1_TssA	2_PromU	H3K27ac_Enh	H3K4me1_Enh	H3K4me3_Pro
															E128	ENCODE2012	NHLF Lung Fibroblast Primary Cells	10_TssBiv	23_PromBiv			H3K4me3_Pro
															E129	ENCODE2012	Osteoblast Primary Cells	10_TssBiv	23_PromBiv			H3K4me3_Pro
rs10891268	11	111301044			1.213e-11		0.0172	1.3935	POU2AF1	upstream	29278	modifier	0.0796	5.057	E002	ESC	ES-WA7 Cells				H3K4me1_Enh	H3K4me3_Pro
															E008	ESC	H9 Cells			H3K27ac_Enh	H3K4me1_Enh
															E001	ESC	ES-I3 Cells				H3K4me1_Enh
															E015	ESC	HUES6 Cells				H3K4me1_Enh
															E014	ESC	HUES48 Cells				H3K4me1_Enh
															E016	ESC	HUES64 Cells				H3K4me1_Enh
															E003	ESC	H1 Cells
															E024	ESC	ES-UCSF4 Cells				H3K4me1_Enh
															E020	iPSC	iPS-20b Cells
															E019	iPSC	iPS-18 Cells				H3K4me1_Enh
															E018	iPSC	iPS-15b Cells				H3K4me1_Enh
															E021	iPSC	iPS DF 6.9 Cells
															E022	iPSC	iPS DF 19.11 Cells
															E011	ES-deriv	hESC Derived CD184+ Endoderm Cultured Cells				H3K4me1_Enh	H3K4me3_Pro
															E004	ES-deriv	H1 BMP4 Derived Mesendoderm Cultured Cells			H3K27ac_Enh	H3K4me1_Enh
															E085	Digestive	Fetal Intestine Small				H3K4me1_Enh
															E084	Digestive	Fetal Intestine Large
															E109	Digestive	Small Intestine
															E106	Digestive	Sigmoid Colon
															E075	Digestive	Colonic Mucosa				H3K4me1_Enh
															E101	Digestive	Rectal Mucosa Donor 29				H3K4me1_Enh
															E102	Digestive	Rectal Mucosa Donor 31				H3K4me1_Enh
															E110	Digestive	Stomach Mucosa
															E077	Digestive	Duodenum Mucosa				H3K4me1_Enh
															E079	Digestive	Esophagus
															E094	Digestive	Gastric
															E099	Other	Placenta Amnion
															E086	Other	Fetal Kidney
															E088	Other	Fetal Lung
															E097	Other	Ovary
															E087	Other	Pancreatic Islets				H3K4me1_Enh
															E116	ENCODE2012	GM12878 Lymphoblastoid Cells				H3K4me1_Enh
															E117	ENCODE2012	HeLa-S3 Cervical Carcinoma Cell Line
															E118	ENCODE2012	HepG2 Hepatocellular Carcinoma Cell Line				H3K4me1_Enh
rs10891329	11	112009892			1.0e-300		0.0	-5.5131	IL18	downstream	4082	modifier	0.585	2.050

## Sheet: Sheet2
Enhancer
Lead_SNP	LD_r2	SNP	BP_orig	CHR	A1	A2	FRQ	INFO	BETA	SE	P	Ghid	enhScore	enhElite
rs10891268	0.001(D'=0.8)	rs147509265	111566240	11	A	C	0.0133	0.8759	-0.1758	0.0342	2.934e-07	GH11G111693	1.396186842	1
	0.04(D'=0.56)	rs79958943	111530755	11	A	G	0.0557	0.9323	0.1302	0.0166	4.495e-15	GH19G012880	0.362813515	0
rs56195122	0.91(D'=0.97)	rs2072596	12996500	19	A	G	0.9661	0.9873	0.1465	0.0204	8.194e-13	GH19G012890	1.996042798	1
	0.90(D'=0.96)	rs3745647	13002384	19	T	C	0.9668	0.9953	0.1492	0.0205	4.205e-13	GH11G111658	1.113949759	0

## Sheet: Sheet3
Enhancer
GHid	symbol	eqtl_score	erna_score	chic_score	expression_score	enhancer_gene_distance	distance_score	combined_score	is_elite	eqtl_tissue
GH11G111693	RN7SKP273	NA	NA	NA	NA	11605	0.389545444524	0.389545444524	0	NA
GH11G111693	PIR48599	NA	NA	NA	NA	26106	0.305270567789	0.305270567789	0	NA
GH11G111693	PPP2R1B	8.25582e-07	NA	10.2554216043	NA	71730	0.184950691548	16.5236120803	1	Thyroid
GH11G111693	SIK2	NA	NA	10.7208290265	NA	92325	0.149554316713	10.8703833433	0	NA
GH11G111693	LAYN	NA	NA	9.17863115124	NA	155731	0.0943285591164	9.27295971036	0	NA
GH19G012880	DNASE2	1.35416e-31	2.043803e-09	NA	NA	-2041	0.741331667201	38.3350318272	1	Muscle - Skeletal
GH19G012880	KLF1	NA	0.003642666	NA	NA	3642	0.741331667201	3.17991231507	1	NA
GH19G012880	MAST1	NA	NA	NA	7.5482064517e-11	49628	0.238462226803	10.3606184567	0	NA
GH19G012880	RTBDN	NA	NA	NA	1.04973967042e-12	-45295	0.238462226803	12.217380617	0	NA
GH19G012880	CALR	1.82465e-05	NA	NA	NA	-55017	0.214648435357	4.9534688639	0	Nerve - Tibial
GH19G012880	C19orf43	NA	NA	NA	8.17344861225e-11	-148787	0.10062948448	10.188224148	0	NA
GH19G012880	FBXW9	NA	NA	NA	2.60278931323e-12	-186694	0.0751941313585	11.6597551165	0	NA
GH19G012880	WDR83OS	NA	NA	NA	1.1859143922e-27	-212206	0.0659743949812	26.9919210553	0	NA
GH19G012880	LYL1	NA	0.07237384	NA	NA	219600	0.0686152239938	1.20903360803	0	NA
GH19G012880	MAN2B1	NA	6.548817e-06	NA	NA	-216785	0.0686152239938	5.25245236931	0	NA
GH19G012880	TRMT1	NA	NA	NA	1.13105838632e-30	234006	0.0614340222929	30.0079489981	0	NA
GH19G012880	ZNF490	NA	0.06433961	NA	NA	-243464	0.0595344786172	1.25105605456	0	NA
GH19G012880	ZNF791	NA	NA	NA	3.20852743204e-40	272644	0.0511023579103	39.5447966012	0	NA
GH19G012880	ZNF564	NA	NA	NA	5.70823656125e-25	-332020	0.047395931226	24.2908939683	0	NA
GH19G012880	ZNF709	NA	NA	NA	2.86894851232e-22	-369708	0.0439211562094	21.586198402	0	NA
GH19G012880	ZNF799	NA	NA	NA	4.68850208184e-20	-469579	0.0339601344952	19.3629260213	0	NA
GH19G012880	ZNF442	NA	NA	NA	2.71183532541e-31	-517577	0.022655533108	30.5893922194	0	NA
GH19G012880	ZNF563	NA	NA	NA	3.56001767419e-15	-535432	0.0198757130948	14.468423559	0	NA
GH19G012880	ZNF44	NA	NA	NA	1.48861587355e-37	-588663	0.0209876411001	36.8482049954	0	NA
GH19G012880	ZNF136	NA	NA	NA	5.5001007987e-53	720505	0.0182541514204	52.2778835027	0	NA
GH19G012880	ZNF625	NA	NA	NA	1.95755506176e-21	-726831	0.0174202054164	20.7257062188	0	NA
GH19G012880	ENSG00000242615	NA	NA	NA	4.34572154379e-11	-740240	0.0164472684117	10.3783853734	0	NA
GH19G012880	ZNF788	NA	NA	NA	1.6483097323e-19	791299	0.0186711244223	18.8016323015	0	NA
GH19G012880	ZNF844	NA	NA	NA	1.37127753324e-34	818863	0.0168179110802	33.8796925504	0	NA
GH19G012880	ZNF878	NA	NA	NA	2.57522157017e-21	-830595	0.0180224997526	20.6072078984	0	NA
GH19G012880	CCDC130	NA	NA	NA	8.2178114677e-28	-848199	0.0169569020808	27.1022007286	0	NA
GH19G012880	MRI1	NA	NA	NA	3.73099871915e-13	-880931	0.0164935987453	12.4446684988	0	NA
GH19G012880	ZSWIM4	NA	NA	NA	5.74874414785e-11	-911873	0.0170032324144	10.2574302519	0	NA
GH19G012880	ZNF763	NA	NA	NA	9.12708567109e-11	918525	0.0161692864104	10.0558371594	0	NA
GH19G012880	ZNF700	NA	NA	NA	3.84134839979e-30	958494	0.0178371784184	29.4333534801	0	NA
GH19G012890	GCDH	6.15489e-17	NA	NA	NA	255	0.741331667201	16.9521113716	1	Esophagus - Mucosa
GH19G012890	RPS6P25	NA	NA	NA	NA	-2814	0.741331667201	0.741331667201	0	NA
GH19G012890	ZNF709	NA	NA	NA	3.18969034243e-13	-377427	0.0429482192047	12.5391996957	0	NA
GH19G012890	ZNF136	NA	NA	NA	2.00506915777e-11	728224	0.0174202054164	10.7152908488	0	NA
GH19G012890	ENSG00000242615	NA	NA	NA	8.47416001923e-11	-747959	0.0168179110802	10.0887212505	0	NA
GH19G012890	ZNF788	NA	NA	NA	2.85599222863e-12	799018	0.0199683737619	11.5642113524	0	NA
GH19G012890	LOC284454	NA	NA	NA	6.76929699398e-15	945009	0.0169569020808	14.1864133335	0	NA
GH11G111658	GC11P111651	NA	NA	NA	NA	7946	0.430964762721	0.430964762721	0	NA
GH11G111658	ENSG00000235286	NA	NA	NA	NA	12871	0.389545444524	0.389545444524	0	NA
GH11G111658	SIK2	6.16956e-12	NA	10.9028535307	NA	57143	0.214648435357	22.3272477739	1	Esophagus - Mucosa
GH11G111658	BTG4	NA	NA	9.92057610593	NA	-144801	0.102668019156	10.0232441251	0	NA
GH11G111658	C11orf88	NA	NA	9.92057610593	NA	144749	0.102668019156	10.0232441251	0	NA
GH11G111658	MIR34B	NA	NA	9.92057610593	NA	146596	0.10062948448	10.0212055904	0	NA
GH11G111658	MIR34C	NA	NA	9.92057610593	NA	146095	0.10062948448	10.0212055904	0	NA

## Sheet: Sheet4
Enhancer
GHid	source	tissue
GH11G111693	dbSUPER	Adipose nuclei
GH11G111693	dbSUPER	Gastric
GH11G111693	ENCODE	K562
GH11G111693	ENCODE	mesenchymal stem cell
GH11G111693	ENCODE	myotube
GH11G111693	ENCODE	astrocyte
GH11G111693	ENCODE	fibroblast of dermis
GH11G111693	ENCODE	fibroblast of lung
GH11G111693	ENCODE	foreskin fibroblast
GH11G111693	ENCODE	foreskin melanocyte
GH11G111693	ENCODE	IMR-90
GH11G111693	ENCODE	skeletal muscle myoblast
GH11G111693	ENCODE	adrenal gland
GH11G111693	ENCODE	psoas muscle
GH11G111693	ENCODE	small intestine
GH11G111693	ENCODE	stomach
GH19G012880	dbSUPER	K562
GH19G012880	ENCODE	GM12878
GH19G012880	ENCODE	HCT116
GH19G012880	ENCODE	HeLa-S3
GH19G012880	ENCODE	HepG2
GH19G012880	ENCODE	K562
GH19G012880	ENCODE	MCF-7
GH19G012880	ENCODE	Panc1
GH19G012880	ENCODE	mesendoderm
GH19G012880	ENCODE	iPS DF 19.11
GH19G012880	ENCODE	iPS DF 6.9
GH19G012880	ENCODE	B cell
GH19G012880	ENCODE	CD14-positive monocyte
GH19G012880	ENCODE	common myeloid progenitor, CD34-positive
GH19G012880	ENCODE	endothelial cell of umbilical vein
GH19G012880	ENCODE	fibroblast of dermis
GH19G012880	ENCODE	fibroblast of lung
GH19G012880	ENCODE	foreskin fibroblast
GH19G012880	ENCODE	foreskin melanocyte
GH19G012880	ENCODE	IMR-90
GH19G012880	ENCODE	keratinocyte
GH19G012880	ENCODE	mammary epithelial cell
GH19G012880	ENCODE	natural killer cell
GH19G012880	ENCODE	T-cell
GH19G012880	ENCODE	H1-hESC
GH19G012880	ENCODE	H9
GH19G012880	ENCODE	neuronal stem cell
GH19G012880	ENCODE	adrenal gland
GH19G012880	ENCODE	female gonad
GH19G012880	ENCODE	large intestine
GH19G012880	ENCODE	muscle of leg
GH19G012880	ENCODE	muscle of trunk
GH19G012880	ENCODE	pancreas
GH19G012880	ENCODE	placenta
GH19G012880	ENCODE	psoas muscle
GH19G012880	ENCODE	small intestine
GH19G012880	ENCODE	stomach
GH19G012880	ENCODE	thymus
GH19G012880	FANTOM5	monocyte
GH19G012880	FANTOM5	reticulocyte
GH19G012890	ENCODE	GM12878
GH19G012890	ENCODE	HCT116
GH19G012890	ENCODE	HeLa-S3
GH19G012890	ENCODE	HepG2
GH19G012890	ENCODE	K562
GH19G012890	ENCODE	Panc1
GH19G012890	ENCODE	myotube
GH19G012890	ENCODE	iPS DF 19.11
GH19G012890	ENCODE	iPS DF 6.9
GH19G012890	ENCODE	astrocyte
GH19G012890	ENCODE	B cell
GH19G012890	ENCODE	CD14-positive monocyte
GH19G012890	ENCODE	common myeloid progenitor, CD34-positive
GH19G012890	ENCODE	endothelial cell of umbilical vein
GH19G012890	ENCODE	fibroblast of dermis
GH19G012890	ENCODE	fibroblast of lung
GH19G012890	ENCODE	foreskin fibroblast
GH19G012890	ENCODE	foreskin melanocyte
GH19G012890	ENCODE	IMR-90
GH19G012890	ENCODE	keratinocyte
GH19G012890	ENCODE	mammary epithelial cell
GH19G012890	ENCODE	natural killer cell
GH19G012890	ENCODE	skeletal muscle myoblast
GH19G012890	ENCODE	T-cell
GH19G012890	ENCODE	trophoblast cell
GH19G012890	ENCODE	H1-hESC
GH19G012890	ENCODE	H9
GH19G012890	ENCODE	neuronal stem cell
GH19G012890	ENCODE	adrenal gland
GH19G012890	ENCODE	female gonad
GH19G012890	ENCODE	large intestine
GH19G012890	ENCODE	muscle of leg
GH19G012890	ENCODE	muscle of trunk
GH19G012890	ENCODE	pancreas
GH19G012890	ENCODE	placenta
GH19G012890	ENCODE	psoas muscle
GH19G012890	ENCODE	small intestine
GH19G012890	ENCODE	stomach
GH19G012890	ENCODE	thymus
GH11G111658	dbSUPER	Adipose nuclei

## Sheet: Sheet5
Sherlock, colocalization with GTEx v6
Lead_SNP	LD_r2	SNP	P	CHR	BP	GENE	cP	LBF	eP	Mode	Tiss
rs9402686	0.92(D'=0.99)	rs9376090	7.714e-11	6	135452921	HBS1L	8.46325e-05	4.52127	7.40652e-07	cis	Adipose_Subcutaneous
	0.92(D'=0.99)	rs9376090	7.714e-11	6	135452921	ALDH8A1	0.000145078	4.4797	1.61319e-06	cis	Brain_Hypothalamus
	0.92(D'=0.99)	rs9376090	7.714e-11	6	135452921	ALDH8A1	8.55615e-05	4.57082	1.7635e-06	cis	Pancreas
	0.92(D'=0.99)	rs9376090	7.714e-11	6	135452921	ALDH8A1	0.000170202	4.0064	3.44363e-06	cis	Whole_Blood
	0.94(D'=0.99)	rs9399137	3.73e-11	6	135460711	ALDH8A1	9.1314e-05	4.43265	3.53541e-08	cis	Adipose_Subcutaneous
	0.94(D'=0.99)	rs9399137	3.73e-11	6	135460711	HBS1L	3.5319e-05	5.29532	1.74168e-07	cis	Artery_Tibial
	0.94(D'=0.99)	rs9399137	3.73e-11	6	135460711	ALDH8A1	6.12197e-05	4.86565	4.20255e-09	cis	Artery_Tibial
	0.94(D'=0.99)	rs9399137	3.73e-11	6	135460711	ALDH8A1	0.00021978	4.02776	3.3395e-06	cis	Brain_Cerebellar_Hemisphere
	0.94(D'=0.99)	rs9399137	3.73e-11	6	135460711	ALDH8A1	6.98355e-05	4.91803	8.41165e-08	cis	Cells_Transformed_fibroblasts
	0.94(D'=0.99)	rs9399137	3.73e-11	6	135460711	ALDH8A1	7.71828e-05	4.72161	7.50538e-09	cis	Lung
	0.94(D'=0.99)	rs9399137	3.73e-11	6	135460711	ALDH8A1	5.13281e-05	5.00477	1.80711e-10	cis	Muscle_Skeletal
	0.99(D'=1.0)	rs9373124	6.916e-11	6	135464902	ALDH8A1	6.12662e-05	4.79302	4.62225e-07	cis	Breast_Mammary_Tissue
	0.64(D'=0.86)	rs9483788	1.813e-09	6	135477194	ALDH8A1	0.000145336	4.21948	7.76507e-08	cis	Skin_Not_Sun_Exposed_Suprapubic
rs10891329	0.0(D'=0.0)	rs6578598	3.508e-08	11	5275784	HBE1	1.32861e-05	7.19267	4.29083e-06	cis	Cells_EBV-transformed_lymphocytes
	0.0(D'=0.0)	rs6578598	3.508e-08	11	5275784	HBG2	1.92957e-05	6.38708	1.77125e-07	cis	Lung
	0.01(D'=0.12)	rs17577003	4.181e-10	11	110777610	C11orf53	1.11359e-05	6.83584	6.52828e-06	cis	Adipose_Subcutaneous
	0.01(D'=0.12)	rs17577003	4.181e-10	11	110777610	COLCA1	1.55902e-05	6.19188	2.42151e-08	cis	Adipose_Subcutaneous
	0.01(D'=0.12)	rs17577003	4.181e-10	11	110777610	COLCA2	2.00445e-05	5.87506	1.70312e-06	cis	Adipose_Subcutaneous
	0.01(D'=0.24)	rs7107639	4.188e-10	11	110819214	COLCA2	7.29443e-05	4.73939	1.61186e-06	cis	Colon_Transverse
	0.01(D'=0.24)	rs7107639	4.188e-10	11	110819214	COLCA1	7.29443e-05	4.68091	3.41767e-06	cis	Colon_Transverse
	0.02(D'=0.16)	rs490486	2.552e-09	11	110844904	DLAT	0.000110355	4.12263	2.08264e-05	cis	Muscle_Skeletal
	0.04(D'=0.55)	rs17474471	2.788e-14	11	111068628	SDHD	3.28647e-05	6.28814	7.58162e-05	cis	Heart_Atrial_Appendage
	0.20(D'=0.99)	rs4937075	3.584e-61	11	111502973	BCO2	1.77148e-05	6.50913	1.70533e-05	cis	Cells_EBV-transformed_lymphocytes
	0.33(D'=1.0)	rs3882891	1.197e-52	11	111519971	KCTD9P4	4.06752e-06	7.39059	3.12747e-08	cis	Adrenal_Gland
	0.22(D'=1.0)	rs360720	6.845e-62	11	111527154	BCO2	2.82952e-05	7.0179	3.26002e-06	cis	Artery_Coronary
	0.17(D'=1)	rs5744256	1.126e-120	11	111528058	IL18	1.2832e-06	7.54337	2.78434e-07	cis	Muscle_Skeletal
	0.17(D'=1)	rs1834481	1.681e-121	11	111529037	IL18	1.44718e-05	7.52229	1.56561e-16	cis	Lung
	0.17(D'=1)	rs1834481	1.681e-121	11	111529037	IL18	1.78253e-06	7.47416	5.91702e-12	cis	Pancreas
	0.17(D'=1)	rs1834481	1.681e-121	11	111529037	IL18	1.48302e-06	7.60066	2.02609e-09	cis	Skin_Not_Sun_Exposed_Suprapubic
	0.18(D'=1.0)	rs795467	1.305e-67	11	111536290	BCO2	4.34122e-06	7.29686	3.54572e-07	cis	Colon_Sigmoid
	0.17(D'=1)	rs5744222	3.45e-119	11	111542224	IL18	2.49314e-05	6.36443	6.19851e-05	cis	Esophagus_Mucosa
	0.18(D'=1.0)	rs11214115	7.236e-67	11	111555536	KCTD9P4	6.15195e-06	7.39893	7.45244e-07	cis	Liver
	0.74(D'=0.9)	rs2115763	3.913e-291	11	111556379	TEX12	2.05312e-05	6.53503	4.64333e-05	cis	Muscle_Skeletal
	0.20(D'=0.89)	rs4463877	1.402e-36	11	111560566	BCO2	1.72592e-06	7.40317	1.45481e-07	cis	Adipose_Visceral_Omentum
	0.14(D'=0.95)	rs10891337	1.401e-52	11	111568464	MRPS36P4	1.82582e-06	7.48154	3.04003e-08	cis	Heart_Atrial_Appendage
	0.14(D'=0.95)	rs10891337	1.401e-52	11	111568464	BCO2	4.82393e-06	7.34671	1.23104e-06	cis	Lung
	0.14(D'=0.95)	rs10891337	1.401e-52	11	111568464	RPS12P21	1.53984e-05	6.97136	7.63998e-06	cis	Muscle_Skeletal
	0.04(D'=1.0)	rs11214125	1.691e-19	11	111569349	RPS12P21	4.24428e-05	6.16195	9.66974e-05	cis	Artery_Coronary
	0.13(D'=0.95)	rs11214127	1.608e-52	11	111573803	BCO2	3.45423e-05	7.26467	1.39616e-06	cis	Brain_Hypothalamus
	0.13(D'=0.95)	rs11214127	1.608e-52	11	111573803	MRPS36P4	1.73943e-05	7.11804	9.25652e-11	cis	Heart_Left_Ventricle
	0.13(D'=0.95)	rs11214127	1.608e-52	11	111573803	BCO2	6.15195e-06	7.43498	2.02703e-12	cis	Liver
	0.14(D'=0.95)	rs11214128	1.213e-52	11	111573968	RPS12P21	1.23039e-05	7.31784	9.03879e-07	cis	Liver
	0.14(D'=0.95)	rs11214128	1.213e-52	11	111573968	PTS	1.23039e-05	7.29109	3.03932e-06	cis	Liver
	0.20(D'=1.0)	rs10891339	1.201e-52	11	111575384	MRPS36P4	1.2832e-06	7.44894	8.6068e-09	cis	Muscle_Skeletal
	0.01(D'=0.3)	rs12420140	1.325e-136	11	111576504	LAYN	2.44051e-05	6.47542	5.44976e-05	cis	Adrenal_Gland
	0.55(D'=0.97)	rs10891343	7.238e-287	11	111585594	BCO2	3.1288e-05	6.83794	6.40801e-06	cis	Brain_Cerebellum
	0.14(D'=0.95)	rs11214134	9.09e-53	11	111585634	RPS12P21	1.72592e-05	7.02888	1.43e-05	cis	Adipose_Visceral_Omentum
	0.14(D'=0.95)	rs11214134	9.09e-53	11	111585634	BCO2	2.72294e-05	7.1943	5.13862e-06	cis	Brain_Anterior_cingulate_cortex_BA24
	0.14(D'=0.95)	rs11214134	9.09e-53	11	111585634	BCO2	2.331e-06	7.41987	3.64426e-09	cis	Brain_Caudate_basal_ganglia
	0.14(D'=0.95)	rs11214134	9.09e-53	11	111585634	BCO2	2.57467e-05	7.03396	9.69799e-09	cis	Brain_Frontal_Cortex_BA9
	0.14(D'=0.95)	rs11214134	9.09e-53	11	111585634	BCO2	1.01704e-05	7.3561	9.29582e-12	cis	Brain_Nucleus_accumbens_basal_ganglia
	0.14(D'=0.95)	rs11214134	9.09e-53	11	111585634	BCO2	2.94898e-05	7.20109	1.28149e-06	cis	Brain_Putamen_basal_ganglia
	0.12(D'=0.82)	rs1367038	2.469e-41	11	111596509	PTS	2.44051e-05	6.7927	1.35902e-05	cis	Adrenal_Gland
	0.0(D'=0.0)	rs3018471	8.659e-14	11	111614966	C11orf88	9.40129e-05	5.01455	4.4222e-06	cis	Pituitary
	0.14(D'=0.81)	rs2853127	9.322e-52	11	111645542	BCO2	4.07747e-05	6.33802	5.38322e-05	cis	Brain_Hippocampus
	0.07(D'=0.75)	rs4937297	2.056e-16	11	111720414	TTC12	4.4843e-05	6.65959	1.7916e-05	cis	Uterus
	0.03(D'=0.21)	rs7118512	6.654e-12	11	111971449	DRD2	7.27802e-06	7.17694	1.06813e-05	cis	Vagina
