# Supplementary material for: Genome-wide association study identifies 16 genomic regions associated with circulating cytokines at birth
Source: PLoS Genet. 2020 Nov 23;16(11):e1009163. doi: 10.1371/journal.pgen.1009163 (PMC7721185; doi:10.1371/journal.pgen.1009163)
Supplement: S5 Table — (XLSX) [file pgen.1009163.s006.xlsx]

## Sheet: Sheet1
FineMapping									Ensemble VEP						HaploReg v4.1
SNP	CHR	POS	A1	A2	P	Zscore	PIP	LBF	Gene	postion	Distance	Impact	LoFtool	CADD_PHRED	Epigenome IDs	Epigenome groups	Description	Chromatin stats (Core 15-state model)	Chromatin states (25-model using 12 imputed marks)	H3K27ac	H3K4me1	H3K4me3	Dnase
rs12075	1	159175354	A	G	1.115e-92	20.419808682	0.9741	4.8706	ACKR1	downstream	2251	modifier		0.004	8	ESC	H9 Cells					H3K4me3_Pro
															E001	ESC	ES-I3 Cells				H3K4me1_Enh
															E003	ESC	H1 Cells			H3K27ac_Enh
															E024	ESC	ES-UCSF4 Cells				H3K4me1_Enh	H3K4me3_Pro
															E020	iPSC	iPS-20b Cells
															E019	iPSC	iPS-18 Cells					H3K4me3_Pro
															E018	iPSC	iPS-15b Cells		19_DNase
															E021	iPSC	iPS DF 6.9 Cells				H3K4me1_Enh
															E022	iPSC	iPS DF 19.11 Cells	7_Enh			H3K4me1_Enh
															E007	ES-deriv	H1 Derived Neuronal Progenitor Cultured Cells
															E013	ES-deriv	hESC Derived CD56+ Mesoderm Cultured Cells				H3K4me1_Enh
															E012	ES-deriv	hESC Derived CD56+ Ectoderm Cultured Cells				H3K4me1_Enh
															E035	HSC & B-cell	Primary hematopoietic stem cells		17_EnhW2
															E051	HSC & B-cell	Primary hematopoietic stem cells G-CSF-mobilized Male	7_Enh	17_EnhW2		H3K4me1_Enh
															E050	HSC & B-cell	Primary hematopoietic stem cells G-CSF-mobilized Female	7_Enh	22_PromP		H3K4me1_Enh
															E036	HSC & B-cell	Primary hematopoietic stem cells short term culture		17_EnhW2
															E055	Epithelial	Foreskin Fibroblast Primary Cells skin01			H3K27ac_Enh
															E056	Epithelial	Foreskin Fibroblast Primary Cells skin02			H3K27ac_Enh
															E093	Thymus	Fetal Thymus			H3K27ac_Enh		H3K4me3_Pro
															E071	Brain	Brain Hippocampus Middle					H3K4me3_Pro
															E068	Brain	Brain Anterior Caudate				H3K4me1_Enh
															E069	Brain	Brain Cingulate Gyrus				H3K4me1_Enh
															E072	Brain	Brain Inferior Temporal Lobe			H3K27ac_Enh
															E067	Brain	Brain Angular Gyrus			H3K27ac_Enh
															E073	Brain	Brain_Dorsolateral_Prefrontal_Cortex			H3K27ac_Enh	H3K4me1_Enh
															E070	Brain	Brain Germinal Matrix
															E082	Brain	Fetal Brain Female				H3K4me1_Enh
															E063	Adipose	Adipose Nuclei	10_TssBiv	23_PromBiv			H3K4me3_Pro
															E100	Muscle	Psoas Muscle
															E108	Muscle	Skeletal Muscle Female	10_TssBiv		H3K27ac_Enh		H3K4me3_Pro
															E107	Muscle	Skeletal Muscle Male	10_TssBiv				H3K4me3_Pro
															E089	Muscle	Fetal Muscle Trunk	12_EnhBiv			H3K4me1_Enh
															E095	Heart	Left Ventricle	10_TssBiv				H3K4me3_Pro
															E105	Heart	Right Ventricle
															E065	Heart	Aorta
															E078	Sm. Muscle	Duodenum Smooth Muscle			H3K27ac_Enh		H3K4me3_Pro
															E103	Sm. Muscle	Rectal Smooth Muscle	10_TssBiv				H3K4me3_Pro
															E111	Sm. Muscle	Stomach Smooth Muscle	10_TssBiv		H3K27ac_Enh		H3K4me3_Pro
															E092	Digestive	Fetal Stomach				H3K4me1_Enh
															E106	Digestive	Sigmoid Colon			H3K27ac_Enh
															E075	Digestive	Colonic Mucosa
															E101	Digestive	Rectal Mucosa Donor 29			H3K27ac_Enh		H3K4me3_Pro
															E102	Digestive	Rectal Mucosa Donor 31			H3K27ac_Enh		H3K4me3_Pro
															E077	Digestive	Duodenum Mucosa					H3K4me3_Pro
															E079	Digestive	Esophagus	1_TssA				H3K4me3_Pro
															E094	Digestive	Gastric			H3K27ac_Enh
															E080	Other	Fetal Adrenal Gland				H3K4me1_Enh
															E091	Other	Placenta	7_Enh			H3K4me1_Enh
															E066	Other	Liver
															E098	Other	Pancreas					H3K4me3_Pro
															E096	Other	Lung	1_TssA	18_EnhAc	H3K27ac_Enh	H3K4me1_Enh	H3K4me3_Pro
															E113	Other	Spleen	1_TssA	23_PromBiv	H3K27ac_Enh	H3K4me1_Enh	H3K4me3_Pro
															E115	ENCODE2012	Dnd41 TCell Leukemia Cell Line
															E116	ENCODE2012	GM12878 Lymphoblastoid Cells	7_Enh		H3K27ac_Enh	H3K4me1_Enh
															E123	ENCODE2012	K562 Leukemia Cells	7_Enh			H3K4me1_Enh
rs13962	1	159175527	A	G	0.01326	-2.47670890531	0.9565	4.6366	CADM3	downstream	2424	modifier		9.049	E001	ESC	ES-I3 Cells				H3K4me1_Enh
															E024	ESC	ES-UCSF4 Cells				H3K4me1_Enh
															E020	iPSC	iPS-20b Cells					H3K4me3_Pro
															E018	iPSC	iPS-15b Cells					H3K4me3_Pro
															E021	iPSC	iPS DF 6.9 Cells				H3K4me1_Enh
															E022	iPSC	iPS DF 19.11 Cells	7_Enh			H3K4me1_Enh
															E013	ES-deriv	hESC Derived CD56+ Mesoderm Cultured Cells				H3K4me1_Enh
															E012	ES-deriv	hESC Derived CD56+ Ectoderm Cultured Cells				H3K4me1_Enh
															E006	ES-deriv	H1 Derived Mesenchymal Stem Cells				H3K4me1_Enh
															E051	HSC & B-cell	Primary hematopoietic stem cells G-CSF-mobilized Male	7_Enh			H3K4me1_Enh
															E050	HSC & B-cell	Primary hematopoietic stem cells G-CSF-mobilized Female	7_Enh			H3K4me1_Enh
															E055	Epithelial	Foreskin Fibroblast Primary Cells skin01			H3K27ac_Enh
															E056	Epithelial	Foreskin Fibroblast Primary Cells skin02			H3K27ac_Enh
															E093	Thymus	Fetal Thymus			H3K27ac_Enh		H3K4me3_Pro
															E071	Brain	Brain Hippocampus Middle					H3K4me3_Pro
															E068	Brain	Brain Anterior Caudate				H3K4me1_Enh
															E069	Brain	Brain Cingulate Gyrus				H3K4me1_Enh
															E072	Brain	Brain Inferior Temporal Lobe			H3K27ac_Enh
															E067	Brain	Brain Angular Gyrus			H3K27ac_Enh
															E073	Brain	Brain_Dorsolateral_Prefrontal_Cortex			H3K27ac_Enh	H3K4me1_Enh
															E082	Brain	Fetal Brain Female				H3K4me1_Enh
															E063	Adipose	Adipose Nuclei	10_TssBiv	23_PromBiv			H3K4me3_Pro
															E100	Muscle	Psoas Muscle
															E108	Muscle	Skeletal Muscle Female	10_TssBiv	23_PromBiv	H3K27ac_Enh		H3K4me3_Pro
															E107	Muscle	Skeletal Muscle Male	10_TssBiv				H3K4me3_Pro
															E089	Muscle	Fetal Muscle Trunk	12_EnhBiv			H3K4me1_Enh
															E095	Heart	Left Ventricle	10_TssBiv				H3K4me3_Pro
															E078	Sm. Muscle	Duodenum Smooth Muscle			H3K27ac_Enh		H3K4me3_Pro
															E076	Sm. Muscle	Colon Smooth Muscle				H3K4me1_Enh
															E103	Sm. Muscle	Rectal Smooth Muscle	10_TssBiv				H3K4me3_Pro
															E111	Sm. Muscle	Stomach Smooth Muscle	10_TssBiv		H3K27ac_Enh		H3K4me3_Pro
															E092	Digestive	Fetal Stomach				H3K4me1_Enh
															E106	Digestive	Sigmoid Colon			H3K27ac_Enh
															E101	Digestive	Rectal Mucosa Donor 29			H3K27ac_Enh		H3K4me3_Pro
															E102	Digestive	Rectal Mucosa Donor 31			H3K27ac_Enh		H3K4me3_Pro
															E077	Digestive	Duodenum Mucosa					H3K4me3_Pro
															E079	Digestive	Esophagus	1_TssA				H3K4me3_Pro
															E094	Digestive	Gastric			H3K27ac_Enh
															E080	Other	Fetal Adrenal Gland				H3K4me1_Enh
															E091	Other	Placenta	7_Enh			H3K4me1_Enh
															E098	Other	Pancreas					H3K4me3_Pro
															E096	Other	Lung	1_TssA	23_PromBiv	H3K27ac_Enh	H3K4me1_Enh	H3K4me3_Pro
															E113	Other	Spleen	1_TssA	23_PromBiv	H3K27ac_Enh	H3K4me1_Enh	H3K4me3_Pro
															E116	ENCODE2012	GM12878 Lymphoblastoid Cells	7_Enh		H3K27ac_Enh	H3K4me1_Enh
															E123	ENCODE2012	K562 Leukemia Cells	7_Enh			H3K4me1_Enh
rs72698561	1	159639631	A	G	7.285e-17	-8.34231513657	0.6453	3.5545	CRPP1	downstream	35142	modifier		3.274	E014	ESC	HUES48 Cells				H3K4me1_Enh
															E016	ESC	HUES64 Cells				H3K4me1_Enh
															E018	iPSC	iPS-15b Cells				H3K4me1_Enh
															E012	ES-deriv	hESC Derived CD56+ Ectoderm Cultured Cells				H3K4me1_Enh
															E011	ES-deriv	hESC Derived CD184+ Endoderm Cultured Cells				H3K4me1_Enh	H3K4me3_Pro
rs72698562	1	159641376	A	G	1.56e-16	-8.25182020637	0.2768	2.8774	CRPP1	downstream	33397	modifier		0.024	E018	iPSC	iPS-15b Cells				H3K4me1_Enh
rs2228467	3	42906116	T	C	6.219e-16	-8.08494942327	0.9998	6.8394	ACKR2	downstream	90	modifier			E007	ES-deriv	H1 Derived Neuronal Progenitor Cultured Cells					H3K4me3_Pro
															E074	Brain	Brain Substantia Nigra					H3K4me3_Pro
															E096	Other	Lung					H3K4me3_Pro
															E123	ENCODE2012	K562 Leukemia Cells	11_BivFlnk			H3K4me1_Enh	H3K4me3_Pro
rs10510751	3	46346025	T	G	4.006e-11	-6.6038555061	0.3402	2.9857	CCR3	downstream	37828	modifier	0.808	3.105	E012	ES-deriv	hESC Derived CD56+ Ectoderm Cultured Cells			H3K27ac_Enh
															E045	Blood & T-cell	Primary T cells effector/memory enriched from peripheral blood			H3K27ac_Enh	H3K4me1_Enh	H3K4me3_Pro
															E042	Blood & T-cell	Primary T helper 17 cells PMA-I stimulated			H3K27ac_Enh	H3K4me1_Enh
															E040	Blood & T-cell	Primary T helper memory cells from peripheral blood 1			H3K27ac_Enh	H3K4me1_Enh
															E037	Blood & T-cell	Primary T helper memory cells from peripheral blood 2				H3K4me1_Enh	H3K4me3_Pro
															E048	Blood & T-cell	Primary T CD8+ memory cells from peripheral blood					H3K4me3_Pro
															E038	Blood & T-cell	Primary T helper naive cells from peripheral blood				H3K4me1_Enh
															E047	Blood & T-cell	Primary T CD8+ naive cells from peripheral blood				H3K4me1_Enh
															E036	HSC & B-cell	Primary hematopoietic stem cells short term culture				H3K4me1_Enh
															E069	Brain	Brain Cingulate Gyrus				H3K4me1_Enh
															E116	ENCODE2012	GM12878 Lymphoblastoid Cells				H3K4me1_Enh
															E124	ENCODE2012	Monocytes-CD14+ RO01746 Primary Cells				H3K4me1_Enh
rs6441947	3	46284496	A	G	0.01314	-2.47995219034	0.3057	2.9173	CCR3	upstream	20385	modifier	0.808	0.707	E062	Blood & T-cell	Primary mononuclear cells from peripheral blood				H3K4me1_Enh
															E034	Blood & T-cell	Primary T cells from peripheral blood
															E045	Blood & T-cell	Primary T cells effector/memory enriched from peripheral blood
															E033	Blood & T-cell	Primary T cells from cord blood
															E044	Blood & T-cell	Primary T regulatory cells from peripheral blood	7_Enh	22_PromP	H3K27ac_Enh	H3K4me1_Enh	H3K4me3_Pro
															E043	Blood & T-cell	Primary T helper cells from peripheral blood				H3K4me1_Enh
															E031	HSC & B-cell	Primary B cells from cord blood				H3K4me1_Enh
															E035	HSC & B-cell	Primary hematopoietic stem cells	7_Enh
															E050	HSC & B-cell	Primary hematopoietic stem cells G-CSF-mobilized Female				H3K4me1_Enh
															E036	HSC & B-cell	Primary hematopoietic stem cells short term culture
															E032	HSC & B-cell	Primary B cells from peripheral blood				H3K4me1_Enh
															E030	HSC & B-cell	Primary neutrophils from peripheral blood	7_Enh	22_PromP		H3K4me1_Enh	H3K4me3_Pro
															E025	Mesench	Adipose Derived Mesenchymal Stem Cell Cultured Cells				H3K4me1_Enh	H3K4me3_Pro
															E023	Mesench	Mesenchymal Stem Cell Derived Adipocyte Cultured Cells				H3K4me1_Enh
															E093	Thymus	Fetal Thymus				H3K4me1_Enh
															E063	Adipose	Adipose Nuclei				H3K4me1_Enh
															E101	Digestive	Rectal Mucosa Donor 29					H3K4me3_Pro
															E124	ENCODE2012	Monocytes-CD14+ RO01746 Primary Cells				H3K4me1_Enh
rs35092096	3	46290335	T	G	0.01409	2.45496067766	0.2354	2.762	CCR3	upstream	14546	modifier	0.808	4.729	E008	ESC	H9 Cells					H3K4me3_Pro
															E050	HSC & B-cell	Primary hematopoietic stem cells G-CSF-mobilized Female				H3K4me1_Enh
rs60939770	3	46337606	A	G	0.01475	-2.43845977954	0.2122	2.7038	CCR3	downstream	29409	modifier	0.808	3.172	E034	Blood & T-cell	Primary T cells from peripheral blood			H3K27ac_Enh	H3K4me1_Enh
															E045	Blood & T-cell	Primary T cells effector/memory enriched from peripheral blood			H3K27ac_Enh
															E033	Blood & T-cell	Primary T cells from cord blood				H3K4me1_Enh
															E044	Blood & T-cell	Primary T regulatory cells from peripheral blood				H3K4me1_Enh
															E043	Blood & T-cell	Primary T helper cells from peripheral blood				H3K4me1_Enh
															E041	Blood & T-cell	Primary T helper cells PMA-I stimulated				H3K4me1_Enh
															E042	Blood & T-cell	Primary T helper 17 cells PMA-I stimulated	7_Enh		H3K27ac_Enh	H3K4me1_Enh
															E040	Blood & T-cell	Primary T helper memory cells from peripheral blood 1				H3K4me1_Enh
															E037	Blood & T-cell	Primary T helper memory cells from peripheral blood 2				H3K4me1_Enh
															E048	Blood & T-cell	Primary T CD8+ memory cells from peripheral blood				H3K4me1_Enh
															E038	Blood & T-cell	Primary T helper naive cells from peripheral blood				H3K4me1_Enh	H3K4me3_Pro
															E047	Blood & T-cell	Primary T CD8+ naive cells from peripheral blood			H3K27ac_Enh	H3K4me1_Enh
															E029	HSC & B-cell	Primary monocytes from peripheral blood	7_Enh	17_EnhW2		H3K4me1_Enh
															E031	HSC & B-cell	Primary B cells from cord blood		17_EnhW2
															E036	HSC & B-cell	Primary hematopoietic stem cells short term culture				H3K4me1_Enh
															E032	HSC & B-cell	Primary B cells from peripheral blood				H3K4me1_Enh
															E046	HSC & B-cell	Primary Natural Killer cells from peripheral blood				H3K4me1_Enh
															E030	HSC & B-cell	Primary neutrophils from peripheral blood		17_EnhW2
															E063	Adipose	Adipose Nuclei				H3K4me1_Enh
															E093	Thymus	Fetal Thymus	7_Enh			H3K4me1_Enh
															E068	Brain	Brain Anterior Caudate			H3K27ac_Enh	H3K4me1_Enh
															E073	Brain	Brain_Dorsolateral_Prefrontal_Cortex			H3K27ac_Enh
															E104	Heart	Right Atrium				H3K4me1_Enh
															E106	Digestive	Sigmoid Colon			H3K27ac_Enh
															E102	Digestive	Rectal Mucosa Donor 31			H3K27ac_Enh
															E110	Digestive	Stomach Mucosa				H3K4me1_Enh
															E077	Digestive	Duodenum Mucosa				H3K4me1_Enh
															E079	Digestive	Esophagus				H3K4me1_Enh
															E099	Other	Placenta Amnion				H3K4me1_Enh
															E113	Other	Spleen			H3K27ac_Enh	H3K4me1_Enh
															E115	ENCODE2012	Dnd41 TCell Leukemia Cell Line			H3K27ac_Enh	H3K4me1_Enh
															E116	ENCODE2012	GM12878 Lymphoblastoid Cells	7_Enh			H3K4me1_Enh
															E124	ENCODE2012	Monocytes-CD14+ RO01746 Primary Cells	7_Enh	17_EnhW2	H3K27ac_Enh	H3K4me1_Enh	H3K4me3_Pro
rs1979671	3	46274215	T	C	0.006831	-2.70497271523	0.1778	2.6083	CCR3	upstream	9657	modifier	0.808	3.967	E005	ES-deriv	H1 BMP4 Derived Trophoblast Cultured Cells				H3K4me1_Enh
															E029	HSC & B-cell	Primary monocytes from peripheral blood				H3K4me1_Enh
															E030	HSC & B-cell	Primary neutrophils from peripheral blood	7_Enh	18_EnhAc		H3K4me1_Enh
															E055	Epithelial	Foreskin Fibroblast Primary Cells skin01			H3K27ac_Enh
															E058	Epithelial	Foreskin Keratinocyte Primary Cells skin03				H3K4me1_Enh
															E093	Thymus	Fetal Thymus				H3K4me1_Enh
															E092	Digestive	Fetal Stomach				H3K4me1_Enh
															E075	Digestive	Colonic Mucosa			H3K27ac_Enh
															E094	Digestive	Gastric				H3K4me1_Enh
															E113	Other	Spleen	7_Enh		H3K27ac_Enh	H3K4me1_Enh
rs12495098	3	46342502	T	G	1.463e-10	-6.40918456565	0.1351	2.467	CCR3	downstream	34305	modifier	0.808	1.526	E062	Blood & T-cell	Primary mononuclear cells from peripheral blood		14_EnhA2		H3K4me1_Enh
															E034	Blood & T-cell	Primary T cells from peripheral blood	7_Enh	14_EnhA2	H3K27ac_Enh	H3K4me1_Enh
															E045	Blood & T-cell	Primary T cells effector/memory enriched from peripheral blood	7_Enh	14_EnhA2	H3K27ac_Enh	H3K4me1_Enh
															E033	Blood & T-cell	Primary T cells from cord blood	7_Enh	17_EnhW2	H3K27ac_Enh	H3K4me1_Enh	H3K4me3_Pro
															E044	Blood & T-cell	Primary T regulatory cells from peripheral blood	7_Enh	14_EnhA2		H3K4me1_Enh
															E043	Blood & T-cell	Primary T helper cells from peripheral blood	7_Enh	14_EnhA2	H3K27ac_Enh	H3K4me1_Enh	H3K4me3_Pro
															E039	Blood & T-cell	Primary T helper naive cells from peripheral blood	7_Enh	14_EnhA2	H3K27ac_Enh	H3K4me1_Enh
															E041	Blood & T-cell	Primary T helper cells PMA-I stimulated	7_Enh	14_EnhA2		H3K4me1_Enh
															E042	Blood & T-cell	Primary T helper 17 cells PMA-I stimulated	7_Enh	14_EnhA2	H3K27ac_Enh	H3K4me1_Enh	H3K4me3_Pro
															E040	Blood & T-cell	Primary T helper memory cells from peripheral blood 1	7_Enh	14_EnhA2	H3K27ac_Enh	H3K4me1_Enh	H3K4me3_Pro
															E037	Blood & T-cell	Primary T helper memory cells from peripheral blood 2	7_Enh	14_EnhA2	H3K27ac_Enh	H3K4me1_Enh	H3K4me3_Pro
															E048	Blood & T-cell	Primary T CD8+ memory cells from peripheral blood	7_Enh	14_EnhA2	H3K27ac_Enh	H3K4me1_Enh	H3K4me3_Pro
															E038	Blood & T-cell	Primary T helper naive cells from peripheral blood	7_Enh	14_EnhA2	H3K27ac_Enh	H3K4me1_Enh	H3K4me3_Pro
															E047	Blood & T-cell	Primary T CD8+ naive cells from peripheral blood	7_Enh	14_EnhA2	H3K27ac_Enh	H3K4me1_Enh	H3K4me3_Pro
															E029	HSC & B-cell	Primary monocytes from peripheral blood	7_Enh	14_EnhA2		H3K4me1_Enh
															E031	HSC & B-cell	Primary B cells from cord blood	7_Enh	14_EnhA2	H3K27ac_Enh	H3K4me1_Enh
															E035	HSC & B-cell	Primary hematopoietic stem cells	7_Enh	14_EnhA2		H3K4me1_Enh
															E051	HSC & B-cell	Primary hematopoietic stem cells G-CSF-mobilized Male	7_Enh	14_EnhA2		H3K4me1_Enh
															E050	HSC & B-cell	Primary hematopoietic stem cells G-CSF-mobilized Female	7_Enh	14_EnhA2		H3K4me1_Enh	H3K4me3_Pro
															E036	HSC & B-cell	Primary hematopoietic stem cells short term culture	7_Enh	14_EnhA2		H3K4me1_Enh
															E032	HSC & B-cell	Primary B cells from peripheral blood	7_Enh	14_EnhA2		H3K4me1_Enh	H3K4me3_Pro
															E046	HSC & B-cell	Primary Natural Killer cells from peripheral blood	7_Enh	14_EnhA2		H3K4me1_Enh
															E030	HSC & B-cell	Primary neutrophils from peripheral blood		14_EnhA2	H3K27ac_Enh	H3K4me1_Enh
															E112	Thymus	Thymus		17_EnhW2	H3K27ac_Enh	H3K4me1_Enh
															E093	Thymus	Fetal Thymus	7_Enh	15_EnhAF	H3K27ac_Enh	H3K4me1_Enh
															E071	Brain	Brain Hippocampus Middle				H3K4me1_Enh
															E074	Brain	Brain Substantia Nigra		17_EnhW2	H3K27ac_Enh
															E069	Brain	Brain Cingulate Gyrus			H3K27ac_Enh
															E067	Brain	Brain Angular Gyrus			H3K27ac_Enh
															E073	Brain	Brain_Dorsolateral_Prefrontal_Cortex			H3K27ac_Enh
															E063	Adipose	Adipose Nuclei	7_Enh			H3K4me1_Enh
															E108	Muscle	Skeletal Muscle Female			H3K27ac_Enh	H3K4me1_Enh
															E090	Muscle	Fetal Muscle Leg				H3K4me1_Enh
															E104	Heart	Right Atrium	7_Enh			H3K4me1_Enh
															E095	Heart	Left Ventricle			H3K27ac_Enh
															E078	Sm. Muscle	Duodenum Smooth Muscle		17_EnhW2	H3K27ac_Enh	H3K4me1_Enh
															E076	Sm. Muscle	Colon Smooth Muscle			H3K27ac_Enh	H3K4me1_Enh
															E109	Digestive	Small Intestine		18_EnhAc	H3K27ac_Enh	H3K4me1_Enh
															E106	Digestive	Sigmoid Colon		17_EnhW2	H3K27ac_Enh	H3K4me1_Enh
															E075	Digestive	Colonic Mucosa		17_EnhW2	H3K27ac_Enh
															E101	Digestive	Rectal Mucosa Donor 29		16_EnhW1	H3K27ac_Enh	H3K4me1_Enh
															E102	Digestive	Rectal Mucosa Donor 31		17_EnhW2	H3K27ac_Enh	H3K4me1_Enh
															E110	Digestive	Stomach Mucosa		17_EnhW2		H3K4me1_Enh
															E077	Digestive	Duodenum Mucosa	7_Enh	16_EnhW1		H3K4me1_Enh
															E079	Digestive	Esophagus		18_EnhAc		H3K4me1_Enh
															E091	Other	Placenta			H3K27ac_Enh
															E066	Other	Liver		17_EnhW2	H3K27ac_Enh	H3K4me1_Enh
															E096	Other	Lung			H3K27ac_Enh
															E113	Other	Spleen		17_EnhW2	H3K27ac_Enh	H3K4me1_Enh
															E114	ENCODE2012	A549 EtOH 0.02pct Lung Carcinoma Cell Line
															E115	ENCODE2012	Dnd41 TCell Leukemia Cell Line	7_Enh	14_EnhA2	H3K27ac_Enh	H3K4me1_Enh
															E116	ENCODE2012	GM12878 Lymphoblastoid Cells	7_Enh	15_EnhAF	H3K27ac_Enh	H3K4me1_Enh	H3K4me3_Pro
															E119	ENCODE2012	HMEC Mammary Epithelial Primary Cells				H3K4me1_Enh
															E123	ENCODE2012	K562 Leukemia Cells		17_EnhW2
															E124	ENCODE2012	Monocytes-CD14+ RO01746 Primary Cells	2_TssAFlnk	13_EnhA1	H3K27ac_Enh	H3K4me1_Enh	H3K4me3_Pro
rs11923627	3	46301786	A	G	2.737e-15	-7.90234708829	0.1087	2.3598	CCR3	upstream	3095	modifier	0.591	9.677
rs60200069	10	73503994	T	G	7.822e-13	-7.1642387162	0.3111	2.9328	CDH23	downstream	2201	modifier	0.591	1.204	E012	ES-deriv	hESC Derived CD56+ Ectoderm Cultured Cells					H3K4me3_Pro
															E062	Blood & T-cell	Primary mononuclear cells from peripheral blood	7_Enh	15_EnhAF	H3K27ac_Enh	H3K4me1_Enh
															E034	Blood & T-cell	Primary T cells from peripheral blood	7_Enh	13_EnhA1	H3K27ac_Enh	H3K4me1_Enh	H3K4me3_Pro
															E045	Blood & T-cell	Primary T cells effector/memory enriched from peripheral blood	7_Enh	14_EnhA2	H3K27ac_Enh	H3K4me1_Enh	H3K4me3_Pro
															E033	Blood & T-cell	Primary T cells from cord blood	7_Enh	15_EnhAF		H3K4me1_Enh
															E044	Blood & T-cell	Primary T regulatory cells from peripheral blood	7_Enh	14_EnhA2	H3K27ac_Enh	H3K4me1_Enh	H3K4me3_Pro
															E043	Blood & T-cell	Primary T helper cells from peripheral blood	7_Enh	14_EnhA2	H3K27ac_Enh	H3K4me1_Enh	H3K4me3_Pro
															E039	Blood & T-cell	Primary T helper naive cells from peripheral blood	7_Enh	13_EnhA1	H3K27ac_Enh	H3K4me1_Enh	H3K4me3_Pro
															E041	Blood & T-cell	Primary T helper cells PMA-I stimulated	2_TssAFlnk	13_EnhA1	H3K27ac_Enh	H3K4me1_Enh	H3K4me3_Pro
															E042	Blood & T-cell	Primary T helper 17 cells PMA-I stimulated	2_TssAFlnk	13_EnhA1	H3K27ac_Enh	H3K4me1_Enh	H3K4me3_Pro
															E040	Blood & T-cell	Primary T helper memory cells from peripheral blood 1	7_Enh	14_EnhA2	H3K27ac_Enh	H3K4me1_Enh	H3K4me3_Pro
															E037	Blood & T-cell	Primary T helper memory cells from peripheral blood 2	7_Enh	13_EnhA1	H3K27ac_Enh	H3K4me1_Enh	H3K4me3_Pro
															E048	Blood & T-cell	Primary T CD8+ memory cells from peripheral blood	7_Enh	14_EnhA2	H3K27ac_Enh	H3K4me1_Enh	H3K4me3_Pro
															E038	Blood & T-cell	Primary T helper naive cells from peripheral blood	7_Enh	14_EnhA2	H3K27ac_Enh	H3K4me1_Enh	H3K4me3_Pro
															E047	Blood & T-cell	Primary T CD8+ naive cells from peripheral blood	7_Enh	14_EnhA2	H3K27ac_Enh	H3K4me1_Enh	H3K4me3_Pro
															E029	HSC & B-cell	Primary monocytes from peripheral blood	7_Enh	15_EnhAF	H3K27ac_Enh	H3K4me1_Enh
															E031	HSC & B-cell	Primary B cells from cord blood	7_Enh	15_EnhAF		H3K4me1_Enh
															E035	HSC & B-cell	Primary hematopoietic stem cells		17_EnhW2		H3K4me1_Enh
															E051	HSC & B-cell	Primary hematopoietic stem cells G-CSF-mobilized Male	7_Enh	17_EnhW2		H3K4me1_Enh
															E050	HSC & B-cell	Primary hematopoietic stem cells G-CSF-mobilized Female		15_EnhAF		H3K4me1_Enh
															E036	HSC & B-cell	Primary hematopoietic stem cells short term culture	7_Enh	17_EnhW2		H3K4me1_Enh
															E032	HSC & B-cell	Primary B cells from peripheral blood		15_EnhAF	H3K27ac_Enh	H3K4me1_Enh
															E046	HSC & B-cell	Primary Natural Killer cells from peripheral blood	7_Enh	14_EnhA2	H3K27ac_Enh	H3K4me1_Enh
															E030	HSC & B-cell	Primary neutrophils from peripheral blood	7_Enh	13_EnhA1		H3K4me1_Enh	H3K4me3_Pro
															E055	Epithelial	Foreskin Fibroblast Primary Cells skin01				H3K4me1_Enh
															E056	Epithelial	Foreskin Fibroblast Primary Cells skin02				H3K4me1_Enh
															E057	Epithelial	Foreskin Keratinocyte Primary Cells skin02				H3K4me1_Enh
															E058	Epithelial	Foreskin Keratinocyte Primary Cells skin03	7_Enh			H3K4me1_Enh
															E028	Epithelial	Breast variant Human Mammary Epithelial Cells (vHMEC)				H3K4me1_Enh
															E112	Thymus	Thymus		17_EnhW2	H3K27ac_Enh
															E093	Thymus	Fetal Thymus	6_EnhG	15_EnhAF		H3K4me1_Enh
															E071	Brain	Brain Hippocampus Middle			H3K27ac_Enh	H3K4me1_Enh
															E074	Brain	Brain Substantia Nigra			H3K27ac_Enh
															E068	Brain	Brain Anterior Caudate			H3K27ac_Enh	H3K4me1_Enh
															E073	Brain	Brain_Dorsolateral_Prefrontal_Cortex			H3K27ac_Enh	H3K4me1_Enh
															E063	Adipose	Adipose Nuclei				H3K4me1_Enh
															E108	Muscle	Skeletal Muscle Female				H3K4me1_Enh
															E089	Muscle	Fetal Muscle Trunk				H3K4me1_Enh
															E105	Heart	Right Ventricle			H3K27ac_Enh
															E078	Sm. Muscle	Duodenum Smooth Muscle				H3K4me1_Enh
															E076	Sm. Muscle	Colon Smooth Muscle			H3K27ac_Enh
															E103	Sm. Muscle	Rectal Smooth Muscle					H3K4me3_Pro
															E111	Sm. Muscle	Stomach Smooth Muscle			H3K27ac_Enh	H3K4me1_Enh
															E085	Digestive	Fetal Intestine Small				H3K4me1_Enh
															E084	Digestive	Fetal Intestine Large				H3K4me1_Enh
															E109	Digestive	Small Intestine				H3K4me1_Enh
															E106	Digestive	Sigmoid Colon				H3K4me1_Enh
															E075	Digestive	Colonic Mucosa			H3K27ac_Enh	H3K4me1_Enh
															E101	Digestive	Rectal Mucosa Donor 29			H3K27ac_Enh	H3K4me1_Enh
															E102	Digestive	Rectal Mucosa Donor 31				H3K4me1_Enh
															E110	Digestive	Stomach Mucosa		17_EnhW2		H3K4me1_Enh
															E077	Digestive	Duodenum Mucosa	7_Enh	17_EnhW2		H3K4me1_Enh
															E079	Digestive	Esophagus				H3K4me1_Enh
															E094	Digestive	Gastric				H3K4me1_Enh
															E098	Other	Pancreas				H3K4me1_Enh
															E096	Other	Lung				H3K4me1_Enh
															E113	Other	Spleen		17_EnhW2	H3K27ac_Enh	H3K4me1_Enh
															E114	ENCODE2012	A549 EtOH 0.02pct Lung Carcinoma Cell Line
															E115	ENCODE2012	Dnd41 TCell Leukemia Cell Line		17_EnhW2	H3K27ac_Enh	H3K4me1_Enh
															E116	ENCODE2012	GM12878 Lymphoblastoid Cells		17_EnhW2
															E121	ENCODE2012	HSMM cell derived Skeletal Muscle Myotubes Cells			H3K27ac_Enh	H3K4me1_Enh
															E123	ENCODE2012	K562 Leukemia Cells	7_Enh	17_EnhW2		H3K4me1_Enh
															E124	ENCODE2012	Monocytes-CD14+ RO01746 Primary Cells	6_EnhG	14_EnhA2	H3K27ac_Enh	H3K4me1_Enh	H3K4me3_Pro
rs10823838	10	73503556	T	G	8.326e-13	7.15567861512	0.2728	2.8524	CDH23	downstream	1763	modifier	0.591	0.538	E062	Blood & T-cell	Primary mononuclear cells from peripheral blood			H3K27ac_Enh	H3K4me1_Enh
															E034	Blood & T-cell	Primary T cells from peripheral blood			H3K27ac_Enh	H3K4me1_Enh	H3K4me3_Pro
															E045	Blood & T-cell	Primary T cells effector/memory enriched from peripheral blood			H3K27ac_Enh	H3K4me1_Enh	H3K4me3_Pro
															E033	Blood & T-cell	Primary T cells from cord blood				H3K4me1_Enh
															E044	Blood & T-cell	Primary T regulatory cells from peripheral blood			H3K27ac_Enh	H3K4me1_Enh	H3K4me3_Pro
															E043	Blood & T-cell	Primary T helper cells from peripheral blood			H3K27ac_Enh	H3K4me1_Enh	H3K4me3_Pro
															E039	Blood & T-cell	Primary T helper naive cells from peripheral blood			H3K27ac_Enh	H3K4me1_Enh	H3K4me3_Pro
															E041	Blood & T-cell	Primary T helper cells PMA-I stimulated			H3K27ac_Enh	H3K4me1_Enh	H3K4me3_Pro
															E042	Blood & T-cell	Primary T helper 17 cells PMA-I stimulated			H3K27ac_Enh	H3K4me1_Enh	H3K4me3_Pro
															E040	Blood & T-cell	Primary T helper memory cells from peripheral blood 1			H3K27ac_Enh	H3K4me1_Enh	H3K4me3_Pro
															E037	Blood & T-cell	Primary T helper memory cells from peripheral blood 2			H3K27ac_Enh	H3K4me1_Enh	H3K4me3_Pro
															E048	Blood & T-cell	Primary T CD8+ memory cells from peripheral blood			H3K27ac_Enh	H3K4me1_Enh	H3K4me3_Pro
															E038	Blood & T-cell	Primary T helper naive cells from peripheral blood			H3K27ac_Enh	H3K4me1_Enh	H3K4me3_Pro
															E047	Blood & T-cell	Primary T CD8+ naive cells from peripheral blood			H3K27ac_Enh	H3K4me1_Enh	H3K4me3_Pro
															E029	HSC & B-cell	Primary monocytes from peripheral blood			H3K27ac_Enh	H3K4me1_Enh
															E031	HSC & B-cell	Primary B cells from cord blood				H3K4me1_Enh
															E035	HSC & B-cell	Primary hematopoietic stem cells				H3K4me1_Enh
															E051	HSC & B-cell	Primary hematopoietic stem cells G-CSF-mobilized Male				H3K4me1_Enh
															E050	HSC & B-cell	Primary hematopoietic stem cells G-CSF-mobilized Female				H3K4me1_Enh
															E036	HSC & B-cell	Primary hematopoietic stem cells short term culture				H3K4me1_Enh
															E032	HSC & B-cell	Primary B cells from peripheral blood			H3K27ac_Enh	H3K4me1_Enh
															E046	HSC & B-cell	Primary Natural Killer cells from peripheral blood			H3K27ac_Enh	H3K4me1_Enh
															E030	HSC & B-cell	Primary neutrophils from peripheral blood				H3K4me1_Enh	H3K4me3_Pro
															E055	Epithelial	Foreskin Fibroblast Primary Cells skin01			H3K27ac_Enh	H3K4me1_Enh
															E056	Epithelial	Foreskin Fibroblast Primary Cells skin02				H3K4me1_Enh
															E057	Epithelial	Foreskin Keratinocyte Primary Cells skin02				H3K4me1_Enh
															E058	Epithelial	Foreskin Keratinocyte Primary Cells skin03				H3K4me1_Enh
															E028	Epithelial	Breast variant Human Mammary Epithelial Cells (vHMEC)				H3K4me1_Enh
															E112	Thymus	Thymus			H3K27ac_Enh
															E093	Thymus	Fetal Thymus				H3K4me1_Enh
															E071	Brain	Brain Hippocampus Middle				H3K4me1_Enh
															E074	Brain	Brain Substantia Nigra			H3K27ac_Enh
															E068	Brain	Brain Anterior Caudate			H3K27ac_Enh	H3K4me1_Enh
															E073	Brain	Brain_Dorsolateral_Prefrontal_Cortex			H3K27ac_Enh
															E063	Adipose	Adipose Nuclei				H3K4me1_Enh
															E108	Muscle	Skeletal Muscle Female				H3K4me1_Enh
															E089	Muscle	Fetal Muscle Trunk				H3K4me1_Enh
															E105	Heart	Right Ventricle			H3K27ac_Enh
															E078	Sm. Muscle	Duodenum Smooth Muscle				H3K4me1_Enh
															E111	Sm. Muscle	Stomach Smooth Muscle			H3K27ac_Enh
															E085	Digestive	Fetal Intestine Small				H3K4me1_Enh
															E084	Digestive	Fetal Intestine Large				H3K4me1_Enh
															E109	Digestive	Small Intestine			H3K27ac_Enh	H3K4me1_Enh
															E106	Digestive	Sigmoid Colon			H3K27ac_Enh	H3K4me1_Enh
															E075	Digestive	Colonic Mucosa			H3K27ac_Enh	H3K4me1_Enh	H3K4me3_Pro
															E101	Digestive	Rectal Mucosa Donor 29			H3K27ac_Enh	H3K4me1_Enh
															E102	Digestive	Rectal Mucosa Donor 31				H3K4me1_Enh
															E110	Digestive	Stomach Mucosa				H3K4me1_Enh
															E077	Digestive	Duodenum Mucosa				H3K4me1_Enh	H3K4me3_Pro
															E079	Digestive	Esophagus				H3K4me1_Enh
															E094	Digestive	Gastric				H3K4me1_Enh
															E098	Other	Pancreas				H3K4me1_Enh
															E096	Other	Lung				H3K4me1_Enh
															E113	Other	Spleen			H3K27ac_Enh	H3K4me1_Enh
															E115	ENCODE2012	Dnd41 TCell Leukemia Cell Line			H3K27ac_Enh	H3K4me1_Enh
															E119	ENCODE2012	HMEC Mammary Epithelial Primary Cells				H3K4me1_Enh
															E121	ENCODE2012	HSMM cell derived Skeletal Muscle Myotubes Cells			H3K27ac_Enh	H3K4me1_Enh
															E123	ENCODE2012	K562 Leukemia Cells				H3K4me1_Enh
															E124	ENCODE2012	Monocytes-CD14+ RO01746 Primary Cells			H3K27ac_Enh	H3K4me1_Enh	H3K4me3_Pro
rs3747858	10	73515103	T	G	5.16e-09	-5.84192835182	0.232	2.7581	CDH23	downstream	13310	modifier	0.591	2.949	E017	IMR90	IMR90 fetal lung fibroblasts Cell Line				H3K4me1_Enh
															E014	ESC	HUES48 Cells				H3K4me1_Enh
															E003	ESC	H1 Cells				H3K4me1_Enh
															E021	iPSC	iPS DF 6.9 Cells				H3K4me1_Enh
															E022	iPSC	iPS DF 19.11 Cells				H3K4me1_Enh
															E007	ES-deriv	H1 Derived Neuronal Progenitor Cultured Cells		17_EnhW2		H3K4me1_Enh
															E013	ES-deriv	hESC Derived CD56+ Mesoderm Cultured Cells				H3K4me1_Enh
															E012	ES-deriv	hESC Derived CD56+ Ectoderm Cultured Cells			H3K27ac_Enh	H3K4me1_Enh
															E011	ES-deriv	hESC Derived CD184+ Endoderm Cultured Cells			H3K27ac_Enh	H3K4me1_Enh
															E005	ES-deriv	H1 BMP4 Derived Trophoblast Cultured Cells	7_Enh	11_TxEnh3		H3K4me1_Enh
															E006	ES-deriv	H1 Derived Mesenchymal Stem Cells	12_EnhBiv			H3K4me1_Enh
															E062	Blood & T-cell	Primary mononuclear cells from peripheral blood	6_EnhG	9_TxReg	H3K27ac_Enh	H3K4me1_Enh
															E034	Blood & T-cell	Primary T cells from peripheral blood	6_EnhG	9_TxReg	H3K27ac_Enh	H3K4me1_Enh	H3K4me3_Pro
															E045	Blood & T-cell	Primary T cells effector/memory enriched from peripheral blood	6_EnhG	9_TxReg	H3K27ac_Enh	H3K4me1_Enh	H3K4me3_Pro
															E033	Blood & T-cell	Primary T cells from cord blood	6_EnhG	10_TxEnh5		H3K4me1_Enh	H3K4me3_Pro
															E044	Blood & T-cell	Primary T regulatory cells from peripheral blood	6_EnhG	9_TxReg	H3K27ac_Enh	H3K4me1_Enh	H3K4me3_Pro
															E043	Blood & T-cell	Primary T helper cells from peripheral blood	6_EnhG	9_TxReg	H3K27ac_Enh	H3K4me1_Enh	H3K4me3_Pro
															E039	Blood & T-cell	Primary T helper naive cells from peripheral blood	6_EnhG	9_TxReg	H3K27ac_Enh	H3K4me1_Enh	H3K4me3_Pro
															E041	Blood & T-cell	Primary T helper cells PMA-I stimulated	6_EnhG	9_TxReg	H3K27ac_Enh	H3K4me1_Enh	H3K4me3_Pro
															E042	Blood & T-cell	Primary T helper 17 cells PMA-I stimulated	6_EnhG	9_TxReg	H3K27ac_Enh	H3K4me1_Enh	H3K4me3_Pro
															E040	Blood & T-cell	Primary T helper memory cells from peripheral blood 1	7_Enh	9_TxReg	H3K27ac_Enh	H3K4me1_Enh	H3K4me3_Pro
															E037	Blood & T-cell	Primary T helper memory cells from peripheral blood 2	7_Enh	9_TxReg	H3K27ac_Enh	H3K4me1_Enh	H3K4me3_Pro
															E048	Blood & T-cell	Primary T CD8+ memory cells from peripheral blood	7_Enh	9_TxReg	H3K27ac_Enh	H3K4me1_Enh	H3K4me3_Pro
															E038	Blood & T-cell	Primary T helper naive cells from peripheral blood	7_Enh	9_TxReg	H3K27ac_Enh	H3K4me1_Enh	H3K4me3_Pro
															E047	Blood & T-cell	Primary T CD8+ naive cells from peripheral blood	7_Enh	9_TxReg	H3K27ac_Enh	H3K4me1_Enh	H3K4me3_Pro
															E029	HSC & B-cell	Primary monocytes from peripheral blood	6_EnhG	9_TxReg	H3K27ac_Enh	H3K4me1_Enh
															E031	HSC & B-cell	Primary B cells from cord blood	7_Enh	9_TxReg		H3K4me1_Enh
															E035	HSC & B-cell	Primary hematopoietic stem cells	7_Enh	9_TxReg		H3K4me1_Enh	H3K4me3_Pro
															E051	HSC & B-cell	Primary hematopoietic stem cells G-CSF-mobilized Male	7_Enh	9_TxReg		H3K4me1_Enh	H3K4me3_Pro
															E050	HSC & B-cell	Primary hematopoietic stem cells G-CSF-mobilized Female	7_Enh	9_TxReg	H3K27ac_Enh	H3K4me1_Enh	H3K4me3_Pro
															E036	HSC & B-cell	Primary hematopoietic stem cells short term culture	6_EnhG	9_TxReg		H3K4me1_Enh	H3K4me3_Pro
															E032	HSC & B-cell	Primary B cells from peripheral blood	6_EnhG	10_TxEnh5	H3K27ac_Enh	H3K4me1_Enh
															E046	HSC & B-cell	Primary Natural Killer cells from peripheral blood	6_EnhG	10_TxEnh5	H3K27ac_Enh	H3K4me1_Enh
															E030	HSC & B-cell	Primary neutrophils from peripheral blood	3_TxFlnk	9_TxReg		H3K4me1_Enh	H3K4me3_Pro
															E023	Mesench	Mesenchymal Stem Cell Derived Adipocyte Cultured Cells		17_EnhW2
															E055	Epithelial	Foreskin Fibroblast Primary Cells skin01			H3K27ac_Enh	H3K4me1_Enh
															E056	Epithelial	Foreskin Fibroblast Primary Cells skin02				H3K4me1_Enh
															E059	Epithelial	Foreskin Melanocyte Primary Cells skin01		11_TxEnh3
															E061	Epithelial	Foreskin Melanocyte Primary Cells skin03		17_EnhW2
															E027	Epithelial	Breast Myoepithelial Primary Cells	7_Enh	13_EnhA1		H3K4me1_Enh
															E054	Neurosph	Ganglion Eminence derived primary cultured neurospheres		15_EnhAF		H3K4me1_Enh
															E053	Neurosph	Cortex derived primary cultured neurospheres	12_EnhBiv	15_EnhAF		H3K4me1_Enh
															E112	Thymus	Thymus	6_EnhG	9_TxReg	H3K27ac_Enh	H3K4me1_Enh
															E093	Thymus	Fetal Thymus	6_EnhG	9_TxReg	H3K27ac_Enh	H3K4me1_Enh
															E071	Brain	Brain Hippocampus Middle	7_Enh	9_TxReg	H3K27ac_Enh	H3K4me1_Enh	H3K4me3_Pro
															E074	Brain	Brain Substantia Nigra	2_TssAFlnk	9_TxReg	H3K27ac_Enh	H3K4me1_Enh	H3K4me3_Pro
															E068	Brain	Brain Anterior Caudate	7_Enh	10_TxEnh5	H3K27ac_Enh	H3K4me1_Enh
															E069	Brain	Brain Cingulate Gyrus	7_Enh	9_TxReg	H3K27ac_Enh	H3K4me1_Enh
															E072	Brain	Brain Inferior Temporal Lobe	7_Enh	13_EnhA1	H3K27ac_Enh	H3K4me1_Enh
															E067	Brain	Brain Angular Gyrus	7_Enh	13_EnhA1	H3K27ac_Enh	H3K4me1_Enh
															E073	Brain	Brain_Dorsolateral_Prefrontal_Cortex	7_Enh	9_TxReg	H3K27ac_Enh	H3K4me1_Enh
															E070	Brain	Brain Germinal Matrix		15_EnhAF
															E082	Brain	Fetal Brain Female		15_EnhAF
															E081	Brain	Fetal Brain Male		15_EnhAF		H3K4me1_Enh
															E063	Adipose	Adipose Nuclei	6_EnhG	10_TxEnh5	H3K27ac_Enh	H3K4me1_Enh
															E100	Muscle	Psoas Muscle	7_Enh	11_TxEnh3	H3K27ac_Enh	H3K4me1_Enh
															E108	Muscle	Skeletal Muscle Female	7_Enh	9_TxReg	H3K27ac_Enh	H3K4me1_Enh
															E107	Muscle	Skeletal Muscle Male	7_Enh	9_TxReg		H3K4me1_Enh
															E089	Muscle	Fetal Muscle Trunk	6_EnhG	11_TxEnh3	H3K27ac_Enh	H3K4me1_Enh
															E090	Muscle	Fetal Muscle Leg	6_EnhG	11_TxEnh3		H3K4me1_Enh
															E083	Heart	Fetal Heart		17_EnhW2
															E104	Heart	Right Atrium			H3K27ac_Enh	H3K4me1_Enh
															E095	Heart	Left Ventricle	6_EnhG	11_TxEnh3	H3K27ac_Enh	H3K4me1_Enh
															E105	Heart	Right Ventricle	7_Enh	11_TxEnh3		H3K4me1_Enh
															E065	Heart	Aorta
															E078	Sm. Muscle	Duodenum Smooth Muscle		10_TxEnh5	H3K27ac_Enh	H3K4me1_Enh	H3K4me3_Pro
															E076	Sm. Muscle	Colon Smooth Muscle	6_EnhG	11_TxEnh3	H3K27ac_Enh	H3K4me1_Enh
															E103	Sm. Muscle	Rectal Smooth Muscle		11_TxEnh3	H3K27ac_Enh		H3K4me3_Pro
															E111	Sm. Muscle	Stomach Smooth Muscle	6_EnhG	11_TxEnh3	H3K27ac_Enh	H3K4me1_Enh
															E092	Digestive	Fetal Stomach	6_EnhG	11_TxEnh3		H3K4me1_Enh
															E085	Digestive	Fetal Intestine Small	6_EnhG	10_TxEnh5	H3K27ac_Enh	H3K4me1_Enh
															E084	Digestive	Fetal Intestine Large	7_Enh	11_TxEnh3	H3K27ac_Enh	H3K4me1_Enh
															E109	Digestive	Small Intestine	7_Enh	11_TxEnh3	H3K27ac_Enh	H3K4me1_Enh
															E106	Digestive	Sigmoid Colon	6_EnhG	10_TxEnh5	H3K27ac_Enh	H3K4me1_Enh
															E075	Digestive	Colonic Mucosa	6_EnhG	10_TxEnh5	H3K27ac_Enh	H3K4me1_Enh
															E101	Digestive	Rectal Mucosa Donor 29	6_EnhG	9_TxReg	H3K27ac_Enh	H3K4me1_Enh	H3K4me3_Pro
															E102	Digestive	Rectal Mucosa Donor 31	6_EnhG	10_TxEnh5	H3K27ac_Enh	H3K4me1_Enh
															E110	Digestive	Stomach Mucosa		10_TxEnh5		H3K4me1_Enh
															E077	Digestive	Duodenum Mucosa	3_TxFlnk	9_TxReg		H3K4me1_Enh	H3K4me3_Pro
															E079	Digestive	Esophagus	6_EnhG	11_TxEnh3	H3K27ac_Enh	H3K4me1_Enh
															E094	Digestive	Gastric	6_EnhG	11_TxEnh3	H3K27ac_Enh	H3K4me1_Enh
															E099	Other	Placenta Amnion		17_EnhW2
															E086	Other	Fetal Kidney	7_Enh	11_TxEnh3		H3K4me1_Enh
															E088	Other	Fetal Lung	7_Enh	11_TxEnh3		H3K4me1_Enh
															E097	Other	Ovary		17_EnhW2
															E087	Other	Pancreatic Islets		17_EnhW2
															E080	Other	Fetal Adrenal Gland		11_TxEnh3	H3K27ac_Enh	H3K4me1_Enh
															E091	Other	Placenta	6_EnhG	9_TxReg	H3K27ac_Enh	H3K4me1_Enh
															E066	Other	Liver	6_EnhG	11_TxEnh3	H3K27ac_Enh	H3K4me1_Enh	H3K4me3_Pro
															E098	Other	Pancreas		11_TxEnh3		H3K4me1_Enh
															E096	Other	Lung		11_TxEnh3	H3K27ac_Enh	H3K4me1_Enh
															E113	Other	Spleen	6_EnhG	9_TxReg	H3K27ac_Enh	H3K4me1_Enh	H3K4me3_Pro
															E115	ENCODE2012	Dnd41 TCell Leukemia Cell Line	7_Enh	11_TxEnh3	H3K27ac_Enh	H3K4me1_Enh
															E116	ENCODE2012	GM12878 Lymphoblastoid Cells		11_TxEnh3
															E117	ENCODE2012	HeLa-S3 Cervical Carcinoma Cell Line		17_EnhW2
															E118	ENCODE2012	HepG2 Hepatocellular Carcinoma Cell Line	12_EnhBiv	11_TxEnh3		H3K4me1_Enh
															E123	ENCODE2012	K562 Leukemia Cells		11_TxEnh3		H3K4me1_Enh
															E124	ENCODE2012	Monocytes-CD14+ RO01746 Primary Cells	3_TxFlnk	9_TxReg	H3K27ac_Enh	H3K4me1_Enh	H3K4me3_Pro
															E126	ENCODE2012	NHDF-Ad Adult Dermal Fibroblast Primary Cells				H3K4me1_Enh
															E017	IMR90	IMR90 fetal lung fibroblasts Cell Line				H3K4me1_Enh
															E002	ESC	ES-WA7 Cells				H3K4me1_Enh
															E001	ESC	ES-I3 Cells				H3K4me1_Enh
															E015	ESC	HUES6 Cells				H3K4me1_Enh
															E014	ESC	HUES48 Cells				H3K4me1_Enh
															E016	ESC	HUES64 Cells				H3K4me1_Enh
															E024	ESC	ES-UCSF4 Cells				H3K4me1_Enh
															E019	iPSC	iPS-18 Cells				H3K4me1_Enh
															E018	iPSC	iPS-15b Cells				H3K4me1_Enh
															E022	iPSC	iPS DF 19.11 Cells				H3K4me1_Enh
															E007	ES-deriv	H1 Derived Neuronal Progenitor Cultured Cells				H3K4me1_Enh	H3K4me3_Pro
															E009	ES-deriv	H9 Derived Neuronal Progenitor Cultured Cells				H3K4me1_Enh
															E013	ES-deriv	hESC Derived CD56+ Mesoderm Cultured Cells			H3K27ac_Enh	H3K4me1_Enh
															E012	ES-deriv	hESC Derived CD56+ Ectoderm Cultured Cells				H3K4me1_Enh
															E011	ES-deriv	hESC Derived CD184+ Endoderm Cultured Cells			H3K27ac_Enh	H3K4me1_Enh
															E005	ES-deriv	H1 BMP4 Derived Trophoblast Cultured Cells				H3K4me1_Enh
															E006	ES-deriv	H1 Derived Mesenchymal Stem Cells					H3K4me3_Pro
															E062	Blood & T-cell	Primary mononuclear cells from peripheral blood			H3K27ac_Enh	H3K4me1_Enh
															E034	Blood & T-cell	Primary T cells from peripheral blood			H3K27ac_Enh	H3K4me1_Enh	H3K4me3_Pro	DNase
															E045	Blood & T-cell	Primary T cells effector/memory enriched from peripheral blood			H3K27ac_Enh	H3K4me1_Enh	H3K4me3_Pro
															E033	Blood & T-cell	Primary T cells from cord blood				H3K4me1_Enh
															E044	Blood & T-cell	Primary T regulatory cells from peripheral blood			H3K27ac_Enh	H3K4me1_Enh	H3K4me3_Pro
															E043	Blood & T-cell	Primary T helper cells from peripheral blood			H3K27ac_Enh	H3K4me1_Enh	H3K4me3_Pro
															E039	Blood & T-cell	Primary T helper naive cells from peripheral blood			H3K27ac_Enh	H3K4me1_Enh	H3K4me3_Pro
															E041	Blood & T-cell	Primary T helper cells PMA-I stimulated			H3K27ac_Enh	H3K4me1_Enh	H3K4me3_Pro
															E042	Blood & T-cell	Primary T helper 17 cells PMA-I stimulated			H3K27ac_Enh	H3K4me1_Enh	H3K4me3_Pro
															E040	Blood & T-cell	Primary T helper memory cells from peripheral blood 1			H3K27ac_Enh	H3K4me1_Enh	H3K4me3_Pro
															E037	Blood & T-cell	Primary T helper memory cells from peripheral blood 2			H3K27ac_Enh	H3K4me1_Enh	H3K4me3_Pro
															E048	Blood & T-cell	Primary T CD8+ memory cells from peripheral blood			H3K27ac_Enh	H3K4me1_Enh	H3K4me3_Pro
															E038	Blood & T-cell	Primary T helper naive cells from peripheral blood			H3K27ac_Enh	H3K4me1_Enh	H3K4me3_Pro
															E047	Blood & T-cell	Primary T CD8+ naive cells from peripheral blood			H3K27ac_Enh	H3K4me1_Enh	H3K4me3_Pro
															E029	HSC & B-cell	Primary monocytes from peripheral blood			H3K27ac_Enh	H3K4me1_Enh
															E031	HSC & B-cell	Primary B cells from cord blood				H3K4me1_Enh	H3K4me3_Pro
															E035	HSC & B-cell	Primary hematopoietic stem cells				H3K4me1_Enh
															E051	HSC & B-cell	Primary hematopoietic stem cells G-CSF-mobilized Male				H3K4me1_Enh	H3K4me3_Pro
															E050	HSC & B-cell	Primary hematopoietic stem cells G-CSF-mobilized Female			H3K27ac_Enh	H3K4me1_Enh	H3K4me3_Pro
															E036	HSC & B-cell	Primary hematopoietic stem cells short term culture				H3K4me1_Enh	H3K4me3_Pro
															E032	HSC & B-cell	Primary B cells from peripheral blood			H3K27ac_Enh	H3K4me1_Enh		DNase
															E046	HSC & B-cell	Primary Natural Killer cells from peripheral blood			H3K27ac_Enh	H3K4me1_Enh
															E030	HSC & B-cell	Primary neutrophils from peripheral blood				H3K4me1_Enh	H3K4me3_Pro
															E025	Mesench	Adipose Derived Mesenchymal Stem Cell Cultured Cells				H3K4me1_Enh
															E023	Mesench	Mesenchymal Stem Cell Derived Adipocyte Cultured Cells				H3K4me1_Enh
															E055	Epithelial	Foreskin Fibroblast Primary Cells skin01			H3K27ac_Enh	H3K4me1_Enh
															E056	Epithelial	Foreskin Fibroblast Primary Cells skin02			H3K27ac_Enh	H3K4me1_Enh
															E059	Epithelial	Foreskin Melanocyte Primary Cells skin01			H3K27ac_Enh		H3K4me3_Pro
															E057	Epithelial	Foreskin Keratinocyte Primary Cells skin02				H3K4me1_Enh		DNase
															E058	Epithelial	Foreskin Keratinocyte Primary Cells skin03				H3K4me1_Enh
															E028	Epithelial	Breast variant Human Mammary Epithelial Cells (vHMEC)				H3K4me1_Enh
															E027	Epithelial	Breast Myoepithelial Primary Cells				H3K4me1_Enh
															E112	Thymus	Thymus			H3K27ac_Enh	H3K4me1_Enh
															E093	Thymus	Fetal Thymus			H3K27ac_Enh	H3K4me1_Enh	H3K4me3_Pro	DNase
															E071	Brain	Brain Hippocampus Middle			H3K27ac_Enh	H3K4me1_Enh
															E074	Brain	Brain Substantia Nigra			H3K27ac_Enh	H3K4me1_Enh	H3K4me3_Pro
															E068	Brain	Brain Anterior Caudate			H3K27ac_Enh	H3K4me1_Enh
															E069	Brain	Brain Cingulate Gyrus			H3K27ac_Enh	H3K4me1_Enh
															E072	Brain	Brain Inferior Temporal Lobe			H3K27ac_Enh	H3K4me1_Enh
															E067	Brain	Brain Angular Gyrus			H3K27ac_Enh	H3K4me1_Enh
															E073	Brain	Brain_Dorsolateral_Prefrontal_Cortex			H3K27ac_Enh	H3K4me1_Enh	H3K4me3_Pro
															E063	Adipose	Adipose Nuclei			H3K27ac_Enh	H3K4me1_Enh	H3K4me3_Pro
															E100	Muscle	Psoas Muscle			H3K27ac_Enh	H3K4me1_Enh
															E108	Muscle	Skeletal Muscle Female			H3K27ac_Enh	H3K4me1_Enh	H3K4me3_Pro
															E107	Muscle	Skeletal Muscle Male				H3K4me1_Enh	H3K4me3_Pro
															E089	Muscle	Fetal Muscle Trunk			H3K27ac_Enh	H3K4me1_Enh		DNase
															E090	Muscle	Fetal Muscle Leg			H3K27ac_Enh	H3K4me1_Enh
															E083	Heart	Fetal Heart				H3K4me1_Enh	H3K4me3_Pro	DNase
															E104	Heart	Right Atrium			H3K27ac_Enh	H3K4me1_Enh
															E095	Heart	Left Ventricle			H3K27ac_Enh	H3K4me1_Enh
															E105	Heart	Right Ventricle			H3K27ac_Enh	H3K4me1_Enh
															E078	Sm. Muscle	Duodenum Smooth Muscle			H3K27ac_Enh	H3K4me1_Enh	H3K4me3_Pro
															E076	Sm. Muscle	Colon Smooth Muscle			H3K27ac_Enh	H3K4me1_Enh	H3K4me3_Pro
															E103	Sm. Muscle	Rectal Smooth Muscle			H3K27ac_Enh	H3K4me1_Enh	H3K4me3_Pro
															E111	Sm. Muscle	Stomach Smooth Muscle			H3K27ac_Enh	H3K4me1_Enh
															E092	Digestive	Fetal Stomach			H3K27ac_Enh	H3K4me1_Enh
															E085	Digestive	Fetal Intestine Small			H3K27ac_Enh	H3K4me1_Enh
															E084	Digestive	Fetal Intestine Large			H3K27ac_Enh	H3K4me1_Enh		DNase
															E109	Digestive	Small Intestine			H3K27ac_Enh	H3K4me1_Enh		DNase
															E106	Digestive	Sigmoid Colon			H3K27ac_Enh	H3K4me1_Enh
															E075	Digestive	Colonic Mucosa			H3K27ac_Enh	H3K4me1_Enh	H3K4me3_Pro
															E101	Digestive	Rectal Mucosa Donor 29			H3K27ac_Enh	H3K4me1_Enh	H3K4me3_Pro
															E102	Digestive	Rectal Mucosa Donor 31			H3K27ac_Enh	H3K4me1_Enh	H3K4me3_Pro
															E077	Digestive	Duodenum Mucosa				H3K4me1_Enh	H3K4me3_Pro
															E079	Digestive	Esophagus			H3K27ac_Enh	H3K4me1_Enh
															E094	Digestive	Gastric			H3K27ac_Enh	H3K4me1_Enh
															E099	Other	Placenta Amnion				H3K4me1_Enh
															E088	Other	Fetal Lung				H3K4me1_Enh
															E097	Other	Ovary			H3K27ac_Enh	H3K4me1_Enh
															E080	Other	Fetal Adrenal Gland			H3K27ac_Enh	H3K4me1_Enh		DNase
															E091	Other	Placenta			H3K27ac_Enh	H3K4me1_Enh		DNase
															E066	Other	Liver			H3K27ac_Enh	H3K4me1_Enh
															E098	Other	Pancreas			H3K27ac_Enh	H3K4me1_Enh
															E096	Other	Lung			H3K27ac_Enh	H3K4me1_Enh
															E113	Other	Spleen			H3K27ac_Enh	H3K4me1_Enh	H3K4me3_Pro
															E114	ENCODE2012	A549 EtOH 0.02pct Lung Carcinoma Cell Line				H3K4me1_Enh
															E115	ENCODE2012	Dnd41 TCell Leukemia Cell Line			H3K27ac_Enh	H3K4me1_Enh	H3K4me3_Pro
															E116	ENCODE2012	GM12878 Lymphoblastoid Cells			H3K27ac_Enh	H3K4me1_Enh
															E119	ENCODE2012	HMEC Mammary Epithelial Primary Cells				H3K4me1_Enh		DNase
															E120	ENCODE2012	HSMM Skeletal Muscle Myoblasts Cells				H3K4me1_Enh
															E121	ENCODE2012	HSMM cell derived Skeletal Muscle Myotubes Cells			H3K27ac_Enh	H3K4me1_Enh
															E122	ENCODE2012	HUVEC Umbilical Vein Endothelial Primary Cells				H3K4me1_Enh
															E123	ENCODE2012	K562 Leukemia Cells			H3K27ac_Enh	H3K4me1_Enh
															E124	ENCODE2012	Monocytes-CD14+ RO01746 Primary Cells			H3K27ac_Enh	H3K4me1_Enh	H3K4me3_Pro	DNase
															E127	ENCODE2012	NHEK-Epidermal Keratinocyte Primary Cells			H3K27ac_Enh	H3K4me1_Enh
rs10740388	10	73507183	A	G	3.301e-12	6.96427467805	0.1398	2.4889	CDH23	downstream	4721	modifier	0.591	8.264	E017	IMR90	IMR90 fetal lung fibroblasts Cell Line				H3K4me1_Enh
															E002	ESC	ES-WA7 Cells				H3K4me1_Enh
															E008	ESC	H9 Cells
															E001	ESC	ES-I3 Cells				H3K4me1_Enh
															E015	ESC	HUES6 Cells				H3K4me1_Enh
															E014	ESC	HUES48 Cells				H3K4me1_Enh
															E016	ESC	HUES64 Cells				H3K4me1_Enh
															E003	ESC	H1 Cells
															E024	ESC	ES-UCSF4 Cells				H3K4me1_Enh
															E020	iPSC	iPS-20b Cells
															E019	iPSC	iPS-18 Cells				H3K4me1_Enh
															E018	iPSC	iPS-15b Cells				H3K4me1_Enh
															E021	iPSC	iPS DF 6.9 Cells
															E022	iPSC	iPS DF 19.11 Cells				H3K4me1_Enh
															E007	ES-deriv	H1 Derived Neuronal Progenitor Cultured Cells				H3K4me1_Enh	H3K4me3_Pro
															E009	ES-deriv	H9 Derived Neuronal Progenitor Cultured Cells				H3K4me1_Enh
															E010	ES-deriv	H9 Derived Neuron Cultured Cells
															E013	ES-deriv	hESC Derived CD56+ Mesoderm Cultured Cells			H3K27ac_Enh	H3K4me1_Enh
															E012	ES-deriv	hESC Derived CD56+ Ectoderm Cultured Cells				H3K4me1_Enh
															E011	ES-deriv	hESC Derived CD184+ Endoderm Cultured Cells			H3K27ac_Enh	H3K4me1_Enh
															E004	ES-deriv	H1 BMP4 Derived Mesendoderm Cultured Cells
															E005	ES-deriv	H1 BMP4 Derived Trophoblast Cultured Cells				H3K4me1_Enh
															E006	ES-deriv	H1 Derived Mesenchymal Stem Cells					H3K4me3_Pro
															E062	Blood & T-cell	Primary mononuclear cells from peripheral blood			H3K27ac_Enh	H3K4me1_Enh
															E034	Blood & T-cell	Primary T cells from peripheral blood			H3K27ac_Enh	H3K4me1_Enh	H3K4me3_Pro	DNase
															E045	Blood & T-cell	Primary T cells effector/memory enriched from peripheral blood			H3K27ac_Enh	H3K4me1_Enh	H3K4me3_Pro
															E033	Blood & T-cell	Primary T cells from cord blood				H3K4me1_Enh
															E044	Blood & T-cell	Primary T regulatory cells from peripheral blood			H3K27ac_Enh	H3K4me1_Enh	H3K4me3_Pro
															E043	Blood & T-cell	Primary T helper cells from peripheral blood			H3K27ac_Enh	H3K4me1_Enh	H3K4me3_Pro
															E039	Blood & T-cell	Primary T helper naive cells from peripheral blood			H3K27ac_Enh	H3K4me1_Enh	H3K4me3_Pro
															E041	Blood & T-cell	Primary T helper cells PMA-I stimulated			H3K27ac_Enh	H3K4me1_Enh	H3K4me3_Pro
															E042	Blood & T-cell	Primary T helper 17 cells PMA-I stimulated			H3K27ac_Enh	H3K4me1_Enh	H3K4me3_Pro
															E040	Blood & T-cell	Primary T helper memory cells from peripheral blood 1			H3K27ac_Enh	H3K4me1_Enh	H3K4me3_Pro
															E037	Blood & T-cell	Primary T helper memory cells from peripheral blood 2			H3K27ac_Enh	H3K4me1_Enh	H3K4me3_Pro
															E048	Blood & T-cell	Primary T CD8+ memory cells from peripheral blood			H3K27ac_Enh	H3K4me1_Enh	H3K4me3_Pro
															E038	Blood & T-cell	Primary T helper naive cells from peripheral blood			H3K27ac_Enh	H3K4me1_Enh	H3K4me3_Pro
															E047	Blood & T-cell	Primary T CD8+ naive cells from peripheral blood			H3K27ac_Enh	H3K4me1_Enh	H3K4me3_Pro
															E029	HSC & B-cell	Primary monocytes from peripheral blood			H3K27ac_Enh	H3K4me1_Enh
															E031	HSC & B-cell	Primary B cells from cord blood				H3K4me1_Enh	H3K4me3_Pro
															E035	HSC & B-cell	Primary hematopoietic stem cells				H3K4me1_Enh
															E051	HSC & B-cell	Primary hematopoietic stem cells G-CSF-mobilized Male				H3K4me1_Enh	H3K4me3_Pro
															E050	HSC & B-cell	Primary hematopoietic stem cells G-CSF-mobilized Female			H3K27ac_Enh	H3K4me1_Enh	H3K4me3_Pro
															E036	HSC & B-cell	Primary hematopoietic stem cells short term culture				H3K4me1_Enh	H3K4me3_Pro
															E032	HSC & B-cell	Primary B cells from peripheral blood			H3K27ac_Enh	H3K4me1_Enh		DNase
															E046	HSC & B-cell	Primary Natural Killer cells from peripheral blood			H3K27ac_Enh	H3K4me1_Enh
															E030	HSC & B-cell	Primary neutrophils from peripheral blood				H3K4me1_Enh	H3K4me3_Pro
															E026	Mesench	Bone Marrow Derived Cultured Mesenchymal Stem Cells
															E049	Mesench	Mesenchymal Stem Cell Derived Chondrocyte Cultured Cells
															E025	Mesench	Adipose Derived Mesenchymal Stem Cell Cultured Cells				H3K4me1_Enh
															E023	Mesench	Mesenchymal Stem Cell Derived Adipocyte Cultured Cells				H3K4me1_Enh
															E052	Myosat	Muscle Satellite Cultured Cells
															E055	Epithelial	Foreskin Fibroblast Primary Cells skin01			H3K27ac_Enh	H3K4me1_Enh
															E056	Epithelial	Foreskin Fibroblast Primary Cells skin02			H3K27ac_Enh	H3K4me1_Enh
															E059	Epithelial	Foreskin Melanocyte Primary Cells skin01			H3K27ac_Enh		H3K4me3_Pro
															E061	Epithelial	Foreskin Melanocyte Primary Cells skin03
															E057	Epithelial	Foreskin Keratinocyte Primary Cells skin02				H3K4me1_Enh		DNase
															E058	Epithelial	Foreskin Keratinocyte Primary Cells skin03				H3K4me1_Enh
															E028	Epithelial	Breast variant Human Mammary Epithelial Cells (vHMEC)				H3K4me1_Enh
															E027	Epithelial	Breast Myoepithelial Primary Cells				H3K4me1_Enh
															E054	Neurosph	Ganglion Eminence derived primary cultured neurospheres
															E053	Neurosph	Cortex derived primary cultured neurospheres
															E112	Thymus	Thymus			H3K27ac_Enh	H3K4me1_Enh
															E093	Thymus	Fetal Thymus			H3K27ac_Enh	H3K4me1_Enh	H3K4me3_Pro	DNase
															E071	Brain	Brain Hippocampus Middle			H3K27ac_Enh	H3K4me1_Enh
															E074	Brain	Brain Substantia Nigra			H3K27ac_Enh	H3K4me1_Enh	H3K4me3_Pro
															E068	Brain	Brain Anterior Caudate			H3K27ac_Enh	H3K4me1_Enh
															E069	Brain	Brain Cingulate Gyrus			H3K27ac_Enh	H3K4me1_Enh
															E072	Brain	Brain Inferior Temporal Lobe			H3K27ac_Enh	H3K4me1_Enh
															E067	Brain	Brain Angular Gyrus			H3K27ac_Enh	H3K4me1_Enh
															E073	Brain	Brain_Dorsolateral_Prefrontal_Cortex			H3K27ac_Enh	H3K4me1_Enh	H3K4me3_Pro
															E070	Brain	Brain Germinal Matrix
															E082	Brain	Fetal Brain Female
															E081	Brain	Fetal Brain Male
															E063	Adipose	Adipose Nuclei			H3K27ac_Enh	H3K4me1_Enh	H3K4me3_Pro
															E100	Muscle	Psoas Muscle			H3K27ac_Enh	H3K4me1_Enh
															E108	Muscle	Skeletal Muscle Female			H3K27ac_Enh	H3K4me1_Enh	H3K4me3_Pro
															E107	Muscle	Skeletal Muscle Male				H3K4me1_Enh	H3K4me3_Pro
															E089	Muscle	Fetal Muscle Trunk			H3K27ac_Enh	H3K4me1_Enh		DNase
															E090	Muscle	Fetal Muscle Leg			H3K27ac_Enh	H3K4me1_Enh
															E083	Heart	Fetal Heart				H3K4me1_Enh	H3K4me3_Pro	DNase
															E104	Heart	Right Atrium			H3K27ac_Enh	H3K4me1_Enh
															E095	Heart	Left Ventricle			H3K27ac_Enh	H3K4me1_Enh
															E105	Heart	Right Ventricle			H3K27ac_Enh	H3K4me1_Enh
															E065	Heart	Aorta
															E078	Sm. Muscle	Duodenum Smooth Muscle			H3K27ac_Enh	H3K4me1_Enh	H3K4me3_Pro
															E076	Sm. Muscle	Colon Smooth Muscle			H3K27ac_Enh	H3K4me1_Enh	H3K4me3_Pro
															E103	Sm. Muscle	Rectal Smooth Muscle			H3K27ac_Enh	H3K4me1_Enh	H3K4me3_Pro
															E111	Sm. Muscle	Stomach Smooth Muscle			H3K27ac_Enh	H3K4me1_Enh
															E092	Digestive	Fetal Stomach			H3K27ac_Enh	H3K4me1_Enh
															E085	Digestive	Fetal Intestine Small			H3K27ac_Enh	H3K4me1_Enh
															E084	Digestive	Fetal Intestine Large			H3K27ac_Enh	H3K4me1_Enh		DNase
															E109	Digestive	Small Intestine			H3K27ac_Enh	H3K4me1_Enh		DNase
															E106	Digestive	Sigmoid Colon			H3K27ac_Enh	H3K4me1_Enh
															E075	Digestive	Colonic Mucosa			H3K27ac_Enh	H3K4me1_Enh	H3K4me3_Pro
															E101	Digestive	Rectal Mucosa Donor 29			H3K27ac_Enh	H3K4me1_Enh	H3K4me3_Pro
															E102	Digestive	Rectal Mucosa Donor 31			H3K27ac_Enh	H3K4me1_Enh	H3K4me3_Pro
															E110	Digestive	Stomach Mucosa				H3K4me1_Enh
															E077	Digestive	Duodenum Mucosa				H3K4me1_Enh	H3K4me3_Pro
															E079	Digestive	Esophagus			H3K27ac_Enh	H3K4me1_Enh
															E094	Digestive	Gastric			H3K27ac_Enh	H3K4me1_Enh
															E099	Other	Placenta Amnion				H3K4me1_Enh
															E086	Other	Fetal Kidney
															E088	Other	Fetal Lung				H3K4me1_Enh
															E097	Other	Ovary			H3K27ac_Enh	H3K4me1_Enh
															E087	Other	Pancreatic Islets
															E080	Other	Fetal Adrenal Gland			H3K27ac_Enh	H3K4me1_Enh		DNase
															E091	Other	Placenta			H3K27ac_Enh	H3K4me1_Enh		DNase
															E066	Other	Liver			H3K27ac_Enh	H3K4me1_Enh
															E098	Other	Pancreas			H3K27ac_Enh	H3K4me1_Enh
															E096	Other	Lung			H3K27ac_Enh	H3K4me1_Enh
															E113	Other	Spleen			H3K27ac_Enh	H3K4me1_Enh	H3K4me3_Pro
															E114	ENCODE2012	A549 EtOH 0.02pct Lung Carcinoma Cell Line				H3K4me1_Enh
															E115	ENCODE2012	Dnd41 TCell Leukemia Cell Line			H3K27ac_Enh	H3K4me1_Enh	H3K4me3_Pro
															E116	ENCODE2012	GM12878 Lymphoblastoid Cells			H3K27ac_Enh	H3K4me1_Enh
															E117	ENCODE2012	HeLa-S3 Cervical Carcinoma Cell Line
															E118	ENCODE2012	HepG2 Hepatocellular Carcinoma Cell Line
															E119	ENCODE2012	HMEC Mammary Epithelial Primary Cells				H3K4me1_Enh		DNase
															E120	ENCODE2012	HSMM Skeletal Muscle Myoblasts Cells				H3K4me1_Enh
															E121	ENCODE2012	HSMM cell derived Skeletal Muscle Myotubes Cells			H3K27ac_Enh	H3K4me1_Enh
															E122	ENCODE2012	HUVEC Umbilical Vein Endothelial Primary Cells				H3K4me1_Enh
															E123	ENCODE2012	K562 Leukemia Cells			H3K27ac_Enh	H3K4me1_Enh
															E124	ENCODE2012	Monocytes-CD14+ RO01746 Primary Cells			H3K27ac_Enh	H3K4me1_Enh	H3K4me3_Pro	DNase
															E125	ENCODE2012	NH-A Astrocytes Primary Cells
															E126	ENCODE2012	NHDF-Ad Adult Dermal Fibroblast Primary Cells
															E127	ENCODE2012	NHEK-Epidermal Keratinocyte Primary Cells			H3K27ac_Enh	H3K4me1_Enh
rs12248205	10	73506514	A	C	2.999e-12	6.97777097971	0.1385	2.4843	CDH23	downstream	1044	modifier	0.591	7.234	E017	IMR90	IMR90 fetal lung fibroblasts Cell Line		17_EnhW2		H3K4me1_Enh
															E002	ESC	ES-WA7 Cells		17_EnhW2		H3K4me1_Enh
															E008	ESC	H9 Cells	7_Enh	17_EnhW2		H3K4me1_Enh		DNase
															E001	ESC	ES-I3 Cells	7_Enh	17_EnhW2		H3K4me1_Enh
															E015	ESC	HUES6 Cells	7_Enh	15_EnhAF	H3K27ac_Enh	H3K4me1_Enh
															E014	ESC	HUES48 Cells	7_Enh	19_DNase		H3K4me1_Enh
															E016	ESC	HUES64 Cells		17_EnhW2		H3K4me1_Enh
															E003	ESC	H1 Cells	7_Enh	17_EnhW2		H3K4me1_Enh		DNase
															E024	ESC	ES-UCSF4 Cells	7_Enh	17_EnhW2		H3K4me1_Enh
															E020	iPSC	iPS-20b Cells		17_EnhW2
															E019	iPSC	iPS-18 Cells	7_Enh	17_EnhW2		H3K4me1_Enh
															E018	iPSC	iPS-15b Cells		17_EnhW2		H3K4me1_Enh
															E021	iPSC	iPS DF 6.9 Cells		17_EnhW2		H3K4me1_Enh
															E022	iPSC	iPS DF 19.11 Cells	7_Enh	15_EnhAF		H3K4me1_Enh
															E007	ES-deriv	H1 Derived Neuronal Progenitor Cultured Cells	7_Enh	15_EnhAF		H3K4me1_Enh	H3K4me3_Pro
															E009	ES-deriv	H9 Derived Neuronal Progenitor Cultured Cells		17_EnhW2		H3K4me1_Enh
															E010	ES-deriv	H9 Derived Neuron Cultured Cells		17_EnhW2
															E013	ES-deriv	hESC Derived CD56+ Mesoderm Cultured Cells	7_Enh	16_EnhW1	H3K27ac_Enh	H3K4me1_Enh
															E012	ES-deriv	hESC Derived CD56+ Ectoderm Cultured Cells		16_EnhW1		H3K4me1_Enh
															E011	ES-deriv	hESC Derived CD184+ Endoderm Cultured Cells	7_Enh	17_EnhW2	H3K27ac_Enh	H3K4me1_Enh
															E004	ES-deriv	H1 BMP4 Derived Mesendoderm Cultured Cells		17_EnhW2				DNase
															E005	ES-deriv	H1 BMP4 Derived Trophoblast Cultured Cells	7_Enh	15_EnhAF		H3K4me1_Enh
															E006	ES-deriv	H1 Derived Mesenchymal Stem Cells		17_EnhW2			H3K4me3_Pro
															E062	Blood & T-cell	Primary mononuclear cells from peripheral blood	7_Enh	13_EnhA1	H3K27ac_Enh	H3K4me1_Enh
															E034	Blood & T-cell	Primary T cells from peripheral blood	7_Enh	3_PromD1	H3K27ac_Enh	H3K4me1_Enh	H3K4me3_Pro
															E045	Blood & T-cell	Primary T cells effector/memory enriched from peripheral blood	7_Enh	3_PromD1	H3K27ac_Enh	H3K4me1_Enh	H3K4me3_Pro
															E033	Blood & T-cell	Primary T cells from cord blood	7_Enh	14_EnhA2		H3K4me1_Enh
															E044	Blood & T-cell	Primary T regulatory cells from peripheral blood	7_Enh	2_PromU	H3K27ac_Enh	H3K4me1_Enh	H3K4me3_Pro
															E043	Blood & T-cell	Primary T helper cells from peripheral blood	2_TssAFlnk	2_PromU	H3K27ac_Enh	H3K4me1_Enh	H3K4me3_Pro
															E039	Blood & T-cell	Primary T helper naive cells from peripheral blood	2_TssAFlnk	2_PromU	H3K27ac_Enh	H3K4me1_Enh	H3K4me3_Pro
															E041	Blood & T-cell	Primary T helper cells PMA-I stimulated	7_Enh	3_PromD1	H3K27ac_Enh	H3K4me1_Enh	H3K4me3_Pro
															E042	Blood & T-cell	Primary T helper 17 cells PMA-I stimulated	7_Enh	9_TxReg	H3K27ac_Enh	H3K4me1_Enh	H3K4me3_Pro
															E040	Blood & T-cell	Primary T helper memory cells from peripheral blood 1	7_Enh	13_EnhA1	H3K27ac_Enh	H3K4me1_Enh	H3K4me3_Pro
															E037	Blood & T-cell	Primary T helper memory cells from peripheral blood 2	2_TssAFlnk	2_PromU	H3K27ac_Enh	H3K4me1_Enh	H3K4me3_Pro
															E048	Blood & T-cell	Primary T CD8+ memory cells from peripheral blood	7_Enh	2_PromU	H3K27ac_Enh	H3K4me1_Enh	H3K4me3_Pro
															E038	Blood & T-cell	Primary T helper naive cells from peripheral blood	2_TssAFlnk	2_PromU	H3K27ac_Enh	H3K4me1_Enh	H3K4me3_Pro
															E047	Blood & T-cell	Primary T CD8+ naive cells from peripheral blood	7_Enh	13_EnhA1	H3K27ac_Enh	H3K4me1_Enh	H3K4me3_Pro
															E029	HSC & B-cell	Primary monocytes from peripheral blood	7_Enh	2_PromU	H3K27ac_Enh	H3K4me1_Enh
															E031	HSC & B-cell	Primary B cells from cord blood	7_Enh	13_EnhA1		H3K4me1_Enh
															E035	HSC & B-cell	Primary hematopoietic stem cells	7_Enh	13_EnhA1		H3K4me1_Enh
															E051	HSC & B-cell	Primary hematopoietic stem cells G-CSF-mobilized Male	2_TssAFlnk	2_PromU		H3K4me1_Enh	H3K4me3_Pro	DNase
															E050	HSC & B-cell	Primary hematopoietic stem cells G-CSF-mobilized Female	2_TssAFlnk	2_PromU	H3K27ac_Enh	H3K4me1_Enh	H3K4me3_Pro	DNase
															E036	HSC & B-cell	Primary hematopoietic stem cells short term culture	7_Enh	2_PromU		H3K4me1_Enh	H3K4me3_Pro
															E032	HSC & B-cell	Primary B cells from peripheral blood	7_Enh	13_EnhA1	H3K27ac_Enh	H3K4me1_Enh
															E046	HSC & B-cell	Primary Natural Killer cells from peripheral blood	7_Enh	13_EnhA1	H3K27ac_Enh	H3K4me1_Enh		DNase
															E030	HSC & B-cell	Primary neutrophils from peripheral blood	2_TssAFlnk	3_PromD1		H3K4me1_Enh	H3K4me3_Pro
															E025	Mesench	Adipose Derived Mesenchymal Stem Cell Cultured Cells		17_EnhW2		H3K4me1_Enh
															E023	Mesench	Mesenchymal Stem Cell Derived Adipocyte Cultured Cells	7_Enh	15_EnhAF		H3K4me1_Enh
															E055	Epithelial	Foreskin Fibroblast Primary Cells skin01	12_EnhBiv	17_EnhW2	H3K27ac_Enh	H3K4me1_Enh		DNase
															E056	Epithelial	Foreskin Fibroblast Primary Cells skin02	12_EnhBiv	15_EnhAF	H3K27ac_Enh	H3K4me1_Enh		DNase
															E059	Epithelial	Foreskin Melanocyte Primary Cells skin01		17_EnhW2	H3K27ac_Enh		H3K4me3_Pro
															E061	Epithelial	Foreskin Melanocyte Primary Cells skin03		17_EnhW2
															E057	Epithelial	Foreskin Keratinocyte Primary Cells skin02	7_Enh	16_EnhW1		H3K4me1_Enh
															E058	Epithelial	Foreskin Keratinocyte Primary Cells skin03		17_EnhW2
															E028	Epithelial	Breast variant Human Mammary Epithelial Cells (vHMEC)		17_EnhW2		H3K4me1_Enh
															E027	Epithelial	Breast Myoepithelial Primary Cells	7_Enh	14_EnhA2		H3K4me1_Enh
															E054	Neurosph	Ganglion Eminence derived primary cultured neurospheres		15_EnhAF
															E053	Neurosph	Cortex derived primary cultured neurospheres		15_EnhAF
															E112	Thymus	Thymus	7_Enh	14_EnhA2	H3K27ac_Enh	H3K4me1_Enh
															E093	Thymus	Fetal Thymus	7_Enh	13_EnhA1	H3K27ac_Enh	H3K4me1_Enh		DNase
															E071	Brain	Brain Hippocampus Middle	7_Enh	13_EnhA1	H3K27ac_Enh	H3K4me1_Enh
															E074	Brain	Brain Substantia Nigra	7_Enh	14_EnhA2	H3K27ac_Enh	H3K4me1_Enh	H3K4me3_Pro
															E068	Brain	Brain Anterior Caudate	7_Enh	15_EnhAF	H3K27ac_Enh	H3K4me1_Enh
															E069	Brain	Brain Cingulate Gyrus	7_Enh	14_EnhA2	H3K27ac_Enh	H3K4me1_Enh
															E072	Brain	Brain Inferior Temporal Lobe		14_EnhA2	H3K27ac_Enh	H3K4me1_Enh
															E067	Brain	Brain Angular Gyrus	7_Enh	14_EnhA2	H3K27ac_Enh	H3K4me1_Enh
															E073	Brain	Brain_Dorsolateral_Prefrontal_Cortex	7_Enh	14_EnhA2	H3K27ac_Enh	H3K4me1_Enh	H3K4me3_Pro
															E070	Brain	Brain Germinal Matrix		15_EnhAF
															E082	Brain	Fetal Brain Female		15_EnhAF
															E081	Brain	Fetal Brain Male		15_EnhAF
															E063	Adipose	Adipose Nuclei	7_Enh	13_EnhA1	H3K27ac_Enh	H3K4me1_Enh	H3K4me3_Pro
															E100	Muscle	Psoas Muscle		14_EnhA2	H3K27ac_Enh	H3K4me1_Enh		DNase
															E108	Muscle	Skeletal Muscle Female	7_Enh	14_EnhA2	H3K27ac_Enh	H3K4me1_Enh	H3K4me3_Pro
															E107	Muscle	Skeletal Muscle Male	7_Enh	14_EnhA2		H3K4me1_Enh	H3K4me3_Pro
															E089	Muscle	Fetal Muscle Trunk	7_Enh	13_EnhA1	H3K27ac_Enh	H3K4me1_Enh		DNase
															E090	Muscle	Fetal Muscle Leg	7_Enh	13_EnhA1	H3K27ac_Enh	H3K4me1_Enh		DNase
															E083	Heart	Fetal Heart	7_Enh	13_EnhA1		H3K4me1_Enh	H3K4me3_Pro	DNase
															E104	Heart	Right Atrium	7_Enh	15_EnhAF	H3K27ac_Enh	H3K4me1_Enh
															E095	Heart	Left Ventricle	7_Enh	15_EnhAF	H3K27ac_Enh	H3K4me1_Enh
															E105	Heart	Right Ventricle	7_Enh	15_EnhAF	H3K27ac_Enh	H3K4me1_Enh
															E065	Heart	Aorta		15_EnhAF
															E078	Sm. Muscle	Duodenum Smooth Muscle	7_Enh	14_EnhA2	H3K27ac_Enh	H3K4me1_Enh	H3K4me3_Pro
															E076	Sm. Muscle	Colon Smooth Muscle	7_Enh	14_EnhA2	H3K27ac_Enh	H3K4me1_Enh	H3K4me3_Pro
															E103	Sm. Muscle	Rectal Smooth Muscle		15_EnhAF	H3K27ac_Enh	H3K4me1_Enh	H3K4me3_Pro
															E111	Sm. Muscle	Stomach Smooth Muscle	7_Enh	15_EnhAF	H3K27ac_Enh	H3K4me1_Enh
															E092	Digestive	Fetal Stomach	7_Enh	13_EnhA1	H3K27ac_Enh	H3K4me1_Enh		DNase
															E085	Digestive	Fetal Intestine Small	7_Enh	13_EnhA1	H3K27ac_Enh	H3K4me1_Enh		DNase
															E084	Digestive	Fetal Intestine Large	7_Enh	13_EnhA1	H3K27ac_Enh	H3K4me1_Enh		DNase
															E109	Digestive	Small Intestine	7_Enh	15_EnhAF	H3K27ac_Enh	H3K4me1_Enh		DNase
															E106	Digestive	Sigmoid Colon	7_Enh	13_EnhA1	H3K27ac_Enh	H3K4me1_Enh
															E075	Digestive	Colonic Mucosa	7_Enh	13_EnhA1	H3K27ac_Enh	H3K4me1_Enh	H3K4me3_Pro
															E101	Digestive	Rectal Mucosa Donor 29	7_Enh	13_EnhA1	H3K27ac_Enh	H3K4me1_Enh	H3K4me3_Pro
															E102	Digestive	Rectal Mucosa Donor 31	7_Enh	2_PromU	H3K27ac_Enh	H3K4me1_Enh	H3K4me3_Pro
															E110	Digestive	Stomach Mucosa	7_Enh	13_EnhA1		H3K4me1_Enh
															E077	Digestive	Duodenum Mucosa	7_Enh	2_PromU		H3K4me1_Enh	H3K4me3_Pro
															E079	Digestive	Esophagus	7_Enh	15_EnhAF	H3K27ac_Enh	H3K4me1_Enh
															E094	Digestive	Gastric	7_Enh	15_EnhAF	H3K27ac_Enh	H3K4me1_Enh		DNase
															E099	Other	Placenta Amnion	7_Enh	14_EnhA2		H3K4me1_Enh
															E086	Other	Fetal Kidney	7_Enh	15_EnhAF				DNase
															E088	Other	Fetal Lung	7_Enh	13_EnhA1		H3K4me1_Enh		DNase
															E097	Other	Ovary	7_Enh	15_EnhAF		H3K4me1_Enh
															E087	Other	Pancreatic Islets		15_EnhAF
															E080	Other	Fetal Adrenal Gland	12_EnhBiv	13_EnhA1	H3K27ac_Enh	H3K4me1_Enh		DNase
															E091	Other	Placenta	7_Enh	13_EnhA1	H3K27ac_Enh	H3K4me1_Enh
															E066	Other	Liver	7_Enh	15_EnhAF	H3K27ac_Enh	H3K4me1_Enh
															E098	Other	Pancreas	7_Enh	15_EnhAF	H3K27ac_Enh	H3K4me1_Enh		DNase
															E096	Other	Lung	7_Enh	15_EnhAF	H3K27ac_Enh	H3K4me1_Enh
															E113	Other	Spleen	2_TssAFlnk	13_EnhA1	H3K27ac_Enh	H3K4me1_Enh	H3K4me3_Pro
															E114	ENCODE2012	A549 EtOH 0.02pct Lung Carcinoma Cell Line		19_DNase		H3K4me1_Enh
															E115	ENCODE2012	Dnd41 TCell Leukemia Cell Line	7_Enh	13_EnhA1	H3K27ac_Enh	H3K4me1_Enh
															E116	ENCODE2012	GM12878 Lymphoblastoid Cells	7_Enh	13_EnhA1	H3K27ac_Enh	H3K4me1_Enh		DNase
															E117	ENCODE2012	HeLa-S3 Cervical Carcinoma Cell Line		17_EnhW2
															E118	ENCODE2012	HepG2 Hepatocellular Carcinoma Cell Line		15_EnhAF
															E120	ENCODE2012	HSMM Skeletal Muscle Myoblasts Cells		18_EnhAc		H3K4me1_Enh		DNase
															E121	ENCODE2012	HSMM cell derived Skeletal Muscle Myotubes Cells	7_Enh	14_EnhA2	H3K27ac_Enh	H3K4me1_Enh	H3K4me3_Pro	DNase
															E122	ENCODE2012	HUVEC Umbilical Vein Endothelial Primary Cells	7_Enh	19_DNase		H3K4me1_Enh
															E123	ENCODE2012	K562 Leukemia Cells	2_TssAFlnk	13_EnhA1	H3K27ac_Enh	H3K4me1_Enh	H3K4me3_Pro	DNase
															E124	ENCODE2012	Monocytes-CD14+ RO01746 Primary Cells	2_TssAFlnk	2_PromU	H3K27ac_Enh	H3K4me1_Enh	H3K4me3_Pro	DNase
															E127	ENCODE2012	NHEK-Epidermal Keratinocyte Primary Cells	7_Enh	19_DNase		H3K4me1_Enh
rs12255880	10	73506272	T	C	2.228e-12	-7.01941444004	0.1361	2.4754	CDH23	downstream	4479	modifier	0.591	4.510	E017	IMR90	IMR90 fetal lung fibroblasts Cell Line	12_EnhBiv	17_EnhW2		H3K4me1_Enh
															E002	ESC	ES-WA7 Cells		17_EnhW2		H3K4me1_Enh
															E008	ESC	H9 Cells	7_Enh	17_EnhW2		H3K4me1_Enh
															E001	ESC	ES-I3 Cells	7_Enh	17_EnhW2		H3K4me1_Enh
															E015	ESC	HUES6 Cells	7_Enh	15_EnhAF	H3K27ac_Enh	H3K4me1_Enh
															E014	ESC	HUES48 Cells	7_Enh	19_DNase		H3K4me1_Enh
															E016	ESC	HUES64 Cells		17_EnhW2		H3K4me1_Enh
															E003	ESC	H1 Cells	7_Enh	17_EnhW2		H3K4me1_Enh
															E024	ESC	ES-UCSF4 Cells	7_Enh	14_EnhA2		H3K4me1_Enh
															E020	iPSC	iPS-20b Cells		17_EnhW2
															E019	iPSC	iPS-18 Cells	7_Enh	17_EnhW2		H3K4me1_Enh
															E018	iPSC	iPS-15b Cells		17_EnhW2		H3K4me1_Enh
															E021	iPSC	iPS DF 6.9 Cells	7_Enh	17_EnhW2		H3K4me1_Enh
															E022	iPSC	iPS DF 19.11 Cells	7_Enh	14_EnhA2		H3K4me1_Enh
															E007	ES-deriv	H1 Derived Neuronal Progenitor Cultured Cells	7_Enh	15_EnhAF		H3K4me1_Enh	H3K4me3_Pro
															E009	ES-deriv	H9 Derived Neuronal Progenitor Cultured Cells		16_EnhW1		H3K4me1_Enh
															E010	ES-deriv	H9 Derived Neuron Cultured Cells		17_EnhW2
															E013	ES-deriv	hESC Derived CD56+ Mesoderm Cultured Cells	7_Enh	16_EnhW1	H3K27ac_Enh	H3K4me1_Enh
															E012	ES-deriv	hESC Derived CD56+ Ectoderm Cultured Cells		16_EnhW1		H3K4me1_Enh
															E011	ES-deriv	hESC Derived CD184+ Endoderm Cultured Cells	7_Enh	17_EnhW2	H3K27ac_Enh	H3K4me1_Enh
															E004	ES-deriv	H1 BMP4 Derived Mesendoderm Cultured Cells		15_EnhAF		H3K4me1_Enh
															E005	ES-deriv	H1 BMP4 Derived Trophoblast Cultured Cells	7_Enh	15_EnhAF		H3K4me1_Enh
															E006	ES-deriv	H1 Derived Mesenchymal Stem Cells		17_EnhW2			H3K4me3_Pro
															E062	Blood & T-cell	Primary mononuclear cells from peripheral blood	7_Enh	13_EnhA1	H3K27ac_Enh	H3K4me1_Enh
															E034	Blood & T-cell	Primary T cells from peripheral blood	7_Enh	3_PromD1	H3K27ac_Enh	H3K4me1_Enh	H3K4me3_Pro
															E045	Blood & T-cell	Primary T cells effector/memory enriched from peripheral blood	2_TssAFlnk	3_PromD1	H3K27ac_Enh	H3K4me1_Enh	H3K4me3_Pro
															E033	Blood & T-cell	Primary T cells from cord blood	7_Enh	14_EnhA2		H3K4me1_Enh
															E044	Blood & T-cell	Primary T regulatory cells from peripheral blood	7_Enh	2_PromU	H3K27ac_Enh	H3K4me1_Enh	H3K4me3_Pro
															E043	Blood & T-cell	Primary T helper cells from peripheral blood	2_TssAFlnk	2_PromU	H3K27ac_Enh	H3K4me1_Enh	H3K4me3_Pro
															E039	Blood & T-cell	Primary T helper naive cells from peripheral blood	2_TssAFlnk	2_PromU	H3K27ac_Enh	H3K4me1_Enh	H3K4me3_Pro
															E041	Blood & T-cell	Primary T helper cells PMA-I stimulated	7_Enh	3_PromD1	H3K27ac_Enh	H3K4me1_Enh	H3K4me3_Pro
															E042	Blood & T-cell	Primary T helper 17 cells PMA-I stimulated	7_Enh	3_PromD1	H3K27ac_Enh	H3K4me1_Enh	H3K4me3_Pro
															E040	Blood & T-cell	Primary T helper memory cells from peripheral blood 1	7_Enh	13_EnhA1	H3K27ac_Enh	H3K4me1_Enh	H3K4me3_Pro
															E037	Blood & T-cell	Primary T helper memory cells from peripheral blood 2	7_Enh	2_PromU	H3K27ac_Enh	H3K4me1_Enh	H3K4me3_Pro
															E048	Blood & T-cell	Primary T CD8+ memory cells from peripheral blood	2_TssAFlnk	2_PromU	H3K27ac_Enh	H3K4me1_Enh	H3K4me3_Pro
															E038	Blood & T-cell	Primary T helper naive cells from peripheral blood	2_TssAFlnk	2_PromU	H3K27ac_Enh	H3K4me1_Enh	H3K4me3_Pro
															E047	Blood & T-cell	Primary T CD8+ naive cells from peripheral blood	7_Enh	13_EnhA1	H3K27ac_Enh	H3K4me1_Enh	H3K4me3_Pro
															E029	HSC & B-cell	Primary monocytes from peripheral blood	7_Enh	2_PromU	H3K27ac_Enh	H3K4me1_Enh
															E031	HSC & B-cell	Primary B cells from cord blood	7_Enh	13_EnhA1		H3K4me1_Enh
															E035	HSC & B-cell	Primary hematopoietic stem cells	7_Enh	13_EnhA1		H3K4me1_Enh
															E051	HSC & B-cell	Primary hematopoietic stem cells G-CSF-mobilized Male	2_TssAFlnk	2_PromU		H3K4me1_Enh	H3K4me3_Pro
															E050	HSC & B-cell	Primary hematopoietic stem cells G-CSF-mobilized Female	2_TssAFlnk	2_PromU	H3K27ac_Enh	H3K4me1_Enh	H3K4me3_Pro
															E036	HSC & B-cell	Primary hematopoietic stem cells short term culture	2_TssAFlnk	2_PromU		H3K4me1_Enh	H3K4me3_Pro
															E032	HSC & B-cell	Primary B cells from peripheral blood	7_Enh	13_EnhA1	H3K27ac_Enh	H3K4me1_Enh
															E046	HSC & B-cell	Primary Natural Killer cells from peripheral blood	7_Enh	13_EnhA1	H3K27ac_Enh	H3K4me1_Enh
															E030	HSC & B-cell	Primary neutrophils from peripheral blood	2_TssAFlnk	3_PromD1		H3K4me1_Enh	H3K4me3_Pro
															E023	Mesench	Mesenchymal Stem Cell Derived Adipocyte Cultured Cells		15_EnhAF		H3K4me1_Enh
															E055	Epithelial	Foreskin Fibroblast Primary Cells skin01	12_EnhBiv	17_EnhW2	H3K27ac_Enh	H3K4me1_Enh
															E056	Epithelial	Foreskin Fibroblast Primary Cells skin02	12_EnhBiv	17_EnhW2	H3K27ac_Enh	H3K4me1_Enh
															E059	Epithelial	Foreskin Melanocyte Primary Cells skin01		17_EnhW2	H3K27ac_Enh		H3K4me3_Pro
															E028	Epithelial	Breast variant Human Mammary Epithelial Cells (vHMEC)		17_EnhW2		H3K4me1_Enh
															E027	Epithelial	Breast Myoepithelial Primary Cells	7_Enh	14_EnhA2		H3K4me1_Enh
															E112	Thymus	Thymus	7_Enh	14_EnhA2	H3K27ac_Enh	H3K4me1_Enh
															E093	Thymus	Fetal Thymus	7_Enh	13_EnhA1	H3K27ac_Enh	H3K4me1_Enh
															E071	Brain	Brain Hippocampus Middle	7_Enh	13_EnhA1	H3K27ac_Enh	H3K4me1_Enh
															E074	Brain	Brain Substantia Nigra	7_Enh	14_EnhA2	H3K27ac_Enh	H3K4me1_Enh	H3K4me3_Pro
															E068	Brain	Brain Anterior Caudate	7_Enh	14_EnhA2	H3K27ac_Enh	H3K4me1_Enh
															E069	Brain	Brain Cingulate Gyrus	7_Enh	14_EnhA2	H3K27ac_Enh	H3K4me1_Enh
															E072	Brain	Brain Inferior Temporal Lobe		14_EnhA2	H3K27ac_Enh	H3K4me1_Enh
															E067	Brain	Brain Angular Gyrus	7_Enh	14_EnhA2	H3K27ac_Enh	H3K4me1_Enh
															E073	Brain	Brain_Dorsolateral_Prefrontal_Cortex	7_Enh	14_EnhA2	H3K27ac_Enh	H3K4me1_Enh	H3K4me3_Pro
															E070	Brain	Brain Germinal Matrix		14_EnhA2
															E082	Brain	Fetal Brain Female		14_EnhA2
															E081	Brain	Fetal Brain Male		14_EnhA2
															E063	Adipose	Adipose Nuclei	7_Enh	14_EnhA2	H3K27ac_Enh	H3K4me1_Enh	H3K4me3_Pro
															E100	Muscle	Psoas Muscle	7_Enh	14_EnhA2	H3K27ac_Enh
															E108	Muscle	Skeletal Muscle Female	7_Enh	14_EnhA2	H3K27ac_Enh	H3K4me1_Enh
															E107	Muscle	Skeletal Muscle Male	7_Enh	14_EnhA2		H3K4me1_Enh	H3K4me3_Pro
															E089	Muscle	Fetal Muscle Trunk	7_Enh	13_EnhA1	H3K27ac_Enh	H3K4me1_Enh		DNase
															E090	Muscle	Fetal Muscle Leg	7_Enh	13_EnhA1	H3K27ac_Enh	H3K4me1_Enh		DNase
															E083	Heart	Fetal Heart	7_Enh	13_EnhA1		H3K4me1_Enh	H3K4me3_Pro	DNase
															E104	Heart	Right Atrium	7_Enh	15_EnhAF	H3K27ac_Enh	H3K4me1_Enh
															E095	Heart	Left Ventricle	7_Enh	15_EnhAF	H3K27ac_Enh	H3K4me1_Enh
															E105	Heart	Right Ventricle	7_Enh	15_EnhAF	H3K27ac_Enh	H3K4me1_Enh
															E065	Heart	Aorta		15_EnhAF
															E078	Sm. Muscle	Duodenum Smooth Muscle	7_Enh	14_EnhA2	H3K27ac_Enh	H3K4me1_Enh	H3K4me3_Pro
															E076	Sm. Muscle	Colon Smooth Muscle	7_Enh	14_EnhA2	H3K27ac_Enh	H3K4me1_Enh
															E103	Sm. Muscle	Rectal Smooth Muscle		15_EnhAF	H3K27ac_Enh	H3K4me1_Enh	H3K4me3_Pro
															E111	Sm. Muscle	Stomach Smooth Muscle	7_Enh	15_EnhAF	H3K27ac_Enh	H3K4me1_Enh
															E092	Digestive	Fetal Stomach	7_Enh	13_EnhA1	H3K27ac_Enh	H3K4me1_Enh		DNase
															E085	Digestive	Fetal Intestine Small	7_Enh	13_EnhA1	H3K27ac_Enh	H3K4me1_Enh
															E084	Digestive	Fetal Intestine Large	7_Enh	13_EnhA1	H3K27ac_Enh	H3K4me1_Enh
															E109	Digestive	Small Intestine	7_Enh	13_EnhA1	H3K27ac_Enh	H3K4me1_Enh
															E106	Digestive	Sigmoid Colon	7_Enh	13_EnhA1	H3K27ac_Enh	H3K4me1_Enh
															E075	Digestive	Colonic Mucosa	7_Enh	13_EnhA1	H3K27ac_Enh	H3K4me1_Enh	H3K4me3_Pro
															E101	Digestive	Rectal Mucosa Donor 29	7_Enh	13_EnhA1	H3K27ac_Enh	H3K4me1_Enh	H3K4me3_Pro
															E102	Digestive	Rectal Mucosa Donor 31	7_Enh	13_EnhA1	H3K27ac_Enh	H3K4me1_Enh	H3K4me3_Pro
															E110	Digestive	Stomach Mucosa	7_Enh	13_EnhA1		H3K4me1_Enh
															E077	Digestive	Duodenum Mucosa	7_Enh	2_PromU		H3K4me1_Enh	H3K4me3_Pro
															E079	Digestive	Esophagus	7_Enh	14_EnhA2	H3K27ac_Enh	H3K4me1_Enh
															E094	Digestive	Gastric	7_Enh	15_EnhAF	H3K27ac_Enh	H3K4me1_Enh
															E099	Other	Placenta Amnion	7_Enh	14_EnhA2		H3K4me1_Enh
															E086	Other	Fetal Kidney		15_EnhAF
															E088	Other	Fetal Lung	7_Enh	14_EnhA2		H3K4me1_Enh
															E097	Other	Ovary	7_Enh	15_EnhAF		H3K4me1_Enh
															E087	Other	Pancreatic Islets		15_EnhAF
															E080	Other	Fetal Adrenal Gland	12_EnhBiv	13_EnhA1	H3K27ac_Enh	H3K4me1_Enh		DNase
															E091	Other	Placenta	7_Enh	13_EnhA1	H3K27ac_Enh	H3K4me1_Enh
															E066	Other	Liver	7_Enh	15_EnhAF	H3K27ac_Enh	H3K4me1_Enh
															E098	Other	Pancreas	7_Enh	14_EnhA2	H3K27ac_Enh	H3K4me1_Enh
															E096	Other	Lung	7_Enh	13_EnhA1	H3K27ac_Enh	H3K4me1_Enh
															E113	Other	Spleen	7_Enh	13_EnhA1	H3K27ac_Enh	H3K4me1_Enh	H3K4me3_Pro
															E114	ENCODE2012	A549 EtOH 0.02pct Lung Carcinoma Cell Line				H3K4me1_Enh
															E115	ENCODE2012	Dnd41 TCell Leukemia Cell Line	7_Enh	14_EnhA2	H3K27ac_Enh	H3K4me1_Enh
															E116	ENCODE2012	GM12878 Lymphoblastoid Cells	7_Enh	14_EnhA2	H3K27ac_Enh	H3K4me1_Enh		DNase
															E117	ENCODE2012	HeLa-S3 Cervical Carcinoma Cell Line		17_EnhW2
															E118	ENCODE2012	HepG2 Hepatocellular Carcinoma Cell Line		15_EnhAF
															E120	ENCODE2012	HSMM Skeletal Muscle Myoblasts Cells		18_EnhAc		H3K4me1_Enh
															E121	ENCODE2012	HSMM cell derived Skeletal Muscle Myotubes Cells	7_Enh	13_EnhA1	H3K27ac_Enh	H3K4me1_Enh	H3K4me3_Pro	DNase
															E122	ENCODE2012	HUVEC Umbilical Vein Endothelial Primary Cells	7_Enh			H3K4me1_Enh
															E123	ENCODE2012	K562 Leukemia Cells	2_TssAFlnk	13_EnhA1	H3K27ac_Enh	H3K4me1_Enh	H3K4me3_Pro	DNase
															E124	ENCODE2012	Monocytes-CD14+ RO01746 Primary Cells	2_TssAFlnk	2_PromU	H3K27ac_Enh	H3K4me1_Enh	H3K4me3_Pro	DNase
															E017	IMR90	IMR90 fetal lung fibroblasts Cell Line		19_DNase		H3K4me1_Enh
															E002	ESC	ES-WA7 Cells				H3K4me1_Enh
															E015	ESC	HUES6 Cells				H3K4me1_Enh
															E014	ESC	HUES48 Cells			H3K27ac_Enh	H3K4me1_Enh
															E022	iPSC	iPS DF 19.11 Cells		18_EnhAc		H3K4me1_Enh
															E007	ES-deriv	H1 Derived Neuronal Progenitor Cultured Cells		17_EnhW2
															E013	ES-deriv	hESC Derived CD56+ Mesoderm Cultured Cells				H3K4me1_Enh
															E012	ES-deriv	hESC Derived CD56+ Ectoderm Cultured Cells				H3K4me1_Enh
															E011	ES-deriv	hESC Derived CD184+ Endoderm Cultured Cells			H3K27ac_Enh	H3K4me1_Enh
															E005	ES-deriv	H1 BMP4 Derived Trophoblast Cultured Cells		11_TxEnh3		H3K4me1_Enh
															E006	ES-deriv	H1 Derived Mesenchymal Stem Cells		11_TxEnh3			H3K4me3_Pro
															E062	Blood & T-cell	Primary mononuclear cells from peripheral blood	6_EnhG	9_TxReg	H3K27ac_Enh	H3K4me1_Enh
															E034	Blood & T-cell	Primary T cells from peripheral blood	6_EnhG	9_TxReg	H3K27ac_Enh	H3K4me1_Enh	H3K4me3_Pro
rs3747857	10	73512933	A	G	8.573e-09	5.75678694223	0.1318	2.4594	CDH23	downstream	11140	modifier	0.591	3.468	E045	Blood & T-cell	Primary T cells effector/memory enriched from peripheral blood	6_EnhG	9_TxReg	H3K27ac_Enh	H3K4me1_Enh	H3K4me3_Pro
															E033	Blood & T-cell	Primary T cells from cord blood	3_TxFlnk	9_TxReg		H3K4me1_Enh	H3K4me3_Pro
															E044	Blood & T-cell	Primary T regulatory cells from peripheral blood	6_EnhG	9_TxReg	H3K27ac_Enh	H3K4me1_Enh	H3K4me3_Pro
															E043	Blood & T-cell	Primary T helper cells from peripheral blood	6_EnhG	9_TxReg	H3K27ac_Enh	H3K4me1_Enh	H3K4me3_Pro
															E039	Blood & T-cell	Primary T helper naive cells from peripheral blood	6_EnhG	9_TxReg	H3K27ac_Enh	H3K4me1_Enh	H3K4me3_Pro
															E041	Blood & T-cell	Primary T helper cells PMA-I stimulated	6_EnhG	9_TxReg	H3K27ac_Enh	H3K4me1_Enh	H3K4me3_Pro
															E042	Blood & T-cell	Primary T helper 17 cells PMA-I stimulated	6_EnhG	9_TxReg	H3K27ac_Enh	H3K4me1_Enh	H3K4me3_Pro
															E040	Blood & T-cell	Primary T helper memory cells from peripheral blood 1	7_Enh	9_TxReg	H3K27ac_Enh	H3K4me1_Enh	H3K4me3_Pro
															E037	Blood & T-cell	Primary T helper memory cells from peripheral blood 2	6_EnhG	9_TxReg	H3K27ac_Enh	H3K4me1_Enh	H3K4me3_Pro
															E048	Blood & T-cell	Primary T CD8+ memory cells from peripheral blood	6_EnhG	9_TxReg	H3K27ac_Enh	H3K4me1_Enh	H3K4me3_Pro
															E038	Blood & T-cell	Primary T helper naive cells from peripheral blood	6_EnhG	9_TxReg	H3K27ac_Enh	H3K4me1_Enh	H3K4me3_Pro
															E047	Blood & T-cell	Primary T CD8+ naive cells from peripheral blood	6_EnhG	9_TxReg	H3K27ac_Enh	H3K4me1_Enh	H3K4me3_Pro
															E029	HSC & B-cell	Primary monocytes from peripheral blood	6_EnhG	9_TxReg	H3K27ac_Enh	H3K4me1_Enh
															E031	HSC & B-cell	Primary B cells from cord blood	2_TssAFlnk	9_TxReg		H3K4me1_Enh	H3K4me3_Pro
															E035	HSC & B-cell	Primary hematopoietic stem cells	7_Enh	9_TxReg		H3K4me1_Enh	H3K4me3_Pro
															E051	HSC & B-cell	Primary hematopoietic stem cells G-CSF-mobilized Male	2_TssAFlnk	9_TxReg		H3K4me1_Enh	H3K4me3_Pro
															E050	HSC & B-cell	Primary hematopoietic stem cells G-CSF-mobilized Female	7_Enh	9_TxReg	H3K27ac_Enh	H3K4me1_Enh	H3K4me3_Pro
															E036	HSC & B-cell	Primary hematopoietic stem cells short term culture	3_TxFlnk	9_TxReg		H3K4me1_Enh	H3K4me3_Pro
															E032	HSC & B-cell	Primary B cells from peripheral blood	7_Enh	9_TxReg	H3K27ac_Enh	H3K4me1_Enh
															E046	HSC & B-cell	Primary Natural Killer cells from peripheral blood	6_EnhG	9_TxReg	H3K27ac_Enh	H3K4me1_Enh
															E030	HSC & B-cell	Primary neutrophils from peripheral blood	3_TxFlnk	9_TxReg		H3K4me1_Enh	H3K4me3_Pro
															E025	Mesench	Adipose Derived Mesenchymal Stem Cell Cultured Cells	7_Enh			H3K4me1_Enh
															E023	Mesench	Mesenchymal Stem Cell Derived Adipocyte Cultured Cells		11_TxEnh3
															E055	Epithelial	Foreskin Fibroblast Primary Cells skin01	12_EnhBiv	17_EnhW2		H3K4me1_Enh		DNase
															E056	Epithelial	Foreskin Fibroblast Primary Cells skin02	12_EnhBiv	15_EnhAF		H3K4me1_Enh	H3K4me3_Pro	DNase
															E059	Epithelial	Foreskin Melanocyte Primary Cells skin01		17_EnhW2
															E061	Epithelial	Foreskin Melanocyte Primary Cells skin03		19_DNase
															E057	Epithelial	Foreskin Keratinocyte Primary Cells skin02		17_EnhW2
															E027	Epithelial	Breast Myoepithelial Primary Cells		11_TxEnh3
															E054	Neurosph	Ganglion Eminence derived primary cultured neurospheres		18_EnhAc
															E053	Neurosph	Cortex derived primary cultured neurospheres		15_EnhAF
															E112	Thymus	Thymus	7_Enh	9_TxReg	H3K27ac_Enh	H3K4me1_Enh
															E093	Thymus	Fetal Thymus	6_EnhG	9_TxReg	H3K27ac_Enh	H3K4me1_Enh
															E071	Brain	Brain Hippocampus Middle	7_Enh	9_TxReg	H3K27ac_Enh	H3K4me1_Enh	H3K4me3_Pro
															E074	Brain	Brain Substantia Nigra	6_EnhG	9_TxReg	H3K27ac_Enh	H3K4me1_Enh	H3K4me3_Pro
															E068	Brain	Brain Anterior Caudate		11_TxEnh3	H3K27ac_Enh	H3K4me1_Enh
															E069	Brain	Brain Cingulate Gyrus	7_Enh	10_TxEnh5	H3K27ac_Enh	H3K4me1_Enh
															E072	Brain	Brain Inferior Temporal Lobe	7_Enh	11_TxEnh3	H3K27ac_Enh	H3K4me1_Enh
															E067	Brain	Brain Angular Gyrus		11_TxEnh3	H3K27ac_Enh	H3K4me1_Enh
															E073	Brain	Brain_Dorsolateral_Prefrontal_Cortex	6_EnhG	10_TxEnh5	H3K27ac_Enh	H3K4me1_Enh
															E070	Brain	Brain Germinal Matrix		15_EnhAF
															E082	Brain	Fetal Brain Female		18_EnhAc		H3K4me1_Enh
															E081	Brain	Fetal Brain Male		15_EnhAF
															E063	Adipose	Adipose Nuclei	6_EnhG	10_TxEnh5	H3K27ac_Enh	H3K4me1_Enh
															E100	Muscle	Psoas Muscle		11_TxEnh3	H3K27ac_Enh	H3K4me1_Enh
															E108	Muscle	Skeletal Muscle Female	7_Enh	10_TxEnh5	H3K27ac_Enh	H3K4me1_Enh
															E107	Muscle	Skeletal Muscle Male	6_EnhG	11_TxEnh3		H3K4me1_Enh
															E089	Muscle	Fetal Muscle Trunk	6_EnhG	11_TxEnh3	H3K27ac_Enh	H3K4me1_Enh
															E090	Muscle	Fetal Muscle Leg	6_EnhG	11_TxEnh3	H3K27ac_Enh	H3K4me1_Enh
															E083	Heart	Fetal Heart		11_TxEnh3				DNase
															E104	Heart	Right Atrium			H3K27ac_Enh	H3K4me1_Enh
															E095	Heart	Left Ventricle	6_EnhG	11_TxEnh3	H3K27ac_Enh	H3K4me1_Enh
															E105	Heart	Right Ventricle	6_EnhG	11_TxEnh3	H3K27ac_Enh	H3K4me1_Enh
															E065	Heart	Aorta
															E078	Sm. Muscle	Duodenum Smooth Muscle		9_TxReg	H3K27ac_Enh	H3K4me1_Enh	H3K4me3_Pro
															E076	Sm. Muscle	Colon Smooth Muscle	6_EnhG	11_TxEnh3	H3K27ac_Enh	H3K4me1_Enh
															E103	Sm. Muscle	Rectal Smooth Muscle		11_TxEnh3	H3K27ac_Enh
															E111	Sm. Muscle	Stomach Smooth Muscle		11_TxEnh3	H3K27ac_Enh	H3K4me1_Enh
															E092	Digestive	Fetal Stomach	6_EnhG	11_TxEnh3	H3K27ac_Enh	H3K4me1_Enh
															E085	Digestive	Fetal Intestine Small	6_EnhG	9_TxReg	H3K27ac_Enh	H3K4me1_Enh		DNase
															E084	Digestive	Fetal Intestine Large	7_Enh	13_EnhA1	H3K27ac_Enh	H3K4me1_Enh		DNase
															E109	Digestive	Small Intestine	7_Enh	9_TxReg	H3K27ac_Enh	H3K4me1_Enh		DNase
															E106	Digestive	Sigmoid Colon	6_EnhG	9_TxReg	H3K27ac_Enh	H3K4me1_Enh
															E075	Digestive	Colonic Mucosa	7_Enh	10_TxEnh5	H3K27ac_Enh	H3K4me1_Enh	H3K4me3_Pro
															E101	Digestive	Rectal Mucosa Donor 29	6_EnhG	9_TxReg	H3K27ac_Enh	H3K4me1_Enh	H3K4me3_Pro
															E102	Digestive	Rectal Mucosa Donor 31	7_Enh	9_TxReg	H3K27ac_Enh	H3K4me1_Enh	H3K4me3_Pro
															E110	Digestive	Stomach Mucosa	7_Enh	11_TxEnh3		H3K4me1_Enh
															E077	Digestive	Duodenum Mucosa	6_EnhG	9_TxReg		H3K4me1_Enh	H3K4me3_Pro
															E079	Digestive	Esophagus	6_EnhG	11_TxEnh3	H3K27ac_Enh	H3K4me1_Enh
															E094	Digestive	Gastric		11_TxEnh3	H3K27ac_Enh	H3K4me1_Enh
															E099	Other	Placenta Amnion		17_EnhW2
															E086	Other	Fetal Kidney		11_TxEnh3		H3K4me1_Enh
															E088	Other	Fetal Lung	7_Enh	11_TxEnh3		H3K4me1_Enh		DNase
															E087	Other	Pancreatic Islets		11_TxEnh3
															E080	Other	Fetal Adrenal Gland		11_TxEnh3		H3K4me1_Enh
															E091	Other	Placenta	6_EnhG	10_TxEnh5	H3K27ac_Enh	H3K4me1_Enh
															E066	Other	Liver	7_Enh	11_TxEnh3	H3K27ac_Enh	H3K4me1_Enh
															E098	Other	Pancreas		11_TxEnh3		H3K4me1_Enh
															E096	Other	Lung		11_TxEnh3	H3K27ac_Enh	H3K4me1_Enh
															E113	Other	Spleen	6_EnhG	9_TxReg	H3K27ac_Enh	H3K4me1_Enh	H3K4me3_Pro
															E114	ENCODE2012	A549 EtOH 0.02pct Lung Carcinoma Cell Line	7_Enh	18_EnhAc		H3K4me1_Enh
															E115	ENCODE2012	Dnd41 TCell Leukemia Cell Line	7_Enh	11_TxEnh3	H3K27ac_Enh	H3K4me1_Enh
															E116	ENCODE2012	GM12878 Lymphoblastoid Cells	7_Enh	11_TxEnh3		H3K4me1_Enh
															E117	ENCODE2012	HeLa-S3 Cervical Carcinoma Cell Line		17_EnhW2
															E118	ENCODE2012	HepG2 Hepatocellular Carcinoma Cell Line	2_TssAFlnk	14_EnhA2		H3K4me1_Enh	H3K4me3_Pro	DNase
															E121	ENCODE2012	HSMM cell derived Skeletal Muscle Myotubes Cells	6_EnhG	17_EnhW2	H3K27ac_Enh	H3K4me1_Enh		DNase
															E122	ENCODE2012	HUVEC Umbilical Vein Endothelial Primary Cells
															E123	ENCODE2012	K562 Leukemia Cells	7_Enh	13_EnhA1	H3K27ac_Enh	H3K4me1_Enh		DNase
															E124	ENCODE2012	Monocytes-CD14+ RO01746 Primary Cells	3_TxFlnk	9_TxReg	H3K27ac_Enh	H3K4me1_Enh	H3K4me3_Pro
															E124	ENCODE2012	Monocytes-CD14+ RO01746 Primary Cells	7_Enh		H3K27ac_Enh	H3K4me1_Enh
															E077	Digestive	Duodenum Mucosa				H3K4me1_Enh
															E113	Other	Spleen				H3K4me1_Enh
															E116	ENCODE2012	GM12878 Lymphoblastoid Cells				H3K4me1_Enh
															E074	Brain	Brain Substantia Nigra				H3K4me1_Enh
															E030	HSC & B-cell	Primary neutrophils from peripheral blood		17_EnhW2		H3K4me1_Enh
															E029	HSC & B-cell	Primary monocytes from peripheral blood	7_Enh			H3K4me1_Enh
rs4493469	3	46177992			1.622e-16		0.0	-2.5768	CCR3	upstream	27104	modifier	0.808	3.493	E029	HSC & B-cell	Primary monocytes from peripheral blood	7_Enh			H3K4me1_Enh
															E030	HSC & B-cell	Primary neutrophils from peripheral blood		17_EnhW2		H3K4me1_Enh
															E074	Brain	Brain Substantia Nigra				H3K4me1_Enh
															E077	Digestive	Duodenum Mucosa				H3K4me1_Enh
															E096	Other	Lung			H3K27ac_Enh
															E113	Other	Spleen				H3K4me1_Enh
															E116	ENCODE2012	GM12878 Lymphoblastoid Cells				H3K4me1_Enh
															E124	ENCODE2012	Monocytes-CD14+ RO01746 Primary Cells	7_Enh		H3K27ac_Enh	H3K4me1_Enh

## Sheet: Sheet2
Enhancer
Lead_SNP	LD_r2	SNP	BP_orig	CHR	A1	A2	FRQ	INFO	BETA	SE	P	GHid	enhScore	enhElite
rs4493469	0.01	rs10510751	46346025	3	T	G	0.9081	0.991	-0.0587	0.0089	4.006e-11	GH03G046302	0.511944871	0
	0.01	rs12495098	46342502	3	G	T	0.9083	0.9778	0.0574	0.0089	1.463e-10	GH03G046297	1.598132942	1
rs60200069	0.97	rs10740388	73507183	10	A	G	0.5655	0.9088	0.0377	0.0054	3.301e-12	GH10G071745	1.853138826	1
	1.0	rs10823838	73503556	10	T	G	0.5699	0.9796	0.0373	0.0052	8.326e-13	GH10G071740	1.319075834	1
	0.99	rs12248205	73506514	10	A	C	0.5698	1.0005	0.036	0.0052	2.999e-12	GH10G071745	1.853138826	1
	0.99	rs12255880	73506272	10	T	C	0.4278	0.9912	-0.0364	0.0052	2.228e-12	GH10G071745	1.853138826	1
	1.0	rs60200069	73503994	10	G	T	0.43	0.98	0.0374	0.0052	7.822e-13	GH10G071740	1.319075834	1

## Sheet: Sheet3
Enhancer
GHid	symbol	eqtl_score	erna_score	chic_score	expression_score	enhancer_gene_distance	distance_score	combined_score	is_elite	eqtl_tissue
GH03G046302	GC03M046310	NA	NA	NA	NA	7119	0.430964762721	0.430964762721	0	NA
GH03G046302	CCR2	3.26632e-09	NA	11.7877690864	NA	-48931	0.238462226803	20.5121725831	1	Thyroid
GH03G046302	CCR5	NA	NA	11.085702096	NA	-65339	0.197135569273	11.2828376652	0	NA
GH03G046302	CCR1	1.93393e-08	NA	NA	NA	-96408	0.144411649688	7.85797089926	1	Cells - Transformed fibroblasts
GH03G046302	LRRC2	2.74349e-06	NA	NA	NA	275296	0.0516583219129	5.61335494038	0	Cells - Transformed fibroblasts
GH10G071745	C10orf105	NA	1.850102e-05	NA	NA	-14652	0.389545444524	5.1223497719	1	NA
GH10G071745	VSIR	3.86718e-08	4.454268e-10	NA	NA	21105	0.334643999262	15.5007765102	1	Artery - Tibial
GH10G071745	CDH23	NA	4.966752e-09	NA	NA	355542	0.0418362911994	8.34576381587	0	NA
GH03G046297	GC03M046310	NA	NA	NA	NA	12234	0.389545444524	0.389545444524	0	NA
GH03G046297	CCR2	2.22533e-08	0.01191768	11.7877690864	NA	-54046	0.223775511067	20.2252779575	1	Skin - Sun Exposed (Lower leg)
GH03G046297	CCR5	NA	0.0006820968	11.0629483885	NA	-70454	0.184950691548	14.414053068	1	NA
GH03G046297	CCR1	1.05742e-08	4.454268e-10	10.0460955267	NA	-91293	0.149554316713	25.9109362593	1	Whole Blood
GH03G046297	CCRL2	2.54295e-06	6.384149e-08	NA	NA	-107475	0.135655216647	11.4416406583	1	Pancreas
GH03G046297	TDGF1	NA	NA	9.42022985949	NA	-274846	0.0511023579103	9.4713322174	0	NA
GH03G046297	LRRC2	2.70153e-06	NA	NA	NA	280411	0.0516119915794	5.62000219692	0	Cells - Transformed fibroblasts
GH03G046297	FYCO1	5.92371e-05	NA	NA	NA	-303865	0.0490638232339	4.2764700341	0	Thyroid
GH10G071740	C10orf105	NA	NA	NA	NA	-4205	0.741331667201	0.741331667201	0	NA
GH10G071740	VSIR	1.41617e-07	NA	10.8642375122	NA	31552	0.28886962971	18.0019917519	1	Pancreas
GH10G071740	PSAP	NA	NA	10.2086195131	NA	109347	0.135655216647	10.3442747297	0	NA
GH10G071740	DNAJB12	3.63676e-05	NA	NA	NA	613202	0.0203853467639	4.45967070508	0	Adipose - Subcutaneous

## Sheet: Sheet4
Enhancer
GHid	source	tissue
GH10G071740	dbSUPER	CD14+ monocytes
GH10G071740	dbSUPER	CD3 primary cells
GH10G071740	dbSUPER	CD4 memory primary cells
GH10G071740	dbSUPER	CD4 naive primary cells
GH10G071740	dbSUPER	CD4+ CD25- CD45RA+ naive primary cells
GH10G071740	dbSUPER	CD4+ CD25- CD45RO+ memory primary cells
GH10G071740	dbSUPER	CD4+ CD25- IL17+ PMA Th17 primary cells
GH10G071740	dbSUPER	CD4+ CD25- IL17- PMA Th primary cells
GH10G071740	dbSUPER	CD4+ CD25int CD127+ Tmem primary cells
GH10G071740	dbSUPER	CD56 primary cells
GH10G071740	dbSUPER	CD8 memory primary cells
GH10G071740	dbSUPER	CD8 naive primary cells
GH10G071740	dbSUPER	CD8 primary cells
GH10G071740	dbSUPER	Colon crypt
GH10G071740	dbSUPER	DND-41
GH10G071740	dbSUPER	Esophagus
GH10G071740	dbSUPER	HSMM (myotube)
GH10G071740	dbSUPER	Jurkat
GH10G071740	dbSUPER	RPMI-8402
GH10G071740	dbSUPER	Sigmoid colon
GH10G071740	dbSUPER	Spleen
GH10G071740	ENCODE	fibroblast of lung
GH10G071740	ENCODE	natural killer cell
GH10G071740	ENCODE	T-cell
GH03G046302	dbSUPER	CD14+ monocytes
GH03G046302	dbSUPER	MM1S
GH10G071745	dbSUPER	Bladder
GH10G071745	dbSUPER	Brain - Anterior caudate
GH10G071745	dbSUPER	Brain - Hippocampus middle
GH10G071745	dbSUPER	CD14+ monocytes
GH10G071745	dbSUPER	CD19 primary cells
GH10G071745	dbSUPER	CD20+ B cells
GH10G071745	dbSUPER	CD3 primary cells
GH10G071745	dbSUPER	CD34 primary cells
GH10G071745	dbSUPER	CD4 memory primary cells
GH10G071745	dbSUPER	CD4 naive primary cells
GH10G071745	dbSUPER	CD4+ CD25- CD45RA+ naive primary cells
GH10G071745	dbSUPER	CD4+ CD25- CD45RO+ memory primary cells
GH10G071745	dbSUPER	CD4+ CD25- IL17+ PMA Th17 primary cells
GH10G071745	dbSUPER	CD4+ CD25- IL17- PMA Th primary cells
GH10G071745	dbSUPER	CD4+ CD25int CD127+ Tmem primary cells
GH10G071745	dbSUPER	CD56 primary cells
GH10G071745	dbSUPER	CD8 memory primary cells
GH10G071745	dbSUPER	CD8 naive primary cells
GH10G071745	dbSUPER	CD8 primary cells
GH10G071745	dbSUPER	Colon crypt
GH10G071745	dbSUPER	DND-41
GH10G071745	dbSUPER	Duodenum smooth muscle
GH10G071745	dbSUPER	Esophagus
GH10G071745	dbSUPER	Gastric
GH10G071745	dbSUPER	HSMM (myotube)
GH10G071745	dbSUPER	Intestine (fetal)
GH10G071745	dbSUPER	Jurkat
GH10G071745	dbSUPER	Large intestine (fetal)
GH10G071745	dbSUPER	Left ventricle
GH10G071745	dbSUPER	Lung
GH10G071745	dbSUPER	RPMI-8402
GH10G071745	dbSUPER	Sigmoid colon
GH10G071745	dbSUPER	Small intestine
GH10G071745	dbSUPER	Spleen
GH10G071745	dbSUPER	Thymus
GH10G071745	dbSUPER	Thymus (fetal)
GH10G071745	ENCODE	GM12878
GH10G071745	ENCODE	K562
GH10G071745	ENCODE	myotube
GH10G071745	ENCODE	B cell
GH10G071745	ENCODE	CD14-positive monocyte
GH10G071745	ENCODE	common myeloid progenitor, CD34-positive
GH10G071745	ENCODE	fibroblast of lung
GH10G071745	ENCODE	IMR-90
GH10G071745	ENCODE	natural killer cell
GH10G071745	ENCODE	T-cell
GH10G071745	ENCODE	adrenal gland
GH10G071745	ENCODE	female gonad
GH10G071745	ENCODE	large intestine
GH10G071745	ENCODE	muscle of leg
GH10G071745	ENCODE	muscle of trunk
GH10G071745	ENCODE	pancreas
GH10G071745	ENCODE	placenta
GH10G071745	ENCODE	psoas muscle
GH10G071745	ENCODE	small intestine
GH10G071745	ENCODE	stomach
GH10G071745	ENCODE	thymus
GH10G071745	FANTOM5	monocyte
GH03G046297	dbSUPER	CD14+ monocytes
GH03G046297	dbSUPER	MM1S
GH03G046297	ENCODE	GM12878
GH03G046297	ENCODE	B cell
GH03G046297	ENCODE	CD14-positive monocyte
GH03G046297	ENCODE	common myeloid progenitor, CD34-positive
GH03G046297	ENCODE	keratinocyte
GH03G046297	ENCODE	natural killer cell
GH03G046297	ENCODE	T-cell
GH03G046297	FANTOM5	macrophage
GH03G046297	FANTOM5	monocyte

## Sheet: Sheet5
Sherlock, colocalization with GTEx v6
Lead_SNP	LD_r2	SNP	P	CHR	BP	GENE	cP	LBF	eP	Mode	Tiss
rs12075	0.08(D'=0.58)	rs862990	6.925e-29	1	157429743	AIM2	6.80735e-06	7.1958	1.60471e-06	cis	Breast_Mammary_Tissue
	0.08(D'=0.58)	rs862990	6.925e-29	1	157429743	AIM2	1.79695e-05	7.07506	1.04048e-05	cis	Esophagus_Gastroesophageal_Junction
	0.08(D'=0.58)	rs862990	6.925e-29	1	157429743	AIM2	1.32048e-06	7.43573	5.49766e-09	cis	Esophagus_Muscularis
	0.08(D'=0.58)	rs862990	6.925e-29	1	157429743	RAD1P2	2.07623e-05	6.11077	9.85918e-05	cis	Skin_Not_Sun_Exposed_Suprapubic
	0.06(D'=0.52)	rs862991	2.355e-29	1	157430988	AIM2	1.11359e-06	7.5796	3.4988e-13	cis	Adipose_Subcutaneous
	0.08(D'=0.60)	rs862996	6.115e-30	1	157435233	RAD1P2	6.90369e-06	7.29142	3.49753e-06	cis	Adipose_Visceral_Omentum
	0.08(D'=0.60)	rs862996	6.115e-30	1	157435233	RAD1P2	4.98629e-06	7.27481	5.30457e-07	cis	Esophagus_Mucosa
	0.08(D'=0.60)	rs862996	6.115e-30	1	157435233	AIM2	1.48302e-06	7.4791	1.76207e-06	cis	Skin_Not_Sun_Exposed_Suprapubic
	0.08(D'=0.60)	rs862999	7.753e-31	1	157436265	RAD1P2	1.11359e-06	7.34998	6.10501e-07	cis	Adipose_Subcutaneous
	0.08(D'=0.60)	rs862999	7.753e-31	1	157436265	RAD1P2	2.11277e-05	6.67274	4.03495e-05	cis	Esophagus_Muscularis
	0.08(D'=0.60)	rs862999	7.753e-31	1	157436265	RAD1P2	1.0008e-06	7.57802	6.4039e-12	cis	Nerve_Tibial
	0.08(D'=0.60)	rs862999	7.753e-31	1	157436265	AIM2	2.0016e-06	7.32188	1.00605e-09	cis	Nerve_Tibial
	0.08(D'=0.60)	rs862999	7.753e-31	1	157436265	IGSF8	2.88034e-05	6.75936	1.74036e-05	cis	Whole_Blood
	0.15(D'=1.0)	rs6676002	4.94e-48	1	157439768	AIM2	1.98939e-05	6.59451	4.71306e-05	cis	Colon_Transverse
	0.05(D'=0.91)	rs3027009	1.126e-15	1	157440511	CADM3-AS1	2.24383e-05	6.34375	7.02512e-05	cis	Esophagus_Mucosa
	1.0	rs12075	1.115e-92	1	157441978	ACKR1	7.05467e-05	6.20963	7.62805e-05	cis	Prostate
	0.01(D'=0.11)	rs3027045	8.399e-10	1	157448719	LINC01133	5.09461e-05	6.49431	4.19642e-05	cis	Vagina
	0.01(D'=0.25)	rs6660102	4.717e-10	1	157477688	ACKR1	1.57109e-05	6.11562	4.67476e-06	cis	Whole_Blood
	0.17(D'=0.61)	rs2427825	3.265e-13	1	157532690	FCER1A	1.98939e-05	6.08873	9.56315e-05	cis	Colon_Transverse
	0.24(D'=0.86)	rs4269772	4.184e-28	1	157557285	IGSF8	5.004e-05	6.77539	3.29984e-05	cis	Nerve_Tibial
	0.24(D'=0.91)	rs7540542	4.461e-08	1	157696951	FCER1A	2.59006e-05	5.75095	9.05985e-07	cis	Artery_Tibial
	0.24(D'=0.91)	rs7540542	4.461e-08	1	157696951	FCER1A	9.04505e-05	5.03403	2.88413e-05	cis	Heart_Left_Ventricle
	0.24(D'=0.91)	rs7540542	4.461e-08	1	157696951	FCER1A	1.92957e-05	6.22237	7.95543e-05	cis	Lung
	0.24(D'=0.91)	rs7540542	4.461e-08	1	157696951	FCER1A	1.80144e-05	6.1865	5.47529e-06	cis	Nerve_Tibial
	0.06(D'=0.75)	rs16842402	6.72e-09	1	157849028	FCER1A	7.69922e-06	7.10461	1.49291e-05	cis	Muscle_Skeletal
	0.06(D'=0.75)	rs16842402	6.72e-09	1	157849028	DCAF8	2.93945e-05	7.11388	1.45263e-05	cis	Prostate
rs2228467	0.03(D'=1.0)	rs13068402	8.87e-09	3	42850760	CCDC13-AS1	3.37675e-05	5.34339	1.49363e-05	cis	Lung
	0.03(D'=1.0)	rs13068402	8.87e-09	3	42850760	POMGNT2	0.000121212	4.26533	5.65368e-05	cis	Pancreas
	0.05(D'=1.0)	rs4683339	1.379e-09	3	42851745	CYP8B1	2.05312e-05	6.43576	2.19435e-05	cis	Muscle_Skeletal
	0.10(D'=1.0)	rs13093968	9.081e-09	3	42858469	CCDC13-AS1	5.88651e-05	4.93807	5.01573e-06	cis	Artery_Tibial
	0.10(D'=1.0)	rs13093968	9.081e-09	3	42858469	CCDC13-AS1	7.96258e-05	4.55166	1.11326e-05	cis	Thyroid
	0.04(D'=1.0)	rs11129979	2.889e-10	3	42865735	HIGD1A	2.64096e-05	6.15144	6.78381e-06	cis	Esophagus_Muscularis
	0.04(D'=1.0)	rs11129979	2.889e-10	3	42865735	HIGD1A	1.80144e-05	6.32653	4.72608e-05	cis	Nerve_Tibial
	0.03(D'=1.0)	rs4683346	7.689e-09	3	42867965	CYP8B1	1.99064e-05	6.56933	1.29994e-05	cis	Thyroid
	0.06(D'=1.0)	rs7612912	1.205e-11	3	42885625	ACKR2	1.37899e-05	7.1026	5.02184e-06	cis	Brain_Cortex
rs4493469	0.11(D'=0.77)	rs7652331	1.61e-08	3	45937756	FYCO1	3.45185e-05	5.56871	3.53345e-07	cis	Adipose_Visceral_Omentum
	0.11(D'=0.77)	rs7652331	1.61e-08	3	45937756	FYCO1	3.68011e-05	5.63764	1.26159e-06	cis	Artery_Aorta
	0.11(D'=0.77)	rs7652331	1.61e-08	3	45937756	FYCO1	4.57666e-05	6.16289	8.37114e-05	cis	Brain_Nucleus_accumbens_basal_ganglia
	0.11(D'=0.77)	rs7652331	1.61e-08	3	45937756	FYCO1	2.64096e-05	6.09473	5.25393e-06	cis	Esophagus_Muscularis
	0.11(D'=0.77)	rs7652331	1.61e-08	3	45937756	FYCO1	1.36572e-05	7.13382	1.33748e-05	cis	Testis
	0.63(D'=0.83)	rs4388012	2.637e-09	3	45971505	CXCR6	1.13234e-05	7.11615	5.04367e-06	cis	Artery_Aorta
	0.10(D'=0.77)	rs1545985	9.835e-10	3	45980482	FYCO1	1.55902e-05	6.41271	3.2949e-10	cis	Adipose_Subcutaneous
	0.10(D'=0.77)	rs1545985	9.835e-10	3	45980482	FYCO1	2.24383e-05	6.13529	8.53451e-10	cis	Esophagus_Mucosa
	0.10(D'=0.77)	rs1545985	9.835e-10	3	45980482	FYCO1	1.92957e-05	6.65996	3.47165e-11	cis	Lung
	0.12(D'=0.78)	rs11130082	3.849e-10	3	46000522	CXCR6	2.05312e-05	6.73895	1.72733e-11	cis	Muscle_Skeletal
	0.12(D'=0.81)	rs2173640	1.13e-10	3	46075500	FYCO1	1.80144e-05	6.30057	3.88493e-10	cis	Nerve_Tibial
	0.06(D'=0.78)	rs6772051	6.281e-09	3	46118063	CXCR6	0.00015307	4.39754	2.27512e-05	cis	Heart_Left_Ventricle
	0.06(D'=0.78)	rs6772051	6.281e-09	3	46118063	FYCO1	2.05312e-05	6.45316	3.0039e-10	cis	Muscle_Skeletal
	0.06(D'=0.78)	rs6772051	6.281e-09	3	46118063	PTH1R	4.18035e-05	5.31427	1.30973e-05	cis	Thyroid
	0.13(D'=0.82)	rs1392296	5.23e-11	3	46118934	FYCO1	1.35166e-05	6.35105	7.06456e-14	cis	Cells_Transformed_fibroblasts
	0.13(D'=0.82)	rs1392296	5.23e-11	3	46118934	FYCO1	1.59252e-05	6.66819	4.85791e-12	cis	Thyroid
	0.06(D'=0.82)	rs2373154	2.791e-08	3	46146102	XCR1	1.7452e-05	6.8611	4.3333e-08	cis	Esophagus_Mucosa
	0.06(D'=0.82)	rs2373154	2.791e-08	3	46146102	XCR1	0.000154234	4.12941	8.6137e-05	cis	Skin_Not_Sun_Exposed_Suprapubic
	0.14(D'=0.85)	rs2036297	4.716e-11	3	46147907	CXCR6	6.68151e-06	7.2896	1.82513e-08	cis	Adipose_Subcutaneous
	0.14(D'=0.85)	rs2036297	4.716e-11	3	46147907	CCR3	1.30924e-05	6.61821	3.59256e-12	cis	Whole_Blood
	0.14(D'=0.85)	rs2036297	4.716e-11	3	46147907	FLT1P1	1.30924e-05	6.36536	7.16105e-06	cis	Whole_Blood
	0.82(D'=1.0)	rs17282391	7.304e-13	3	46154485	PRSS42	1.20096e-05	6.76503	1.24586e-05	cis	Nerve_Tibial
	0.80(D'=0.99)	rs13098911	5.027e-14	3	46210205	CCR1	1.12638e-06	7.40157	3.25247e-13	cis	Cells_Transformed_fibroblasts
	0.11(D'=0.74)	rs2201150	1.557e-12	3	46233906	FYCO1	3.2634e-05	6.15956	8.94329e-05	cis	Brain_Caudate_basal_ganglia
	0.11(D'=0.74)	rs2201150	1.557e-12	3	46233906	CCR1	1.32048e-06	7.50711	7.63949e-07	cis	Esophagus_Muscularis
	0.11(D'=0.74)	rs2201150	1.557e-12	3	46233906	CCR1	1.57109e-05	6.03907	8.12292e-18	cis	Whole_Blood
	0.71(D'=0.94)	rs7651539	1.69e-13	3	46243083	CCR5	9.64785e-06	7.15033	8.34877e-06	cis	Lung
	0.06(D'=0.97)	rs1388604	6.146e-10	3	46251882	CCR3	1.92957e-05	6.32287	6.6845e-05	cis	Lung
	0.01(D'=0.08)	rs3918357	4.895e-10	3	46368974	CCR2	0.000141336	4.00739	7.78941e-05	cis	Thyroid
	0.05(D'=0.91)	rs11575815	3.688e-14	3	46395174	TDGF1	0.000124156	4.52938	1.50947e-05	cis	Heart_Atrial_Appendage
	0.44(D'=0.69)	rs34997818	1.467e-12	3	46443471	CCR1	3.54296e-05	6.51629	1.44611e-05	cis	Cells_EBV-transformed_lymphocytes
rs60200069	0.99(D'=0.99)	rs12248205	2.999e-12	10	73176520	C10orf54	1.06952e-05	7.29909	9.28831e-08	cis	Pancreas
