# Supplementary material for: Genome-wide association study identifies 16 genomic regions associated with circulating cytokines at birth
Source: PLoS Genet. 2020 Nov 23;16(11):e1009163. doi: 10.1371/journal.pgen.1009163 (PMC7721185; doi:10.1371/journal.pgen.1009163)
Supplement: S7 Table — (XLSX) [file pgen.1009163.s008.xlsx]

## Sheet: Sheet1
FineMapping									Ensemble VEP						HaploReg v4.1
SNP	CHR	POS	A1	A2	P	Zscore	PIP	LBF	Gene	postion	Distance	Impact	LoFtool	CADD_PHRED	Epigenome IDs	Epigenome groups	Description	Chromatin stats (Core 15-state model)	Chromatin states (25-model using 12 imputed marks)	H3K4me1	H3K4me3	H3K27ac	Dnase
rs2228467	3	42906116	T	C	1.844e-82	-19.2361520711	1.0	7.8531	ACKR2	downstream	90	modifier			E007	ES-deriv	H1 Derived Neuronal Progenitor Cultured Cells			H3K4me3_Pro
															E074	Brain	Brain Substantia Nigra			H3K4me3_Pro
															E096	Other				H3K4me3_Pro
															E123	ENCODE2012	K562 Leukemia Cells		11_BivFlnk	H3K4me1_Enh	H3K4me3_Pro
rs115667394	3	42575338	T	C	0.01578	2.41396449425	0.309	2.7654	VIPR1	downstream	2914	modifier	0.788	16.03	E002	ESC	ES-WA7 Cells		17_EnhW2
															E008	ESC	H9 Cells	7_Enh	17_EnhW2	H3K4me1_Enh		H3K27ac_Enh
															E001	ESC	ES-I3 Cells	7_Enh	17_EnhW2	H3K4me1_Enh
															E015	ESC	HUES6 Cells			H3K4me1_Enh
															E014	ESC	HUES48 Cells		17_EnhW2	H3K4me1_Enh		H3K27ac_Enh
															E016	ESC	HUES64 Cells		17_EnhW2	H3K4me1_Enh
															E003	ESC	H1 Cells	7_Enh	17_EnhW2	H3K4me1_Enh
															E024	ESC	ES-UCSF4 Cells			H3K4me1_Enh
															E020	iPSC	iPS-20b Cells	7_Enh	17_EnhW2	H3K4me1_Enh
															E019	iPSC	iPS-18 Cells		17_EnhW2	H3K4me1_Enh	H3K4me3_Pro
															E018	iPSC	iPS-15b Cells		17_EnhW2	H3K4me1_Enh
															E021	iPSC	iPS DF 6.9 Cells	7_Enh	17_EnhW2	H3K4me1_Enh
															E022	iPSC	iPS DF 19.11 Cells	7_Enh	17_EnhW2	H3K4me1_Enh
															E007	ES-deriv	H1 Derived Neuronal Progenitor Cultured Cells		17_EnhW2
															E013	ES-deriv	hESC Derived CD56+ Mesoderm Cultured Cells			H3K4me1_Enh
															E012	ES-deriv	hESC Derived CD56+ Ectoderm Cultured Cells		17_EnhW2
															E011	ES-deriv	hESC Derived CD184+ Endoderm Cultured Cells		17_EnhW2	H3K4me1_Enh
															E005	ES-deriv	H1 BMP4 Derived Trophoblast Cultured Cells	7_Enh		H3K4me1_Enh		H3K27ac_Enh
															E062	Blood & T-cell	Primary mononuclear cells from peripheral blood	7_Enh	15_EnhAF	H3K4me1_Enh		H3K27ac_Enh
															E034	Blood & T-cell	Primary T cells from peripheral blood	7_Enh	15_EnhAF	H3K4me1_Enh		H3K27ac_Enh
															E045	Blood & T-cell	Primary T cells effector/memory enriched from peripheral blood	7_Enh	15_EnhAF	H3K4me1_Enh	H3K4me3_Pro	H3K27ac_Enh
															E033	Blood & T-cell	Primary T cells from cord blood	6_EnhG	17_EnhW2	H3K4me1_Enh
															E044	Blood & T-cell	Primary T regulatory cells from peripheral blood		17_EnhW2	H3K4me1_Enh
															E043	Blood & T-cell	Primary T helper cells from peripheral blood	6_EnhG	15_EnhAF	H3K4me1_Enh		H3K27ac_Enh
															E039	Blood & T-cell	Primary T helper naive cells from peripheral blood	7_Enh	15_EnhAF	H3K4me1_Enh		H3K27ac_Enh
															E041	Blood & T-cell	Primary T helper cells PMA-I stimulated	6_EnhG	14_EnhA2	H3K4me1_Enh		H3K27ac_Enh
															E042	Blood & T-cell	Primary T helper 17 cells PMA-I stimulated	7_Enh	15_EnhAF	H3K4me1_Enh		H3K27ac_Enh
															E040	Blood & T-cell	Primary T helper memory cells from peripheral blood 1	7_Enh	15_EnhAF	H3K4me1_Enh		H3K27ac_Enh
															E037	Blood & T-cell	Primary T helper memory cells from peripheral blood 2	7_Enh	15_EnhAF	H3K4me1_Enh		H3K27ac_Enh
															E048	Blood & T-cell	Primary T CD8+ memory cells from peripheral blood	7_Enh	15_EnhAF	H3K4me1_Enh	H3K4me3_Pro
															E038	Blood & T-cell	Primary T helper naive cells from peripheral blood		17_EnhW2	H3K4me1_Enh		H3K27ac_Enh
															E047	Blood & T-cell	Primary T CD8+ naive cells from peripheral blood	7_Enh	15_EnhAF	H3K4me1_Enh		H3K27ac_Enh
															E029	HSC & B-cell	Primary monocytes from peripheral blood	7_Enh	15_EnhAF	H3K4me1_Enh		H3K27ac_Enh
															E031	HSC & B-cell	Primary B cells from cord blood		17_EnhW2
															E035	HSC & B-cell	Primary hematopoietic stem cells		17_EnhW2
															E050	HSC & B-cell	Primary hematopoietic stem cells G-CSF-mobilized Female		17_EnhW2
															E036	HSC & B-cell	Primary hematopoietic stem cells short term culture	7_Enh		H3K4me1_Enh
															E032	HSC & B-cell	Primary B cells from peripheral blood		17_EnhW2
															E046	HSC & B-cell	Primary Natural Killer cells from peripheral blood		17_EnhW2	H3K4me1_Enh
															E030	HSC & B-cell	Primary neutrophils from peripheral blood		17_EnhW2
															E057	Epithelial	Foreskin Keratinocyte Primary Cells skin02			H3K4me1_Enh
															E028	Epithelial	Breast variant Human Mammary Epithelial Cells (vHMEC)			H3K4me1_Enh
															E027	Epithelial	Breast Myoepithelial Primary Cells	7_Enh	18_EnhAc	H3K4me1_Enh
															E112	Thymus	Thymus		17_EnhW2
															E093	Thymus	Fetal Thymus		17_EnhW2	H3K4me1_Enh
															E071	Brain	Brain Hippocampus Middle					H3K27ac_Enh
															E068	Brain	Brain Anterior Caudate					H3K27ac_Enh
															E069	Brain	Brain Cingulate Gyrus			H3K4me1_Enh		H3K27ac_Enh
															E072	Brain	Brain Inferior Temporal Lobe		17_EnhW2	H3K4me1_Enh		H3K27ac_Enh
															E067	Brain	Brain Angular Gyrus		17_EnhW2	H3K4me1_Enh		H3K27ac_Enh
															E073	Brain	Brain_Dorsolateral_Prefrontal_Cortex		17_EnhW2	H3K4me1_Enh		H3K27ac_Enh
															E089	Muscle	Fetal Muscle Trunk			H3K4me1_Enh
															E106	Digestive	Sigmoid Colon			H3K4me1_Enh
															E101	Digestive	Rectal Mucosa Donor 29			H3K4me1_Enh
															E079	Digestive	Esophagus			H3K4me1_Enh
															E099	Other	Placenta Amnion			H3K4me1_Enh
															E080	Other	Fetal Adrenal Gland			H3K4me1_Enh
															E096	Other	Lung	6_EnhG	17_EnhW2	H3K4me1_Enh		H3K27ac_Enh
															E113	Other	Spleen	7_Enh	15_EnhAF	H3K4me1_Enh
															E115	ENCODE2012	Dnd41 TCell Leukemia Cell Line		17_EnhW2
															E116	ENCODE2012	GM12878 Lymphoblastoid Cells		17_EnhW2
															E119	ENCODE2012	HMEC Mammary Epithelial Primary Cells	7_Enh		H3K4me1_Enh
															E121	ENCODE2012	HSMM cell derived Skeletal Muscle Myotubes Cells	7_Enh		H3K4me1_Enh
															E124	ENCODE2012	Monocytes-CD14+ RO01746 Primary Cells	6_EnhG	13_EnhA1	H3K4me1_Enh		H3K27ac_Enh
															E127	ENCODE2012	NHEK-Epidermal Keratinocyte Primary Cells			H3K4me1_Enh
rs193146239	3	42520831	T	C	0.01083	-2.54813677751	0.1139	2.2241	VIPR1	upstream	9960	modifier	0.788	0.421	E011	ES-deriv	hESC Derived CD184+ Endoderm Cultured Cells					H3K27ac_Enh
															E027	Epithelial	Breast Myoepithelial Primary Cells			H3K4me1_Enh
															E075	Digestive	Colonic Mucosa			H3K4me1_Enh
															E110	Digestive	Stomach Mucosa				H3K4me3_Pro
															E099	Other	Placenta Amnion			H3K4me1_Enh
															E113	Other	Spleen				H3K4me3_Pro
rs115952894	3	16950359	A	G	1.004e-104	21.7328385513	0.9243	4.3444	PLCL2	Intron	0	modifier		4.838	E001	ESC	ES-I3 Cells			H3K4me1_Enh
															E014	ESC	HUES48 Cells			H3K4me1_Enh
															E016	ESC	HUES64 Cells			H3K4me1_Enh
															E024	ESC	ES-UCSF4 Cells			H3K4me1_Enh
															E018	iPSC	iPS-15b Cells			H3K4me1_Enh
															E013	ES-deriv	hESC Derived CD56+ Mesoderm Cultured Cells			H3K4me1_Enh
															E012	ES-deriv	hESC Derived CD56+ Ectoderm Cultured Cells					H3K27ac_Enh
															E011	ES-deriv	hESC Derived CD184+ Endoderm Cultured Cells					H3K27ac_Enh
															E062	Blood & T-cell	Primary mononuclear cells from peripheral blood		12_TxEnhW	H3K4me1_Enh
															E034	Blood & T-cell	Primary T cells from peripheral blood	7_Enh	12_TxEnhW	H3K4me1_Enh
															E045	Blood & T-cell	Primary T cells effector/memory enriched from peripheral blood		10_TxEnh5	H3K4me1_Enh	H3K4me3_Pro	H3K27ac_Enh
															E033	Blood & T-cell	Primary T cells from cord blood	7_Enh	12_TxEnhW	H3K4me1_Enh
															E044	Blood & T-cell	Primary T regulatory cells from peripheral blood		12_TxEnhW	H3K4me1_Enh
															E043	Blood & T-cell	Primary T helper cells from peripheral blood	7_Enh	10_TxEnh5	H3K4me1_Enh		H3K27ac_Enh
															E039	Blood & T-cell	Primary T helper naive cells from peripheral blood	7_Enh	10_TxEnh5	H3K4me1_Enh
															E041	Blood & T-cell	Primary T helper cells PMA-I stimulated	7_Enh	10_TxEnh5	H3K4me1_Enh	H3K4me3_Pro	H3K27ac_Enh
															E042	Blood & T-cell	Primary T helper 17 cells PMA-I stimulated	7_Enh	10_TxEnh5	H3K4me1_Enh	H3K4me3_Pro	H3K27ac_Enh
															E040	Blood & T-cell	Primary T helper memory cells from peripheral blood 1	7_Enh	10_TxEnh5	H3K4me1_Enh	H3K4me3_Pro	H3K27ac_Enh
															E037	Blood & T-cell	Primary T helper memory cells from peripheral blood 2	7_Enh	10_TxEnh5	H3K4me1_Enh		H3K27ac_Enh
															E048	Blood & T-cell	Primary T CD8+ memory cells from peripheral blood	7_Enh	12_TxEnhW	H3K4me1_Enh
															E038	Blood & T-cell	Primary T helper naive cells from peripheral blood	7_Enh	12_TxEnhW	H3K4me1_Enh
															E047	Blood & T-cell	Primary T CD8+ naive cells from peripheral blood	7_Enh	10_TxEnh5	H3K4me1_Enh		H3K27ac_Enh
															E029	HSC & B-cell	Primary monocytes from peripheral blood	7_Enh	12_TxEnhW	H3K4me1_Enh
															E031	HSC & B-cell	Primary B cells from cord blood	7_Enh	10_TxEnh5	H3K4me1_Enh
															E035	HSC & B-cell	Primary hematopoietic stem cells	7_Enh	12_TxEnhW	H3K4me1_Enh
															E051	HSC & B-cell	Primary hematopoietic stem cells G-CSF-mobilized Male	7_Enh	10_TxEnh5	H3K4me1_Enh
															E050	HSC & B-cell	Primary hematopoietic stem cells G-CSF-mobilized Female	7_Enh	10_TxEnh5	H3K4me1_Enh		H3K27ac_Enh
															E036	HSC & B-cell	Primary hematopoietic stem cells short term culture		12_TxEnhW	H3K4me1_Enh
															E032	HSC & B-cell	Primary B cells from peripheral blood	7_Enh	12_TxEnhW	H3K4me1_Enh		H3K27ac_Enh
															E046	HSC & B-cell	Primary Natural Killer cells from peripheral blood	7_Enh	12_TxEnhW	H3K4me1_Enh
															E030	HSC & B-cell	Primary neutrophils from peripheral blood	7_Enh	10_TxEnh5	H3K4me1_Enh
															E025	Mesench	Adipose Derived Mesenchymal Stem Cell Cultured Cells			H3K4me1_Enh
															E023	Mesench	Mesenchymal Stem Cell Derived Adipocyte Cultured Cells			H3K4me1_Enh
															E055	Epithelial	Foreskin Fibroblast Primary Cells skin01			H3K4me1_Enh
															E112	Thymus	Thymus		12_TxEnhW
															E093	Thymus	Fetal Thymus		12_TxEnhW
															E071	Brain	Brain Hippocampus Middle			H3K4me1_Enh
															E074	Brain	Brain Substantia Nigra			H3K4me1_Enh
															E068	Brain	Brain Anterior Caudate			H3K4me1_Enh	H3K4me3_Pro
															E069	Brain	Brain Cingulate Gyrus			H3K4me1_Enh
															E072	Brain	Brain Inferior Temporal Lobe					H3K27ac_Enh
															E067	Brain	Brain Angular Gyrus			H3K4me1_Enh
															E073	Brain	Brain_Dorsolateral_Prefrontal_Cortex			H3K4me1_Enh
															E082	Brain	Fetal Brain Female	7_Enh		H3K4me1_Enh
															E081	Brain	Fetal Brain Male			H3K4me1_Enh
															E063	Adipose	Adipose Nuclei		17_EnhW2	H3K4me1_Enh		H3K27ac_Enh
															E100	Muscle	Psoas Muscle	7_Enh
															E108	Muscle	Skeletal Muscle Female	7_Enh	17_EnhW2	H3K4me1_Enh		H3K27ac_Enh
															E107	Muscle	Skeletal Muscle Male	7_Enh	15_EnhAF	H3K4me1_Enh
															E089	Muscle	Fetal Muscle Trunk
															E090	Muscle	Fetal Muscle Leg
															E083	Heart	Fetal Heart	7_Enh	10_TxEnh5	H3K4me1_Enh	H3K4me3_Pro
															E095	Heart	Left Ventricle		12_TxEnhW			H3K27ac_Enh
															E105	Heart	Right Ventricle			H3K4me1_Enh
															E065	Heart	Aorta			H3K4me1_Enh
															E078	Sm. Muscle	Duodenum Smooth Muscle			H3K4me1_Enh
															E076	Sm. Muscle	Colon Smooth Muscle			H3K4me1_Enh
															E092	Digestive	Fetal Stomach			H3K4me1_Enh
															E085	Digestive	Fetal Intestine Small			H3K4me1_Enh
															E109	Digestive	Small Intestine			H3K4me1_Enh
															E106	Digestive	Sigmoid Colon		17_EnhW2	H3K4me1_Enh
															E101	Digestive	Rectal Mucosa Donor 29			H3K4me1_Enh
															E102	Digestive	Rectal Mucosa Donor 31			H3K4me1_Enh
															E110	Digestive	Stomach Mucosa			H3K4me1_Enh
															E077	Digestive	Duodenum Mucosa			H3K4me1_Enh
															E097	Other	Ovary	7_Enh		H3K4me1_Enh
															E087	Other	Pancreatic Islets		17_EnhW2	H3K4me1_Enh
															E066	Other	Liver			H3K4me1_Enh
															E113	Other	Spleen		12_TxEnhW
															E115	ENCODE2012	Dnd41 TCell Leukemia Cell Line		12_TxEnhW
															E116	ENCODE2012	GM12878 Lymphoblastoid Cells	7_Enh	12_TxEnhW	H3K4me1_Enh		H3K27ac_Enh
															E122	ENCODE2012	HUVEC Umbilical Vein Endothelial Primary Cells	7_Enh	15_EnhAF	H3K4me1_Enh		H3K27ac_Enh
															E123	ENCODE2012	K562 Leukemia Cells	7_Enh	16_EnhW1	H3K4me1_Enh
															E124	ENCODE2012	Monocytes-CD14+ RO01746 Primary Cells	7_Enh	10_TxEnh5	H3K4me1_Enh		H3K27ac_Enh
															E126	ENCODE2012	NHDF-Ad Adult Dermal Fibroblast Primary Cells			H3K4me1_Enh
															E128	ENCODE2012	NHLF Lung Fibroblast Primary Cells			H3K4me1_Enh
rs369616361	3	17021154	A	G	0.01346	-2.47136064479	0.7709	3.7849	PLCL2	upstream	30832	modifier		4.211
rs76472873	3	16958321	T	G	2.212e-57	-15.9657964348	0.3554	2.9994	PLCL2	upstream	16261	modifier		2.540	E002	ESC	ES-WA7 Cells			H3K4me1_Enh
															E001	ESC	ES-I3 Cells			H3K4me1_Enh
															E014	ESC	HUES48 Cells		17_EnhW2	H3K4me1_Enh
															E016	ESC	HUES64 Cells	7_Enh		H3K4me1_Enh
															E020	iPSC	iPS-20b Cells		17_EnhW2	H3K4me1_Enh		H3K27ac_Enh
															E019	iPSC	iPS-18 Cells	7_Enh	17_EnhW2	H3K4me1_Enh
															E009	ES-deriv	H9 Derived Neuronal Progenitor Cultured Cells	7_Enh	17_EnhW2	H3K4me1_Enh
															E010	ES-deriv	H9 Derived Neuron Cultured Cells	7_Enh	16_EnhW1	H3K4me1_Enh	H3K4me3_Pro
															E013	ES-deriv	hESC Derived CD56+ Mesoderm Cultured Cells		17_EnhW2	H3K4me1_Enh		H3K27ac_Enh
															E012	ES-deriv	hESC Derived CD56+ Ectoderm Cultured Cells			H3K4me1_Enh		H3K27ac_Enh
															E011	ES-deriv	hESC Derived CD184+ Endoderm Cultured Cells			H3K4me1_Enh		H3K27ac_Enh
															E062	Blood & T-cell	Primary mononuclear cells from peripheral blood			H3K4me1_Enh
															E034	Blood & T-cell	Primary T cells from peripheral blood			H3K4me1_Enh
															E045	Blood & T-cell	Primary T cells effector/memory enriched from peripheral blood	7_Enh	10_TxEnh5	H3K4me1_Enh
															E033	Blood & T-cell	Primary T cells from cord blood	7_Enh	10_TxEnh5	H3K4me1_Enh
															E044	Blood & T-cell	Primary T regulatory cells from peripheral blood		12_TxEnhW	H3K4me1_Enh
															E043	Blood & T-cell	Primary T helper cells from peripheral blood	7_Enh	10_TxEnh5	H3K4me1_Enh
															E039	Blood & T-cell	Primary T helper naive cells from peripheral blood	7_Enh	10_TxEnh5	H3K4me1_Enh
															E041	Blood & T-cell	Primary T helper cells PMA-I stimulated	7_Enh	9_TxReg	H3K4me1_Enh	H3K4me3_Pro	H3K27ac_Enh
															E042	Blood & T-cell	Primary T helper 17 cells PMA-I stimulated	7_Enh	10_TxEnh5	H3K4me1_Enh		H3K27ac_Enh
															E040	Blood & T-cell	Primary T helper memory cells from peripheral blood 1	7_Enh	10_TxEnh5	H3K4me1_Enh
															E037	Blood & T-cell	Primary T helper memory cells from peripheral blood 2	7_Enh	10_TxEnh5	H3K4me1_Enh
															E048	Blood & T-cell	Primary T CD8+ memory cells from peripheral blood		10_TxEnh5	H3K4me1_Enh
															E038	Blood & T-cell	Primary T helper naive cells from peripheral blood	7_Enh	10_TxEnh5	H3K4me1_Enh
															E047	Blood & T-cell	Primary T CD8+ naive cells from peripheral blood	7_Enh	10_TxEnh5	H3K4me1_Enh
															E031	HSC & B-cell	Primary B cells from cord blood	7_Enh	12_TxEnhW	H3K4me1_Enh
															E035	HSC & B-cell	Primary hematopoietic stem cells	7_Enh	12_TxEnhW	H3K4me1_Enh
															E051	HSC & B-cell	Primary hematopoietic stem cells G-CSF-mobilized Male	2_TssAFlnk	9_TxReg	H3K4me1_Enh	H3K4me3_Pro
															E050	HSC & B-cell	Primary hematopoietic stem cells G-CSF-mobilized Female	7_Enh	10_TxEnh5	H3K4me1_Enh	H3K4me3_Pro	H3K27ac_Enh
															E036	HSC & B-cell	Primary hematopoietic stem cells short term culture		12_TxEnhW	H3K4me1_Enh
															E032	HSC & B-cell	Primary B cells from peripheral blood	7_Enh		H3K4me1_Enh
															E046	HSC & B-cell	Primary Natural Killer cells from peripheral blood			H3K4me1_Enh
															E026	Mesench	Bone Marrow Derived Cultured Mesenchymal Stem Cells			H3K4me1_Enh
															E025	Mesench	Adipose Derived Mesenchymal Stem Cell Cultured Cells	7_Enh		H3K4me1_Enh
															E023	Mesench	Mesenchymal Stem Cell Derived Adipocyte Cultured Cells		17_EnhW2	H3K4me1_Enh
															E052	Myosat	Muscle Satellite Cultured Cells	7_Enh		H3K4me1_Enh
															E055	Epithelial	Foreskin Fibroblast Primary Cells skin01	7_Enh		H3K4me1_Enh
															E056	Epithelial	Foreskin Fibroblast Primary Cells skin02			H3K4me1_Enh
															E071	Brain	Brain Hippocampus Middle			H3K4me1_Enh
															E068	Brain	Brain Anterior Caudate			H3K4me1_Enh
															E067	Brain	Brain Angular Gyrus			H3K4me1_Enh
															E073	Brain	Brain_Dorsolateral_Prefrontal_Cortex			H3K4me1_Enh
															E063	Adipose	Adipose Nuclei		17_EnhW2	H3K4me1_Enh		H3K27ac_Enh
															E100	Muscle	Psoas Muscle	7_Enh	18_EnhAc	H3K4me1_Enh
															E108	Muscle	Skeletal Muscle Female	7_Enh	16_EnhW1	H3K4me1_Enh	H3K4me3_Pro	H3K27ac_Enh
															E107	Muscle	Skeletal Muscle Male	7_Enh	18_EnhAc	H3K4me1_Enh
															E089	Muscle	Fetal Muscle Trunk					H3K27ac_Enh
															E090	Muscle	Fetal Muscle Leg					H3K27ac_Enh
															E083	Heart	Fetal Heart	7_Enh	14_EnhA2	H3K4me1_Enh	H3K4me3_Pro
															E104	Heart	Right Atrium	7_Enh	18_EnhAc	H3K4me1_Enh
															E095	Heart	Left Ventricle			H3K4me1_Enh		H3K27ac_Enh
															E105	Heart	Right Ventricle			H3K4me1_Enh
															E065	Heart	Aorta		18_EnhAc	H3K4me1_Enh
															E078	Sm. Muscle	Duodenum Smooth Muscle			H3K4me1_Enh		H3K27ac_Enh
															E085	Digestive	Fetal Intestine Small			H3K4me1_Enh		H3K27ac_Enh
															E084	Digestive	Fetal Intestine Large			H3K4me1_Enh		H3K27ac_Enh
															E109	Digestive	Small Intestine	7_Enh		H3K4me1_Enh
															E075	Digestive	Colonic Mucosa					H3K27ac_Enh
															E101	Digestive	Rectal Mucosa Donor 29			H3K4me1_Enh
															E102	Digestive	Rectal Mucosa Donor 31			H3K4me1_Enh
															E110	Digestive	Stomach Mucosa			H3K4me1_Enh
															E077	Digestive	Duodenum Mucosa			H3K4me1_Enh
															E094	Digestive	Gastric			H3K4me1_Enh
															E097	Other	Ovary		18_EnhAc
															E087	Other	Pancreatic Islets	7_Enh		H3K4me1_Enh
															E080	Other	Fetal Adrenal Gland	7_Enh		H3K4me1_Enh		H3K27ac_Enh
															E091	Other	Placenta
															E066	Other	Liver	7_Enh		H3K4me1_Enh
															E113	Other	Spleen					H3K27ac_Enh
															E116	ENCODE2012	GM12878 Lymphoblastoid Cells	7_Enh	10_TxEnh5	H3K4me1_Enh	H3K4me3_Pro	H3K27ac_Enh
															E121	ENCODE2012	HSMM cell derived Skeletal Muscle Myotubes Cells			H3K4me1_Enh
															E122	ENCODE2012	HUVEC Umbilical Vein Endothelial Primary Cells	2_TssAFlnk	14_EnhA2	H3K4me1_Enh	H3K4me3_Pro	H3K27ac_Enh
															E124	ENCODE2012	Monocytes-CD14+ RO01746 Primary Cells			H3K4me1_Enh		H3K27ac_Enh
															E125	ENCODE2012	NH-A Astrocytes Primary Cells			H3K4me1_Enh
															E126	ENCODE2012	NHDF-Ad Adult Dermal Fibroblast Primary Cells			H3K4me1_Enh
															E128	ENCODE2012	NHLF Lung Fibroblast Primary Cells			H3K4me1_Enh
															E129	ENCODE2012	Osteoblast Primary Cells	7_Enh		H3K4me1_Enh
rs142289859	3	16954941	T	C	2.314e-57	15.9629835679	0.3401	2.9701	PLCL2	upstream	19641	modifier		1.672	E020	iPSC	iPS-20b Cells					H3K27ac_Enh
															E012	ES-deriv	hESC Derived CD56+ Ectoderm Cultured Cells			H3K4me1_Enh		H3K27ac_Enh
															E062	Blood & T-cell	Primary mononuclear cells from peripheral blood		12_TxEnhW
															E034	Blood & T-cell	Primary T cells from peripheral blood		10_TxEnh5	H3K4me1_Enh
															E045	Blood & T-cell	Primary T cells effector/memory enriched from peripheral blood		12_TxEnhW	H3K4me1_Enh
															E033	Blood & T-cell	Primary T cells from cord blood		12_TxEnhW	H3K4me1_Enh
															E044	Blood & T-cell	Primary T regulatory cells from peripheral blood		12_TxEnhW	H3K4me1_Enh
															E043	Blood & T-cell	Primary T helper cells from peripheral blood	7_Enh	10_TxEnh5	H3K4me1_Enh
															E039	Blood & T-cell	Primary T helper naive cells from peripheral blood	7_Enh	12_TxEnhW	H3K4me1_Enh
															E041	Blood & T-cell	Primary T helper cells PMA-I stimulated	7_Enh	10_TxEnh5	H3K4me1_Enh	H3K4me3_Pro	H3K27ac_Enh
															E042	Blood & T-cell	Primary T helper 17 cells PMA-I stimulated	7_Enh	12_TxEnhW	H3K4me1_Enh
															E040	Blood & T-cell	Primary T helper memory cells from peripheral blood 1		12_TxEnhW	H3K4me1_Enh
															E037	Blood & T-cell	Primary T helper memory cells from peripheral blood 2	7_Enh	12_TxEnhW	H3K4me1_Enh
															E048	Blood & T-cell	Primary T CD8+ memory cells from peripheral blood	7_Enh	10_TxEnh5	H3K4me1_Enh	H3K4me3_Pro
															E038	Blood & T-cell	Primary T helper naive cells from peripheral blood		12_TxEnhW	H3K4me1_Enh
															E047	Blood & T-cell	Primary T CD8+ naive cells from peripheral blood	7_Enh	12_TxEnhW	H3K4me1_Enh
															E029	HSC & B-cell	Primary monocytes from peripheral blood	7_Enh	10_TxEnh5	H3K4me1_Enh
															E031	HSC & B-cell	Primary B cells from cord blood	7_Enh	10_TxEnh5	H3K4me1_Enh	H3K4me3_Pro
															E035	HSC & B-cell	Primary hematopoietic stem cells		12_TxEnhW
															E051	HSC & B-cell	Primary hematopoietic stem cells G-CSF-mobilized Male	7_Enh	12_TxEnhW	H3K4me1_Enh
															E050	HSC & B-cell	Primary hematopoietic stem cells G-CSF-mobilized Female	7_Enh	10_TxEnh5	H3K4me1_Enh		H3K27ac_Enh
															E032	HSC & B-cell	Primary B cells from peripheral blood	7_Enh	9_TxReg	H3K4me1_Enh		H3K27ac_Enh
															E046	HSC & B-cell	Primary Natural Killer cells from peripheral blood		12_TxEnhW			H3K27ac_Enh
															E030	HSC & B-cell	Primary neutrophils from peripheral blood	7_Enh	10_TxEnh5	H3K4me1_Enh
															E025	Mesench	Adipose Derived Mesenchymal Stem Cell Cultured Cells			H3K4me1_Enh
															E112	Thymus	Thymus			H3K4me1_Enh
															E093	Thymus	Fetal Thymus			H3K4me1_Enh
															E071	Brain	Brain Hippocampus Middle		12_TxEnhW	H3K4me1_Enh		H3K27ac_Enh
															E074	Brain	Brain Substantia Nigra		17_EnhW2	H3K4me1_Enh		H3K27ac_Enh
															E068	Brain	Brain Anterior Caudate		15_EnhAF	H3K4me1_Enh		H3K27ac_Enh
															E069	Brain	Brain Cingulate Gyrus			H3K4me1_Enh
															E072	Brain	Brain Inferior Temporal Lobe		17_EnhW2			H3K27ac_Enh
															E067	Brain	Brain Angular Gyrus		17_EnhW2			H3K27ac_Enh
															E073	Brain	Brain_Dorsolateral_Prefrontal_Cortex		17_EnhW2			H3K27ac_Enh
															E108	Muscle	Skeletal Muscle Female	7_Enh	18_EnhAc	H3K4me1_Enh
															E107	Muscle	Skeletal Muscle Male			H3K4me1_Enh
															E083	Heart	Fetal Heart			H3K4me1_Enh
															E095	Heart	Left Ventricle	7_Enh	17_EnhW2	H3K4me1_Enh		H3K27ac_Enh
															E105	Heart	Right Ventricle					H3K27ac_Enh
															E109	Digestive	Small Intestine			H3K4me1_Enh
															E101	Digestive	Rectal Mucosa Donor 29			H3K4me1_Enh		H3K27ac_Enh
															E077	Digestive	Duodenum Mucosa			H3K4me1_Enh
															E087	Other	Pancreatic Islets	7_Enh		H3K4me1_Enh
															E066	Other	Liver			H3K4me1_Enh
															E116	ENCODE2012	GM12878 Lymphoblastoid Cells	2_TssAFlnk	9_TxReg	H3K4me1_Enh	H3K4me3_Pro	H3K27ac_Enh	DNase
															E124	ENCODE2012	Monocytes-CD14+ RO01746 Primary Cells		12_TxEnhW	H3K4me1_Enh		H3K27ac_Enh
rs17200557	3	16977882	T	G	4.545e-57	-15.9208038437	0.1759	2.5871	PLCL2	Intron	0	modifier		4.597	E002	ESC	ES-WA7 Cells		17_EnhW2	H3K4me1_Enh
															E008	ESC	H9 Cells		17_EnhW2	H3K4me1_Enh		H3K27ac_Enh	DNase
															E001	ESC	ES-I3 Cells	7_Enh	16_EnhW1	H3K4me1_Enh
															E015	ESC	HUES6 Cells	7_Enh	17_EnhW2	H3K4me1_Enh
															E014	ESC	HUES48 Cells	7_Enh	17_EnhW2	H3K4me1_Enh		H3K27ac_Enh
															E016	ESC	HUES64 Cells	7_Enh	17_EnhW2	H3K4me1_Enh		H3K27ac_Enh
															E003	ESC	H1 Cells	7_Enh	17_EnhW2	H3K4me1_Enh		H3K27ac_Enh
															E024	ESC	ES-UCSF4 Cells		17_EnhW2
															E020	iPSC	iPS-20b Cells	7_Enh	16_EnhW1	H3K4me1_Enh		H3K27ac_Enh
															E019	iPSC	iPS-18 Cells	7_Enh	16_EnhW1	H3K4me1_Enh
															E018	iPSC	iPS-15b Cells	7_Enh	17_EnhW2	H3K4me1_Enh
															E021	iPSC	iPS DF 6.9 Cells		17_EnhW2
															E022	iPSC	iPS DF 19.11 Cells		17_EnhW2				DNase
															E007	ES-deriv	H1 Derived Neuronal Progenitor Cultured Cells		17_EnhW2
															E009	ES-deriv	H9 Derived Neuronal Progenitor Cultured Cells		19_DNase
															E010	ES-deriv	H9 Derived Neuron Cultured Cells		19_DNase
															E013	ES-deriv	hESC Derived CD56+ Mesoderm Cultured Cells		17_EnhW2
															E012	ES-deriv	hESC Derived CD56+ Ectoderm Cultured Cells		17_EnhW2	H3K4me1_Enh
															E011	ES-deriv	hESC Derived CD184+ Endoderm Cultured Cells		17_EnhW2	H3K4me1_Enh		H3K27ac_Enh
															E004	ES-deriv	H1 BMP4 Derived Mesendoderm Cultured Cells		17_EnhW2
															E005	ES-deriv	H1 BMP4 Derived Trophoblast Cultured Cells		17_EnhW2
															E062	Blood & T-cell	Primary mononuclear cells from peripheral blood	7_Enh	12_TxEnhW	H3K4me1_Enh
															E034	Blood & T-cell	Primary T cells from peripheral blood	7_Enh	10_TxEnh5	H3K4me1_Enh			DNase
															E045	Blood & T-cell	Primary T cells effector/memory enriched from peripheral blood	7_Enh	10_TxEnh5	H3K4me1_Enh	H3K4me3_Pro	H3K27ac_Enh
															E033	Blood & T-cell	Primary T cells from cord blood	2_TssAFlnk	4_PromD2	H3K4me1_Enh	H3K4me3_Pro		DNase
															E044	Blood & T-cell	Primary T regulatory cells from peripheral blood	7_Enh	12_TxEnhW	H3K4me1_Enh
															E043	Blood & T-cell	Primary T helper cells from peripheral blood	7_Enh	10_TxEnh5	H3K4me1_Enh
															E039	Blood & T-cell	Primary T helper naive cells from peripheral blood	2_TssAFlnk	10_TxEnh5	H3K4me1_Enh	H3K4me3_Pro
															E041	Blood & T-cell	Primary T helper cells PMA-I stimulated	7_Enh	9_TxReg	H3K4me1_Enh	H3K4me3_Pro
															E042	Blood & T-cell	Primary T helper 17 cells PMA-I stimulated	7_Enh	9_TxReg	H3K4me1_Enh
															E040	Blood & T-cell	Primary T helper memory cells from peripheral blood 1	7_Enh	9_TxReg	H3K4me1_Enh	H3K4me3_Pro
															E037	Blood & T-cell	Primary T helper memory cells from peripheral blood 2	7_Enh	10_TxEnh5	H3K4me1_Enh	H3K4me3_Pro
															E048	Blood & T-cell	Primary T CD8+ memory cells from peripheral blood	7_Enh	10_TxEnh5	H3K4me1_Enh	H3K4me3_Pro
															E038	Blood & T-cell	Primary T helper naive cells from peripheral blood	7_Enh	10_TxEnh5	H3K4me1_Enh	H3K4me3_Pro
															E047	Blood & T-cell	Primary T CD8+ naive cells from peripheral blood	7_Enh	10_TxEnh5	H3K4me1_Enh
															E029	HSC & B-cell	Primary monocytes from peripheral blood	7_Enh	12_TxEnhW	H3K4me1_Enh
															E031	HSC & B-cell	Primary B cells from cord blood		12_TxEnhW	H3K4me1_Enh
															E035	HSC & B-cell	Primary hematopoietic stem cells	7_Enh	9_TxReg	H3K4me1_Enh	H3K4me3_Pro
															E051	HSC & B-cell	Primary hematopoietic stem cells G-CSF-mobilized Male	2_TssAFlnk	9_TxReg	H3K4me1_Enh	H3K4me3_Pro		DNase
															E050	HSC & B-cell	Primary hematopoietic stem cells G-CSF-mobilized Female	2_TssAFlnk	9_TxReg	H3K4me1_Enh	H3K4me3_Pro	H3K27ac_Enh	DNase
															E036	HSC & B-cell	Primary hematopoietic stem cells short term culture	2_TssAFlnk	9_TxReg	H3K4me1_Enh	H3K4me3_Pro
															E032	HSC & B-cell	Primary B cells from peripheral blood	7_Enh	10_TxEnh5	H3K4me1_Enh
															E046	HSC & B-cell	Primary Natural Killer cells from peripheral blood	7_Enh	10_TxEnh5	H3K4me1_Enh	H3K4me3_Pro
															E030	HSC & B-cell	Primary neutrophils from peripheral blood	7_Enh	12_TxEnhW	H3K4me1_Enh
															E025	Mesench	Adipose Derived Mesenchymal Stem Cell Cultured Cells		17_EnhW2
															E023	Mesench	Mesenchymal Stem Cell Derived Adipocyte Cultured Cells	7_Enh	16_EnhW1	H3K4me1_Enh
															E027	Epithelial	Breast Myoepithelial Primary Cells		17_EnhW2
															E112	Thymus	Thymus	7_Enh	12_TxEnhW	H3K4me1_Enh
															E093	Thymus	Fetal Thymus	7_Enh	10_TxEnh5	H3K4me1_Enh			DNase
															E071	Brain	Brain Hippocampus Middle			H3K4me1_Enh
															E069	Brain	Brain Cingulate Gyrus		17_EnhW2
															E067	Brain	Brain Angular Gyrus			H3K4me1_Enh
															E063	Adipose	Adipose Nuclei	7_Enh	15_EnhAF	H3K4me1_Enh
															E100	Muscle	Psoas Muscle	7_Enh	17_EnhW2	H3K4me1_Enh
															E108	Muscle	Skeletal Muscle Female		17_EnhW2	H3K4me1_Enh
															E107	Muscle	Skeletal Muscle Male	7_Enh	17_EnhW2	H3K4me1_Enh
															E083	Heart	Fetal Heart	7_Enh	17_EnhW2	H3K4me1_Enh	H3K4me3_Pro
															E104	Heart	Right Atrium		17_EnhW2	H3K4me1_Enh
															E095	Heart	Left Ventricle	7_Enh	17_EnhW2	H3K4me1_Enh		H3K27ac_Enh
															E105	Heart	Right Ventricle		17_EnhW2	H3K4me1_Enh		H3K27ac_Enh
															E065	Heart	Aorta		17_EnhW2	H3K4me1_Enh
															E078	Sm. Muscle	Duodenum Smooth Muscle	7_Enh	17_EnhW2	H3K4me1_Enh
															E109	Digestive	Small Intestine	7_Enh	17_EnhW2	H3K4me1_Enh	H3K4me3_Pro
															E106	Digestive	Sigmoid Colon	7_Enh	17_EnhW2	H3K4me1_Enh
															E110	Digestive	Stomach Mucosa		17_EnhW2	H3K4me1_Enh
															E077	Digestive	Duodenum Mucosa		12_TxEnhW	H3K4me1_Enh
															E094	Digestive	Gastric		17_EnhW2	H3K4me1_Enh
															E086	Other	Fetal Kidney		19_DNase
															E088	Other	Fetal Lung		19_DNase
															E097	Other	Ovary	7_Enh	17_EnhW2	H3K4me1_Enh		H3K27ac_Enh
															E087	Other	Pancreatic Islets		17_EnhW2	H3K4me1_Enh
															E080	Other	Fetal Adrenal Gland			H3K4me1_Enh		H3K27ac_Enh
															E091	Other	Placenta		17_EnhW2
															E066	Other	Liver	7_Enh	17_EnhW2	H3K4me1_Enh
															E098	Other	Pancreas			H3K4me1_Enh
															E096	Other	Lung		17_EnhW2	H3K4me1_Enh
															E113	Other	Spleen		17_EnhW2	H3K4me1_Enh
															E115	ENCODE2012	Dnd41 TCell Leukemia Cell Line	7_Enh	10_TxEnh5	H3K4me1_Enh
															E116	ENCODE2012	GM12878 Lymphoblastoid Cells	3_TxFlnk	12_TxEnhW	H3K4me1_Enh	H3K4me3_Pro	H3K27ac_Enh
															E117	ENCODE2012	HeLa-S3 Cervical Carcinoma Cell Line		19_DNase
															E123	ENCODE2012	K562 Leukemia Cells	7_Enh	15_EnhAF	H3K4me1_Enh	H3K4me3_Pro		DNase
															E124	ENCODE2012	Monocytes-CD14+ RO01746 Primary Cells	7_Enh	10_TxEnh5	H3K4me1_Enh	H3K4me3_Pro
															E024	ESC	ES-UCSF4 Cells			H3K4me1_Enh
															E019	iPSC	iPS-18 Cells			H3K4me1_Enh
															E062	Blood & T-cell	Primary mononuclear cells from peripheral blood		12_TxEnhW	H3K4me1_Enh		H3K27ac_Enh
															E034	Blood & T-cell	Primary T cells from peripheral blood		12_TxEnhW			H3K27ac_Enh
															E045	Blood & T-cell	Primary T cells effector/memory enriched from peripheral blood		12_TxEnhW	H3K4me1_Enh
															E033	Blood & T-cell	Primary T cells from cord blood	7_Enh	12_TxEnhW	H3K4me1_Enh
															E044	Blood & T-cell	Primary T regulatory cells from peripheral blood		12_TxEnhW	H3K4me1_Enh
															E043	Blood & T-cell	Primary T helper cells from peripheral blood	7_Enh	10_TxEnh5	H3K4me1_Enh
															E039	Blood & T-cell	Primary T helper naive cells from peripheral blood	7_Enh	12_TxEnhW	H3K4me1_Enh	H3K4me3_Pro	H3K27ac_Enh
															E041	Blood & T-cell	Primary T helper cells PMA-I stimulated	7_Enh	10_TxEnh5	H3K4me1_Enh	H3K4me3_Pro	H3K27ac_Enh
															E042	Blood & T-cell	Primary T helper 17 cells PMA-I stimulated		12_TxEnhW	H3K4me1_Enh		H3K27ac_Enh
															E040	Blood & T-cell	Primary T helper memory cells from peripheral blood 1	7_Enh	10_TxEnh5	H3K4me1_Enh	H3K4me3_Pro	H3K27ac_Enh
															E037	Blood & T-cell	Primary T helper memory cells from peripheral blood 2	7_Enh	10_TxEnh5	H3K4me1_Enh	H3K4me3_Pro
															E048	Blood & T-cell	Primary T CD8+ memory cells from peripheral blood	7_Enh	12_TxEnhW	H3K4me1_Enh
															E038	Blood & T-cell	Primary T helper naive cells from peripheral blood	7_Enh	12_TxEnhW	H3K4me1_Enh
															E047	Blood & T-cell	Primary T CD8+ naive cells from peripheral blood	7_Enh	12_TxEnhW	H3K4me1_Enh
															E031	HSC & B-cell	Primary B cells from cord blood	7_Enh	10_TxEnh5	H3K4me1_Enh
															E035	HSC & B-cell	Primary hematopoietic stem cells		12_TxEnhW
															E051	HSC & B-cell	Primary hematopoietic stem cells G-CSF-mobilized Male	7_Enh	12_TxEnhW	H3K4me1_Enh	H3K4me3_Pro
															E050	HSC & B-cell	Primary hematopoietic stem cells G-CSF-mobilized Female	7_Enh	10_TxEnh5	H3K4me1_Enh		H3K27ac_Enh
															E036	HSC & B-cell	Primary hematopoietic stem cells short term culture		12_TxEnhW
															E032	HSC & B-cell	Primary B cells from peripheral blood	7_Enh	10_TxEnh5	H3K4me1_Enh		H3K27ac_Enh
															E046	HSC & B-cell	Primary Natural Killer cells from peripheral blood		12_TxEnhW	H3K4me1_Enh		H3K27ac_Enh
															E030	HSC & B-cell	Primary neutrophils from peripheral blood		12_TxEnhW
															E072	Brain	Brain Inferior Temporal Lobe					H3K27ac_Enh
															E067	Brain	Brain Angular Gyrus			H3K4me1_Enh
															E100	Muscle	Psoas Muscle			H3K4me1_Enh
															E108	Muscle	Skeletal Muscle Female	7_Enh		H3K4me1_Enh
															E107	Muscle	Skeletal Muscle Male			H3K4me1_Enh
															E083	Heart	Fetal Heart	7_Enh	12_TxEnhW	H3K4me1_Enh	H3K4me3_Pro		DNase
															E104	Heart	Right Atrium				H3K4me3_Pro
															E095	Heart	Left Ventricle					H3K27ac_Enh
															E105	Heart	Right Ventricle			H3K4me1_Enh
															E065	Heart	Aorta			H3K4me1_Enh
															E078	Sm. Muscle	Duodenum Smooth Muscle			H3K4me1_Enh		H3K27ac_Enh
															E103	Sm. Muscle	Rectal Smooth Muscle				H3K4me3_Pro
															E085	Digestive	Fetal Intestine Small			H3K4me1_Enh		H3K27ac_Enh
															E084	Digestive	Fetal Intestine Large			H3K4me1_Enh		H3K27ac_Enh
															E109	Digestive	Small Intestine	7_Enh		H3K4me1_Enh
															E106	Digestive	Sigmoid Colon			H3K4me1_Enh
															E075	Digestive	Colonic Mucosa			H3K4me1_Enh	H3K4me3_Pro
															E101	Digestive	Rectal Mucosa Donor 29	7_Enh		H3K4me1_Enh	H3K4me3_Pro
															E102	Digestive	Rectal Mucosa Donor 31			H3K4me1_Enh	H3K4me3_Pro	H3K27ac_Enh
															E110	Digestive	Stomach Mucosa	7_Enh	12_TxEnhW	H3K4me1_Enh	H3K4me3_Pro
															E077	Digestive	Duodenum Mucosa			H3K4me1_Enh
															E086	Other	Fetal Kidney			H3K4me1_Enh
															E088	Other	Fetal Lung			H3K4me1_Enh
															E097	Other	Ovary			H3K4me1_Enh	H3K4me3_Pro
															E087	Other	Pancreatic Islets			H3K4me1_Enh
															E066	Other	Liver			H3K4me1_Enh		H3K27ac_Enh
															E113	Other	Spleen				H3K4me3_Pro
															E115	ENCODE2012	Dnd41 TCell Leukemia Cell Line			H3K4me1_Enh
															E116	ENCODE2012	GM12878 Lymphoblastoid Cells	2_TssAFlnk	12_TxEnhW	H3K4me1_Enh	H3K4me3_Pro	H3K27ac_Enh
															E124	ENCODE2012	Monocytes-CD14+ RO01746 Primary Cells		12_TxEnhW	H3K4me1_Enh		H3K27ac_Enh
rs112751691	3	16937239	A	G	8.289e-58	16.0269204102	0.1277	2.4236	PLCL2	upstream	37343	modifier		3.595	E024	ESC	ES-UCSF4 Cells			H3K4me1_Enh
															E019	iPSC	iPS-18 Cells			H3K4me1_Enh
															E062	Blood & T-cell	Primary mononuclear cells from peripheral blood		12_TxEnhW	H3K4me1_Enh		H3K27ac_Enh
															E034	Blood & T-cell	Primary T cells from peripheral blood		12_TxEnhW			H3K27ac_Enh
															E045	Blood & T-cell	Primary T cells effector/memory enriched from peripheral blood		12_TxEnhW	H3K4me1_Enh
															E033	Blood & T-cell	Primary T cells from cord blood	7_Enh	12_TxEnhW	H3K4me1_Enh
															E044	Blood & T-cell	Primary T regulatory cells from peripheral blood		12_TxEnhW	H3K4me1_Enh
															E043	Blood & T-cell	Primary T helper cells from peripheral blood	7_Enh	10_TxEnh5	H3K4me1_Enh
															E039	Blood & T-cell	Primary T helper naive cells from peripheral blood	7_Enh	12_TxEnhW	H3K4me1_Enh	H3K4me3_Pro	H3K27ac_Enh
															E041	Blood & T-cell	Primary T helper cells PMA-I stimulated	7_Enh	10_TxEnh5	H3K4me1_Enh	H3K4me3_Pro	H3K27ac_Enh
															E042	Blood & T-cell	Primary T helper 17 cells PMA-I stimulated		12_TxEnhW	H3K4me1_Enh		H3K27ac_Enh
															E040	Blood & T-cell	Primary T helper memory cells from peripheral blood 1	7_Enh	10_TxEnh5	H3K4me1_Enh	H3K4me3_Pro	H3K27ac_Enh
															E037	Blood & T-cell	Primary T helper memory cells from peripheral blood 2	7_Enh	10_TxEnh5	H3K4me1_Enh	H3K4me3_Pro
															E048	Blood & T-cell	Primary T CD8+ memory cells from peripheral blood	7_Enh	12_TxEnhW	H3K4me1_Enh
															E038	Blood & T-cell	Primary T helper naive cells from peripheral blood	7_Enh	12_TxEnhW	H3K4me1_Enh
															E047	Blood & T-cell	Primary T CD8+ naive cells from peripheral blood	7_Enh	12_TxEnhW	H3K4me1_Enh
															E031	HSC & B-cell	Primary B cells from cord blood	7_Enh	10_TxEnh5	H3K4me1_Enh
															E035	HSC & B-cell	Primary hematopoietic stem cells		12_TxEnhW
															E051	HSC & B-cell	Primary hematopoietic stem cells G-CSF-mobilized Male	7_Enh	12_TxEnhW	H3K4me1_Enh	H3K4me3_Pro
															E050	HSC & B-cell	Primary hematopoietic stem cells G-CSF-mobilized Female	7_Enh	10_TxEnh5	H3K4me1_Enh		H3K27ac_Enh
															E036	HSC & B-cell	Primary hematopoietic stem cells short term culture		12_TxEnhW
															E032	HSC & B-cell	Primary B cells from peripheral blood	7_Enh	10_TxEnh5	H3K4me1_Enh		H3K27ac_Enh
															E046	HSC & B-cell	Primary Natural Killer cells from peripheral blood		12_TxEnhW	H3K4me1_Enh		H3K27ac_Enh
															E030	HSC & B-cell	Primary neutrophils from peripheral blood		12_TxEnhW
															E072	Brain	Brain Inferior Temporal Lobe					H3K27ac_Enh
															E067	Brain	Brain Angular Gyrus			H3K4me1_Enh
															E100	Muscle	Psoas Muscle			H3K4me1_Enh
															E108	Muscle	Skeletal Muscle Female	7_Enh		H3K4me1_Enh
															E107	Muscle	Skeletal Muscle Male			H3K4me1_Enh
															E083	Heart	Fetal Heart	7_Enh	12_TxEnhW	H3K4me1_Enh	H3K4me3_Pro		DNase
															E104	Heart	Right Atrium				H3K4me3_Pro
															E095	Heart	Left Ventricle					H3K27ac_Enh
															E105	Heart	Right Ventricle			H3K4me1_Enh
															E065	Heart	Aorta			H3K4me1_Enh
															E078	Sm. Muscle	Duodenum Smooth Muscle			H3K4me1_Enh		H3K27ac_Enh
															E103	Sm. Muscle	Rectal Smooth Muscle				H3K4me3_Pro
															E085	Digestive	Fetal Intestine Small			H3K4me1_Enh		H3K27ac_Enh
															E084	Digestive	Fetal Intestine Large			H3K4me1_Enh		H3K27ac_Enh
															E109	Digestive	Small Intestine	7_Enh		H3K4me1_Enh
															E106	Digestive	Sigmoid Colon			H3K4me1_Enh
															E075	Digestive	Colonic Mucosa			H3K4me1_Enh	H3K4me3_Pro
															E101	Digestive	Rectal Mucosa Donor 29	7_Enh		H3K4me1_Enh	H3K4me3_Pro
															E102	Digestive	Rectal Mucosa Donor 31			H3K4me1_Enh	H3K4me3_Pro	H3K27ac_Enh
															E110	Digestive	Stomach Mucosa	7_Enh	12_TxEnhW	H3K4me1_Enh	H3K4me3_Pro
															E077	Digestive	Duodenum Mucosa			H3K4me1_Enh
															E086	Other	Fetal Kidney			H3K4me1_Enh
															E088	Other	Fetal Lung			H3K4me1_Enh
															E097	Other	Ovary			H3K4me1_Enh	H3K4me3_Pro
															E087	Other	Pancreatic Islets			H3K4me1_Enh
															E066	Other	Liver			H3K4me1_Enh		H3K27ac_Enh
															E113	Other	Spleen				H3K4me3_Pro
															E115	ENCODE2012	Dnd41 TCell Leukemia Cell Line			H3K4me1_Enh
															E116	ENCODE2012	GM12878 Lymphoblastoid Cells	2_TssAFlnk	12_TxEnhW	H3K4me1_Enh	H3K4me3_Pro	H3K27ac_Enh
															E124	ENCODE2012	Monocytes-CD14+ RO01746 Primary Cells		12_TxEnhW	H3K4me1_Enh		H3K27ac_Enh
rs9835432	3	17045728	A	G	0.01526	2.42614908716	0.1186	2.3869	PLCL2	upstream	6258	modifier		0.959	E014	ESC	HUES48 Cells			H3K4me1_Enh		H3K27ac_Enh
															E016	ESC	HUES64 Cells			H3K4me1_Enh
															E003	ESC	H1 Cells			H3K4me1_Enh
															E024	ESC	ES-UCSF4 Cells			H3K4me1_Enh
															E020	iPSC	iPS-20b Cells	12_EnhBiv		H3K4me1_Enh
															E019	iPSC	iPS-18 Cells	12_EnhBiv		H3K4me1_Enh
															E009	ES-deriv	H9 Derived Neuronal Progenitor Cultured Cells			H3K4me1_Enh
															E010	ES-deriv	H9 Derived Neuron Cultured Cells	7_Enh		H3K4me1_Enh
															E012	ES-deriv	hESC Derived CD56+ Ectoderm Cultured Cells			H3K4me1_Enh		H3K27ac_Enh
															E011	ES-deriv	hESC Derived CD184+ Endoderm Cultured Cells			H3K4me1_Enh		H3K27ac_Enh
															E062	Blood & T-cell	Primary mononuclear cells from peripheral blood		12_TxEnhW	H3K4me1_Enh
															E034	Blood & T-cell	Primary T cells from peripheral blood	7_Enh	12_TxEnhW	H3K4me1_Enh
															E045	Blood & T-cell	Primary T cells effector/memory enriched from peripheral blood		12_TxEnhW	H3K4me1_Enh
															E033	Blood & T-cell	Primary T cells from cord blood		12_TxEnhW
															E044	Blood & T-cell	Primary T regulatory cells from peripheral blood		12_TxEnhW	H3K4me1_Enh		H3K27ac_Enh
															E043	Blood & T-cell	Primary T helper cells from peripheral blood	7_Enh	10_TxEnh5	H3K4me1_Enh		H3K27ac_Enh
															E039	Blood & T-cell	Primary T helper naive cells from peripheral blood	7_Enh	10_TxEnh5	H3K4me1_Enh
															E041	Blood & T-cell	Primary T helper cells PMA-I stimulated	7_Enh	10_TxEnh5	H3K4me1_Enh		H3K27ac_Enh
															E042	Blood & T-cell	Primary T helper 17 cells PMA-I stimulated	7_Enh	12_TxEnhW	H3K4me1_Enh
															E040	Blood & T-cell	Primary T helper memory cells from peripheral blood 1	7_Enh	10_TxEnh5	H3K4me1_Enh	H3K4me3_Pro
															E037	Blood & T-cell	Primary T helper memory cells from peripheral blood 2	7_Enh	12_TxEnhW	H3K4me1_Enh
															E048	Blood & T-cell	Primary T CD8+ memory cells from peripheral blood	7_Enh	12_TxEnhW	H3K4me1_Enh	H3K4me3_Pro
															E038	Blood & T-cell	Primary T helper naive cells from peripheral blood	7_Enh	10_TxEnh5	H3K4me1_Enh
															E047	Blood & T-cell	Primary T CD8+ naive cells from peripheral blood	7_Enh	12_TxEnhW	H3K4me1_Enh
															E031	HSC & B-cell	Primary B cells from cord blood			H3K4me1_Enh
															E051	HSC & B-cell	Primary hematopoietic stem cells G-CSF-mobilized Male	7_Enh		H3K4me1_Enh
															E050	HSC & B-cell	Primary hematopoietic stem cells G-CSF-mobilized Female		12_TxEnhW	H3K4me1_Enh
															E032	HSC & B-cell	Primary B cells from peripheral blood	7_Enh	12_TxEnhW	H3K4me1_Enh
															E046	HSC & B-cell	Primary Natural Killer cells from peripheral blood		12_TxEnhW	H3K4me1_Enh
															E054	Neurosph	Ganglion Eminence derived primary cultured neurospheres			H3K4me1_Enh
															E053	Neurosph	Cortex derived primary cultured neurospheres			H3K4me1_Enh
															E112	Thymus	Thymus		12_TxEnhW
															E071	Brain	Brain Hippocampus Middle			H3K4me1_Enh
															E068	Brain	Brain Anterior Caudate			H3K4me1_Enh
															E073	Brain	Brain_Dorsolateral_Prefrontal_Cortex			H3K4me1_Enh
															E082	Brain	Fetal Brain Female			H3K4me1_Enh
															E063	Adipose	Adipose Nuclei			H3K4me1_Enh
															E100	Muscle	Psoas Muscle	7_Enh	17_EnhW2	H3K4me1_Enh		H3K27ac_Enh
															E108	Muscle	Skeletal Muscle Female	7_Enh		H3K4me1_Enh
															E107	Muscle	Skeletal Muscle Male	7_Enh		H3K4me1_Enh
															E083	Heart	Fetal Heart	7_Enh		H3K4me1_Enh
															E104	Heart	Right Atrium		17_EnhW2	H3K4me1_Enh		H3K27ac_Enh
															E095	Heart	Left Ventricle	7_Enh		H3K4me1_Enh		H3K27ac_Enh
															E105	Heart	Right Ventricle			H3K4me1_Enh		H3K27ac_Enh
															E065	Heart	Aorta			H3K4me1_Enh
															E109	Digestive	Small Intestine			H3K4me1_Enh
															E106	Digestive	Sigmoid Colon			H3K4me1_Enh
															E101	Digestive	Rectal Mucosa Donor 29			H3K4me1_Enh
															E110	Digestive	Stomach Mucosa			H3K4me1_Enh
															E097	Other	Ovary			H3K4me1_Enh
															E087	Other	Pancreatic Islets			H3K4me1_Enh
															E091	Other	Placenta			H3K4me1_Enh
															E098	Other	Pancreas					H3K27ac_Enh
															E096	Other	Lung			H3K4me1_Enh
															E113	Other	Spleen			H3K4me1_Enh
															E116	ENCODE2012	GM12878 Lymphoblastoid Cells	7_Enh	12_TxEnhW	H3K4me1_Enh
															E124	ENCODE2012	Monocytes-CD14+ RO01746 Primary Cells					H3K27ac_Enh
rs10886430	10	121010256	A	G	1.225e-75	18.4037856109	1.0	13.2764	GRK5	Intron	0	modifier	0.241	1.631	E017	IMR90	IMR90 fetal lung fibroblasts Cell Line			H3K4me1_Enh		H3K27ac_Enh	DNase
															E002	ESC	ES-WA7 Cells			H3K4me1_Enh
															E008	ESC	H9 Cells			H3K4me1_Enh
															E001	ESC	ES-I3 Cells			H3K4me1_Enh	H3K4me3_Pro
															E015	ESC	HUES6 Cells			H3K4me1_Enh
															E014	ESC	HUES48 Cells			H3K4me1_Enh
															E016	ESC	HUES64 Cells			H3K4me1_Enh
															E003	ESC	H1 Cells			H3K4me1_Enh
															E024	ESC	ES-UCSF4 Cells			H3K4me1_Enh
															E020	iPSC	iPS-20b Cells			H3K4me1_Enh
															E019	iPSC	iPS-18 Cells			H3K4me1_Enh
															E018	iPSC	iPS-15b Cells			H3K4me1_Enh
															E021	iPSC	iPS DF 6.9 Cells			H3K4me1_Enh
															E007	ES-deriv	H1 Derived Neuronal Progenitor Cultured Cells			H3K4me1_Enh
															E009	ES-deriv	H9 Derived Neuronal Progenitor Cultured Cells			H3K4me1_Enh
															E010	ES-deriv	H9 Derived Neuron Cultured Cells			H3K4me1_Enh
															E013	ES-deriv	hESC Derived CD56+ Mesoderm Cultured Cells			H3K4me1_Enh		H3K27ac_Enh
															E012	ES-deriv	hESC Derived CD56+ Ectoderm Cultured Cells			H3K4me1_Enh
															E011	ES-deriv	hESC Derived CD184+ Endoderm Cultured Cells			H3K4me1_Enh		H3K27ac_Enh
															E004	ES-deriv	H1 BMP4 Derived Mesendoderm Cultured Cells			H3K4me1_Enh		H3K27ac_Enh	DNase
															E005	ES-deriv	H1 BMP4 Derived Trophoblast Cultured Cells			H3K4me1_Enh		H3K27ac_Enh	DNase
															E006	ES-deriv	H1 Derived Mesenchymal Stem Cells			H3K4me1_Enh		H3K27ac_Enh	DNase
															E043	Blood & T-cell	Primary T helper cells from peripheral blood			H3K4me1_Enh
															E039	Blood & T-cell	Primary T helper naive cells from peripheral blood					H3K27ac_Enh
															E041	Blood & T-cell	Primary T helper cells PMA-I stimulated			H3K4me1_Enh		H3K27ac_Enh
															E040	Blood & T-cell	Primary T helper memory cells from peripheral blood 1				H3K4me3_Pro
															E037	Blood & T-cell	Primary T helper memory cells from peripheral blood 2					H3K27ac_Enh
															E048	Blood & T-cell	Primary T CD8+ memory cells from peripheral blood					H3K27ac_Enh
															E029	HSC & B-cell	Primary monocytes from peripheral blood						DNase
															E051	HSC & B-cell	Primary hematopoietic stem cells G-CSF-mobilized Male			H3K4me1_Enh			DNase
															E050	HSC & B-cell	Primary hematopoietic stem cells G-CSF-mobilized Female			H3K4me1_Enh	H3K4me3_Pro	H3K27ac_Enh	DNase
															E036	HSC & B-cell	Primary hematopoietic stem cells short term culture			H3K4me1_Enh
															E032	HSC & B-cell	Primary B cells from peripheral blood			H3K4me1_Enh
															E026	Mesench	Bone Marrow Derived Cultured Mesenchymal Stem Cells			H3K4me1_Enh	H3K4me3_Pro	H3K27ac_Enh
															E049	Mesench	Mesenchymal Stem Cell Derived Chondrocyte Cultured Cells			H3K4me1_Enh		H3K27ac_Enh
															E025	Mesench	Adipose Derived Mesenchymal Stem Cell Cultured Cells			H3K4me1_Enh	H3K4me3_Pro
															E023	Mesench	Mesenchymal Stem Cell Derived Adipocyte Cultured Cells			H3K4me1_Enh	H3K4me3_Pro
															E052	Myosat	Muscle Satellite Cultured Cells			H3K4me1_Enh
															E055	Epithelial	Foreskin Fibroblast Primary Cells skin01			H3K4me1_Enh	H3K4me3_Pro	H3K27ac_Enh	DNase
															E056	Epithelial	Foreskin Fibroblast Primary Cells skin02			H3K4me1_Enh	H3K4me3_Pro	H3K27ac_Enh	DNase
															E059	Epithelial	Foreskin Melanocyte Primary Cells skin01			H3K4me1_Enh		H3K27ac_Enh	DNase
															E061	Epithelial	Foreskin Melanocyte Primary Cells skin03			H3K4me1_Enh		H3K27ac_Enh
															E057	Epithelial	Foreskin Keratinocyte Primary Cells skin02						DNase
															E058	Epithelial	Foreskin Keratinocyte Primary Cells skin03			H3K4me1_Enh
															E028	Epithelial	Breast variant Human Mammary Epithelial Cells (vHMEC)			H3K4me1_Enh			DNase
															E054	Neurosph	Ganglion Eminence derived primary cultured neurospheres			H3K4me1_Enh
															E053	Neurosph	Cortex derived primary cultured neurospheres			H3K4me1_Enh
															E093	Thymus	Fetal Thymus					H3K27ac_Enh
															E071	Brain	Brain Hippocampus Middle			H3K4me1_Enh		H3K27ac_Enh
															E074	Brain	Brain Substantia Nigra			H3K4me1_Enh		H3K27ac_Enh
															E068	Brain	Brain Anterior Caudate			H3K4me1_Enh
															E069	Brain	Brain Cingulate Gyrus			H3K4me1_Enh		H3K27ac_Enh
															E072	Brain	Brain Inferior Temporal Lobe			H3K4me1_Enh		H3K27ac_Enh
															E067	Brain	Brain Angular Gyrus			H3K4me1_Enh
															E073	Brain	Brain_Dorsolateral_Prefrontal_Cortex			H3K4me1_Enh		H3K27ac_Enh
															E070	Brain	Brain Germinal Matrix			H3K4me1_Enh
															E082	Brain	Fetal Brain Female			H3K4me1_Enh
															E063	Adipose	Adipose Nuclei			H3K4me1_Enh		H3K27ac_Enh
															E100	Muscle	Psoas Muscle			H3K4me1_Enh		H3K27ac_Enh
															E108	Muscle	Skeletal Muscle Female			H3K4me1_Enh		H3K27ac_Enh
															E107	Muscle	Skeletal Muscle Male			H3K4me1_Enh	H3K4me3_Pro
															E089	Muscle	Fetal Muscle Trunk			H3K4me1_Enh		H3K27ac_Enh
															E090	Muscle	Fetal Muscle Leg			H3K4me1_Enh		H3K27ac_Enh
															E083	Heart	Fetal Heart			H3K4me1_Enh	H3K4me3_Pro		DNase
															E104	Heart	Right Atrium			H3K4me1_Enh		H3K27ac_Enh
															E095	Heart	Left Ventricle			H3K4me1_Enh		H3K27ac_Enh
															E105	Heart	Right Ventricle			H3K4me1_Enh		H3K27ac_Enh
															E065	Heart	Aorta			H3K4me1_Enh		H3K27ac_Enh
															E078	Sm. Muscle	Duodenum Smooth Muscle			H3K4me1_Enh		H3K27ac_Enh
															E076	Sm. Muscle	Colon Smooth Muscle			H3K4me1_Enh		H3K27ac_Enh
															E103	Sm. Muscle	Rectal Smooth Muscle			H3K4me1_Enh		H3K27ac_Enh
															E111	Sm. Muscle	Stomach Smooth Muscle			H3K4me1_Enh	H3K4me3_Pro	H3K27ac_Enh
															E092	Digestive	Fetal Stomach			H3K4me1_Enh		H3K27ac_Enh	DNase
															E085	Digestive	Fetal Intestine Small			H3K4me1_Enh		H3K27ac_Enh
															E084	Digestive	Fetal Intestine Large			H3K4me1_Enh		H3K27ac_Enh	DNase
															E109	Digestive	Small Intestine			H3K4me1_Enh		H3K27ac_Enh	DNase
															E106	Digestive	Sigmoid Colon			H3K4me1_Enh		H3K27ac_Enh
															E075	Digestive	Colonic Mucosa			H3K4me1_Enh		H3K27ac_Enh
															E101	Digestive	Rectal Mucosa Donor 29			H3K4me1_Enh		H3K27ac_Enh
															E102	Digestive	Rectal Mucosa Donor 31			H3K4me1_Enh		H3K27ac_Enh
															E110	Digestive	Stomach Mucosa			H3K4me1_Enh
															E077	Digestive	Duodenum Mucosa			H3K4me1_Enh
															E079	Digestive	Esophagus					H3K27ac_Enh
															E094	Digestive	Gastric			H3K4me1_Enh		H3K27ac_Enh	DNase
															E099	Other	Placenta Amnion			H3K4me1_Enh		H3K27ac_Enh
															E086	Other	Fetal Kidney			H3K4me1_Enh			DNase
															E088	Other	Fetal Lung			H3K4me1_Enh			DNase
															E097	Other	Ovary			H3K4me1_Enh		H3K27ac_Enh	DNase
															E087	Other	Pancreatic Islets
															E080	Other	Fetal Adrenal Gland			H3K4me1_Enh		H3K27ac_Enh	DNase
															E091	Other	Placenta			H3K4me1_Enh		H3K27ac_Enh
															E066	Other	Liver			H3K4me1_Enh		H3K27ac_Enh
															E098	Other	Pancreas						DNase
															E096	Other	Lung			H3K4me1_Enh		H3K27ac_Enh
															E113	Other	Spleen			H3K4me1_Enh		H3K27ac_Enh
															E114	ENCODE2012	A549 EtOH 0.02pct Lung Carcinoma Cell Line			H3K4me1_Enh	H3K4me3_Pro	H3K27ac_Enh	DNase
															E116	ENCODE2012	GM12878 Lymphoblastoid Cells						DNase
															E117	ENCODE2012	HeLa-S3 Cervical Carcinoma Cell Line			H3K4me1_Enh		H3K27ac_Enh	DNase
															E118	ENCODE2012	HepG2 Hepatocellular Carcinoma Cell Line			H3K4me1_Enh		H3K27ac_Enh	DNase
															E119	ENCODE2012	HMEC Mammary Epithelial Primary Cells						DNase
															E120	ENCODE2012	HSMM Skeletal Muscle Myoblasts Cells			H3K4me1_Enh			DNase
															E121	ENCODE2012	HSMM cell derived Skeletal Muscle Myotubes Cells			H3K4me1_Enh			DNase
															E122	ENCODE2012	HUVEC Umbilical Vein Endothelial Primary Cells			H3K4me1_Enh		H3K27ac_Enh	DNase
															E123	ENCODE2012	K562 Leukemia Cells			H3K4me1_Enh	H3K4me3_Pro	H3K27ac_Enh	DNase
															E125	ENCODE2012	NH-A Astrocytes Primary Cells			H3K4me1_Enh	H3K4me3_Pro	H3K27ac_Enh	DNase
															E126	ENCODE2012	NHDF-Ad Adult Dermal Fibroblast Primary Cells			H3K4me1_Enh		H3K27ac_Enh	DNase
															E127	ENCODE2012	NHEK-Epidermal Keratinocyte Primary Cells			H3K4me1_Enh			DNase
															E128	ENCODE2012	NHLF Lung Fibroblast Primary Cells			H3K4me1_Enh		H3K27ac_Enh	DNase
															E129	ENCODE2012	Osteoblast Primary Cells			H3K4me1_Enh		H3K27ac_Enh
rs10886437	10	121037154	T	C	5.05e-61	-16.480696156	0.5982	3.4493	GRK5	Intron	0	modifier	0.241	1.177	E017	IMR90	IMR90 fetal lung fibroblasts Cell Line			H3K4me1_Enh
															E128	ENCODE2012	NHLF Lung Fibroblast Primary Cells			H3K4me1_Enh		H3K27ac_Enh
															E043	Blood & T-cell	Primary T helper cells from peripheral blood			H3K4me1_Enh
															E041	Blood & T-cell	Primary T helper cells PMA-I stimulated			H3K4me1_Enh
															E048	Blood & T-cell	Primary T CD8+ memory cells from peripheral blood			H3K4me1_Enh
															E038	Blood & T-cell	Primary T helper naive cells from peripheral blood			H3K4me1_Enh
															E025	Mesench	Adipose Derived Mesenchymal Stem Cell Cultured Cells			H3K4me1_Enh
															E055	Epithelial	Foreskin Fibroblast Primary Cells skin01			H3K4me1_Enh	H3K4me3_Pro	H3K27ac_Enh
															E056	Epithelial	Foreskin Fibroblast Primary Cells skin02			H3K4me1_Enh	H3K4me3_Pro	H3K27ac_Enh
															E059	Epithelial	Foreskin Melanocyte Primary Cells skin01			H3K4me1_Enh
															E069	Brain	Brain Cingulate Gyrus					H3K27ac_Enh
															E073	Brain	Brain_Dorsolateral_Prefrontal_Cortex			H3K4me1_Enh		H3K27ac_Enh
															E063	Adipose	Adipose Nuclei			H3K4me1_Enh		H3K27ac_Enh
															E100	Muscle	Psoas Muscle			H3K4me1_Enh		H3K27ac_Enh
															E108	Muscle	Skeletal Muscle Female			H3K4me1_Enh	H3K4me3_Pro	H3K27ac_Enh
															E107	Muscle	Skeletal Muscle Male			H3K4me1_Enh
															E089	Muscle	Fetal Muscle Trunk			H3K4me1_Enh
															E090	Muscle	Fetal Muscle Leg			H3K4me1_Enh
															E083	Heart	Fetal Heart			H3K4me1_Enh
															E104	Heart	Right Atrium			H3K4me1_Enh
															E095	Heart	Left Ventricle			H3K4me1_Enh
															E105	Heart	Right Ventricle			H3K4me1_Enh
															E078	Sm. Muscle	Duodenum Smooth Muscle					H3K27ac_Enh
															E103	Sm. Muscle	Rectal Smooth Muscle					H3K27ac_Enh
															E111	Sm. Muscle	Stomach Smooth Muscle			H3K4me1_Enh		H3K27ac_Enh
															E109	Digestive	Small Intestine					H3K27ac_Enh
															E106	Digestive	Sigmoid Colon					H3K27ac_Enh
															E075	Digestive	Colonic Mucosa			H3K4me1_Enh		H3K27ac_Enh
															E079	Digestive	Esophagus			H3K4me1_Enh		H3K27ac_Enh
															E094	Digestive	Gastric			H3K4me1_Enh		H3K27ac_Enh
															E088	Other	Fetal Lung			H3K4me1_Enh
															E097	Other	Ovary			H3K4me1_Enh
															E080	Other	Fetal Adrenal Gland			H3K4me1_Enh		H3K27ac_Enh
															E091	Other	Placenta			H3K4me1_Enh
															E066	Other	Liver					H3K27ac_Enh
															E096	Other	Lung			H3K4me1_Enh		H3K27ac_Enh
															E113	Other	Spleen			H3K4me1_Enh
															E117	ENCODE2012	HeLa-S3 Cervical Carcinoma Cell Line				H3K4me3_Pro	H3K27ac_Enh
rs34379253	16	57449687	A	G	4.375e-13	-7.24342289937	0.8574	4.0885	CCL17	Exon	12394	moderator	0.546	8.322	E001	ESC	ES-I3 Cells		19_DNase	H3K4me1_Enh
															E015	ESC	HUES6 Cells	7_Enh	19_DNase	H3K4me1_Enh
															E003	ESC	H1 Cells			H3K4me1_Enh
															E024	ESC	ES-UCSF4 Cells	7_Enh		H3K4me1_Enh
															E020	iPSC	iPS-20b Cells			H3K4me1_Enh		H3K27ac_Enh
															E021	iPSC	iPS DF 6.9 Cells			H3K4me1_Enh	H3K4me3_Pro
															E022	iPSC	iPS DF 19.11 Cells	6_EnhG		H3K4me1_Enh
															E007	ES-deriv	H1 Derived Neuronal Progenitor Cultured Cells			H3K4me1_Enh		H3K27ac_Enh
															E009	ES-deriv	H9 Derived Neuronal Progenitor Cultured Cells			H3K4me1_Enh
															E010	ES-deriv	H9 Derived Neuron Cultured Cells			H3K4me1_Enh
															E013	ES-deriv	hESC Derived CD56+ Mesoderm Cultured Cells	7_Enh		H3K4me1_Enh		H3K27ac_Enh
															E012	ES-deriv	hESC Derived CD56+ Ectoderm Cultured Cells	7_Enh	19_DNase	H3K4me1_Enh		H3K27ac_Enh
															E011	ES-deriv	hESC Derived CD184+ Endoderm Cultured Cells					H3K27ac_Enh
															E004	ES-deriv	H1 BMP4 Derived Mesendoderm Cultured Cells					H3K27ac_Enh
															E005	ES-deriv	H1 BMP4 Derived Trophoblast Cultured Cells			H3K4me1_Enh
															E006	ES-deriv	H1 Derived Mesenchymal Stem Cells			H3K4me1_Enh
															E034	Blood & T-cell	Primary T cells from peripheral blood			H3K4me1_Enh
															E033	Blood & T-cell	Primary T cells from cord blood						DNase
															E044	Blood & T-cell	Primary T regulatory cells from peripheral blood			H3K4me1_Enh
															E042	Blood & T-cell	Primary T helper 17 cells PMA-I stimulated			H3K4me1_Enh
															E048	Blood & T-cell	Primary T CD8+ memory cells from peripheral blood					H3K27ac_Enh
															E031	HSC & B-cell	Primary B cells from cord blood			H3K4me1_Enh
															E032	HSC & B-cell	Primary B cells from peripheral blood	7_Enh		H3K4me1_Enh		H3K27ac_Enh
															E046	HSC & B-cell	Primary Natural Killer cells from peripheral blood			H3K4me1_Enh		H3K27ac_Enh
															E055	Epithelial	Foreskin Fibroblast Primary Cells skin01			H3K4me1_Enh	H3K4me3_Pro	H3K27ac_Enh
															E056	Epithelial	Foreskin Fibroblast Primary Cells skin02	12_EnhBiv		H3K4me1_Enh	H3K4me3_Pro	H3K27ac_Enh
															E059	Epithelial	Foreskin Melanocyte Primary Cells skin01			H3K4me1_Enh	H3K4me3_Pro	H3K27ac_Enh
															E061	Epithelial	Foreskin Melanocyte Primary Cells skin03	7_Enh		H3K4me1_Enh		H3K27ac_Enh
															E057	Epithelial	Foreskin Keratinocyte Primary Cells skin02			H3K4me1_Enh	H3K4me3_Pro
															E054	Neurosph	Ganglion Eminence derived primary cultured neurospheres			H3K4me1_Enh
															E112	Thymus	Thymus					H3K27ac_Enh
															E093	Thymus	Fetal Thymus			H3K4me1_Enh
															E071	Brain	Brain Hippocampus Middle					H3K27ac_Enh
															E074	Brain	Brain Substantia Nigra		17_EnhW2	H3K4me1_Enh	H3K4me3_Pro	H3K27ac_Enh
															E068	Brain	Brain Anterior Caudate			H3K4me1_Enh		H3K27ac_Enh
															E069	Brain	Brain Cingulate Gyrus			H3K4me1_Enh		H3K27ac_Enh
															E072	Brain	Brain Inferior Temporal Lobe					H3K27ac_Enh
															E067	Brain	Brain Angular Gyrus			H3K4me1_Enh		H3K27ac_Enh
															E073	Brain	Brain_Dorsolateral_Prefrontal_Cortex			H3K4me1_Enh		H3K27ac_Enh
															E082	Brain	Fetal Brain Female			H3K4me1_Enh
															E081	Brain	Fetal Brain Male			H3K4me1_Enh
															E063	Adipose	Adipose Nuclei			H3K4me1_Enh
															E108	Muscle	Skeletal Muscle Female			H3K4me1_Enh
															E089	Muscle	Fetal Muscle Trunk	7_Enh		H3K4me1_Enh
															E090	Muscle	Fetal Muscle Leg			H3K4me1_Enh
															E083	Heart	Fetal Heart			H3K4me1_Enh
															E105	Heart	Right Ventricle			H3K4me1_Enh		H3K27ac_Enh
															E076	Sm. Muscle	Colon Smooth Muscle					H3K27ac_Enh
															E111	Sm. Muscle	Stomach Smooth Muscle			H3K4me1_Enh
															E092	Digestive	Fetal Stomach		17_EnhW2	H3K4me1_Enh
															E085	Digestive	Fetal Intestine Small			H3K4me1_Enh
															E109	Digestive	Small Intestine					H3K27ac_Enh
															E075	Digestive	Colonic Mucosa			H3K4me1_Enh
															E110	Digestive	Stomach Mucosa			H3K4me1_Enh	H3K4me3_Pro
															E077	Digestive	Duodenum Mucosa			H3K4me1_Enh
															E099	Other	Placenta Amnion			H3K4me1_Enh
															E088	Other	Fetal Lung			H3K4me1_Enh
															E080	Other	Fetal Adrenal Gland	12_EnhBiv	17_EnhW2	H3K4me1_Enh		H3K27ac_Enh
															E091	Other	Placenta			H3K4me1_Enh
															E098	Other	Pancreas			H3K4me1_Enh
															E096	Other	Lung			H3K4me1_Enh	H3K4me3_Pro	H3K27ac_Enh
															E113	Other	Spleen			H3K4me1_Enh	H3K4me3_Pro
															E114	ENCODE2012	A549 EtOH 0.02pct Lung Carcinoma Cell Line			H3K4me1_Enh
															E116	ENCODE2012	GM12878 Lymphoblastoid Cells			H3K4me1_Enh
															E117	ENCODE2012	HeLa-S3 Cervical Carcinoma Cell Line			H3K4me1_Enh	H3K4me3_Pro	H3K27ac_Enh
															E118	ENCODE2012	HepG2 Hepatocellular Carcinoma Cell Line	12_EnhBiv	22_PromP	H3K4me1_Enh	H3K4me3_Pro
rs4396523	16	57442191	T	C	2.295e-23	-9.95937539591	0.2999	2.9413	CCL17	Intron	0	modifier	0.651	4.183	E008	ESC	H9 Cells					H3K27ac_Enh
															E011	ES-deriv	hESC Derived CD184+ Endoderm Cultured Cells					H3K27ac_Enh
															E056	Epithelial	Foreskin Fibroblast Primary Cells skin02			H3K4me1_Enh	H3K4me3_Pro
															E073	Brain	Brain_Dorsolateral_Prefrontal_Cortex			H3K4me1_Enh		H3K27ac_Enh
															E074	Brain	Brain Substantia Nigra					H3K27ac_Enh
															E068	Brain	Brain Anterior Caudate					H3K27ac_Enh
															E069	Brain	Brain Cingulate Gyrus			H3K4me1_Enh
															E063	Adipose	Adipose Nuclei	7_Enh		H3K4me1_Enh
															E107	Muscle	Skeletal Muscle Male			H3K4me1_Enh
															E105	Heart	Right Ventricle			H3K4me1_Enh
															E078	Sm. Muscle	Duodenum Smooth Muscle			H3K4me1_Enh
															E102	Digestive	Rectal Mucosa Donor 31					H3K27ac_Enh
															E079	Digestive	Esophagus			H3K4me1_Enh
															E113	Other	Spleen			H3K4me1_Enh
															E124	ENCODE2012	Monocytes-CD14+ RO01746 Primary Cells			H3K4me1_Enh
rs223897	16	57444396	T	C	3.515e-19	8.95124351659	0.2912	2.9232	CCL17	Intron	0	modifier	0.651	0.599	E017	IMR90	IMR90 fetal lung fibroblasts Cell Line
															E002	ESC	ES-WA7 Cells			H3K4me1_Enh
															E015	ESC	HUES6 Cells			H3K4me1_Enh
															E014	ESC	HUES48 Cells
															E003	ESC	H1 Cells		19_DNase
															E024	ESC	ES-UCSF4 Cells	7_Enh	17_EnhW2	H3K4me1_Enh	H3K4me3_Pro
															E019	iPSC	iPS-18 Cells		19_DNase
															E018	iPSC	iPS-15b Cells			H3K4me1_Enh
															E021	iPSC	iPS DF 6.9 Cells			H3K4me1_Enh
															E022	iPSC	iPS DF 19.11 Cells	7_Enh	17_EnhW2	H3K4me1_Enh
															E007	ES-deriv	H1 Derived Neuronal Progenitor Cultured Cells		17_EnhW2				DNase
															E012	ES-deriv	hESC Derived CD56+ Ectoderm Cultured Cells		19_DNase	H3K4me1_Enh		H3K27ac_Enh
															E011	ES-deriv	hESC Derived CD184+ Endoderm Cultured Cells		17_EnhW2			H3K27ac_Enh
															E005	ES-deriv	H1 BMP4 Derived Trophoblast Cultured Cells		15_EnhAF	H3K4me1_Enh
															E006	ES-deriv	H1 Derived Mesenchymal Stem Cells	12_EnhBiv		H3K4me1_Enh	H3K4me3_Pro
															E032	HSC & B-cell	Primary B cells from peripheral blood			H3K4me1_Enh
															E046	HSC & B-cell	Primary Natural Killer cells from peripheral blood						DNase
															E055	Epithelial	Foreskin Fibroblast Primary Cells skin01	12_EnhBiv		H3K4me1_Enh		H3K27ac_Enh
															E056	Epithelial	Foreskin Fibroblast Primary Cells skin02	12_EnhBiv	23_PromBiv	H3K4me1_Enh	H3K4me3_Pro	H3K27ac_Enh
															E059	Epithelial	Foreskin Melanocyte Primary Cells skin01	7_Enh	23_PromBiv	H3K4me1_Enh		H3K27ac_Enh
															E061	Epithelial	Foreskin Melanocyte Primary Cells skin03	7_Enh	23_PromBiv	H3K4me1_Enh
															E057	Epithelial	Foreskin Keratinocyte Primary Cells skin02	7_Enh	23_PromBiv	H3K4me1_Enh
															E058	Epithelial	Foreskin Keratinocyte Primary Cells skin03	12_EnhBiv	23_PromBiv	H3K4me1_Enh
															E028	Epithelial	Breast variant Human Mammary Epithelial Cells (vHMEC)		17_EnhW2	H3K4me1_Enh
															E027	Epithelial	Breast Myoepithelial Primary Cells	7_Enh	17_EnhW2	H3K4me1_Enh
															E053	Neurosph	Cortex derived primary cultured neurospheres		17_EnhW2
															E093	Thymus	Fetal Thymus	7_Enh		H3K4me1_Enh
															E071	Brain	Brain Hippocampus Middle	7_Enh	17_EnhW2	H3K4me1_Enh		H3K27ac_Enh
															E074	Brain	Brain Substantia Nigra		17_EnhW2			H3K27ac_Enh
															E068	Brain	Brain Anterior Caudate		17_EnhW2	H3K4me1_Enh		H3K27ac_Enh
															E069	Brain	Brain Cingulate Gyrus	7_Enh	17_EnhW2	H3K4me1_Enh		H3K27ac_Enh
															E072	Brain	Brain Inferior Temporal Lobe		17_EnhW2			H3K27ac_Enh
															E067	Brain	Brain Angular Gyrus					H3K27ac_Enh
															E073	Brain	Brain_Dorsolateral_Prefrontal_Cortex		17_EnhW2	H3K4me1_Enh		H3K27ac_Enh
															E070	Brain	Brain Germinal Matrix		17_EnhW2
															E063	Adipose	Adipose Nuclei	7_Enh	14_EnhA2	H3K4me1_Enh
															E100	Muscle	Psoas Muscle		17_EnhW2
															E108	Muscle	Skeletal Muscle Female		17_EnhW2	H3K4me1_Enh
															E107	Muscle	Skeletal Muscle Male	12_EnhBiv	17_EnhW2	H3K4me1_Enh
															E089	Muscle	Fetal Muscle Trunk	12_EnhBiv	14_EnhA2	H3K4me1_Enh		H3K27ac_Enh
															E090	Muscle	Fetal Muscle Leg	7_Enh	14_EnhA2	H3K4me1_Enh		H3K27ac_Enh	DNase
															E104	Heart	Right Atrium		17_EnhW2	H3K4me1_Enh			DNase
															E095	Heart	Left Ventricle	7_Enh	17_EnhW2	H3K4me1_Enh		H3K27ac_Enh
															E105	Heart	Right Ventricle	7_Enh	17_EnhW2	H3K4me1_Enh		H3K27ac_Enh
															E078	Sm. Muscle	Duodenum Smooth Muscle		17_EnhW2	H3K4me1_Enh
															E076	Sm. Muscle	Colon Smooth Muscle		17_EnhW2
															E103	Sm. Muscle	Rectal Smooth Muscle		17_EnhW2
															E111	Sm. Muscle	Stomach Smooth Muscle		17_EnhW2	H3K4me1_Enh
															E092	Digestive	Fetal Stomach		17_EnhW2	H3K4me1_Enh
															E085	Digestive	Fetal Intestine Small	7_Enh	17_EnhW2
															E084	Digestive	Fetal Intestine Large		17_EnhW2
															E075	Digestive	Colonic Mucosa	7_Enh	17_EnhW2	H3K4me1_Enh		H3K27ac_Enh
															E102	Digestive	Rectal Mucosa Donor 31		17_EnhW2	H3K4me1_Enh
															E110	Digestive	Stomach Mucosa	7_Enh	17_EnhW2	H3K4me1_Enh
															E077	Digestive	Duodenum Mucosa		17_EnhW2	H3K4me1_Enh
															E079	Digestive	Esophagus	7_Enh	17_EnhW2	H3K4me1_Enh		H3K27ac_Enh
															E094	Digestive	Gastric		17_EnhW2
															E099	Other	Placenta Amnion		23_PromBiv
															E088	Other	Fetal Lung						DNase
															E097	Other	Ovary		17_EnhW2
															E087	Other	Pancreatic Islets		17_EnhW2
															E080	Other	Fetal Adrenal Gland	12_EnhBiv	15_EnhAF	H3K4me1_Enh		H3K27ac_Enh
															E091	Other	Placenta	7_Enh	14_EnhA2	H3K4me1_Enh		H3K27ac_Enh
															E066	Other	Liver		17_EnhW2	H3K4me1_Enh			DNase
															E098	Other	Pancreas		17_EnhW2	H3K4me1_Enh
															E096	Other	Lung	7_Enh	17_EnhW2	H3K4me1_Enh		H3K27ac_Enh
															E113	Other	Spleen	7_Enh	16_EnhW1	H3K4me1_Enh	H3K4me3_Pro
															E114	ENCODE2012	A549 EtOH 0.02pct Lung Carcinoma Cell Line		19_DNase	H3K4me1_Enh
															E116	ENCODE2012	GM12878 Lymphoblastoid Cells			H3K4me1_Enh
															E117	ENCODE2012	HeLa-S3 Cervical Carcinoma Cell Line	2_TssAFlnk	16_EnhW1	H3K4me1_Enh	H3K4me3_Pro
															E118	ENCODE2012	HepG2 Hepatocellular Carcinoma Cell Line	12_EnhBiv	17_EnhW2				DNase
															E119	ENCODE2012	HMEC Mammary Epithelial Primary Cells	7_Enh	17_EnhW2	H3K4me1_Enh
															E120	ENCODE2012	HSMM Skeletal Muscle Myoblasts Cells	7_Enh		H3K4me1_Enh
															E121	ENCODE2012	HSMM cell derived Skeletal Muscle Myotubes Cells	7_Enh		H3K4me1_Enh			DNase
															E122	ENCODE2012	HUVEC Umbilical Vein Endothelial Primary Cells			H3K4me1_Enh			DNase
															E127	ENCODE2012	NHEK-Epidermal Keratinocyte Primary Cells	7_Enh		H3K4me1_Enh
rs223900	16	57445376	T	C	3.562e-19	8.94977737567	0.2866	2.9136	CCL17	Intron	0	modifier	0.651	1.272	E002	ESC	ES-WA7 Cells			H3K4me1_Enh
															E015	ESC	HUES6 Cells			H3K4me1_Enh
															E024	ESC	ES-UCSF4 Cells	7_Enh		H3K4me1_Enh
															E022	iPSC	iPS DF 19.11 Cells			H3K4me1_Enh	H3K4me3_Pro
															E012	ES-deriv	hESC Derived CD56+ Ectoderm Cultured Cells		17_EnhW2	H3K4me1_Enh		H3K27ac_Enh
															E011	ES-deriv	hESC Derived CD184+ Endoderm Cultured Cells					H3K27ac_Enh
															E005	ES-deriv	H1 BMP4 Derived Trophoblast Cultured Cells			H3K4me1_Enh
															E006	ES-deriv	H1 Derived Mesenchymal Stem Cells				H3K4me3_Pro
															E031	HSC & B-cell	Primary B cells from cord blood	7_Enh		H3K4me1_Enh
															E032	HSC & B-cell	Primary B cells from peripheral blood	7_Enh	18_EnhAc	H3K4me1_Enh			DNase
															E046	HSC & B-cell	Primary Natural Killer cells from peripheral blood			H3K4me1_Enh			DNase
															E055	Epithelial	Foreskin Fibroblast Primary Cells skin01			H3K4me1_Enh		H3K27ac_Enh
															E056	Epithelial	Foreskin Fibroblast Primary Cells skin02			H3K4me1_Enh	H3K4me3_Pro	H3K27ac_Enh
															E059	Epithelial	Foreskin Melanocyte Primary Cells skin01			H3K4me1_Enh		H3K27ac_Enh
															E061	Epithelial	Foreskin Melanocyte Primary Cells skin03			H3K4me1_Enh
															E057	Epithelial	Foreskin Keratinocyte Primary Cells skin02			H3K4me1_Enh
															E058	Epithelial	Foreskin Keratinocyte Primary Cells skin03			H3K4me1_Enh
															E028	Epithelial	Breast variant Human Mammary Epithelial Cells (vHMEC)			H3K4me1_Enh
															E027	Epithelial	Breast Myoepithelial Primary Cells			H3K4me1_Enh
															E053	Neurosph	Cortex derived primary cultured neurospheres		17_EnhW2
															E093	Thymus	Fetal Thymus	7_Enh		H3K4me1_Enh
															E071	Brain	Brain Hippocampus Middle	7_Enh	17_EnhW2	H3K4me1_Enh		H3K27ac_Enh
															E074	Brain	Brain Substantia Nigra		17_EnhW2			H3K27ac_Enh
															E068	Brain	Brain Anterior Caudate		19_DNase	H3K4me1_Enh		H3K27ac_Enh
															E069	Brain	Brain Cingulate Gyrus			H3K4me1_Enh		H3K27ac_Enh
															E072	Brain	Brain Inferior Temporal Lobe					H3K27ac_Enh
															E067	Brain	Brain Angular Gyrus					H3K27ac_Enh
															E073	Brain	Brain_Dorsolateral_Prefrontal_Cortex		17_EnhW2	H3K4me1_Enh		H3K27ac_Enh
															E070	Brain	Brain Germinal Matrix		17_EnhW2
															E063	Adipose	Adipose Nuclei	7_Enh		H3K4me1_Enh
															E108	Muscle	Skeletal Muscle Female			H3K4me1_Enh
															E089	Muscle	Fetal Muscle Trunk	7_Enh	14_EnhA2	H3K4me1_Enh		H3K27ac_Enh	DNase
															E090	Muscle	Fetal Muscle Leg	7_Enh	14_EnhA2	H3K4me1_Enh		H3K27ac_Enh
															E105	Heart	Right Ventricle			H3K4me1_Enh
															E078	Sm. Muscle	Duodenum Smooth Muscle			H3K4me1_Enh
															E092	Digestive	Fetal Stomach		17_EnhW2	H3K4me1_Enh
															E075	Digestive	Colonic Mucosa			H3K4me1_Enh		H3K27ac_Enh
															E110	Digestive	Stomach Mucosa			H3K4me1_Enh
															E079	Digestive	Esophagus	7_Enh		H3K4me1_Enh
															E080	Other	Fetal Adrenal Gland	7_Enh	15_EnhAF	H3K4me1_Enh
															E091	Other	Placenta	7_Enh	15_EnhAF	H3K4me1_Enh		H3K27ac_Enh
															E098	Other	Pancreas			H3K4me1_Enh
															E096	Other	Lung	7_Enh	17_EnhW2	H3K4me1_Enh		H3K27ac_Enh
															E113	Other	Spleen	7_Enh		H3K4me1_Enh	H3K4me3_Pro
															E114	ENCODE2012	A549 EtOH 0.02pct Lung Carcinoma Cell Line			H3K4me1_Enh
															E116	ENCODE2012	GM12878 Lymphoblastoid Cells	7_Enh		H3K4me1_Enh		H3K27ac_Enh	DNase
															E117	ENCODE2012	HeLa-S3 Cervical Carcinoma Cell Line			H3K4me1_Enh
															E118	ENCODE2012	HepG2 Hepatocellular Carcinoma Cell Line	12_EnhBiv
															E120	ENCODE2012	HSMM Skeletal Muscle Myoblasts Cells	7_Enh		H3K4me1_Enh			DNase
															E121	ENCODE2012	HSMM cell derived Skeletal Muscle Myotubes Cells	7_Enh	16_EnhW1	H3K4me1_Enh			DNase
rs223898	16	57444563	T	G	3.686e-19	-8.94599912471	0.2753	2.8891	CCL17	Intron	0	modifier	0.651	0.352	E032	HSC & B-cell	Primary B cells from peripheral blood			H3K4me1_Enh
															E002	ESC	ES-WA7 Cells			H3K4me1_Enh
															E015	ESC	HUES6 Cells			H3K4me1_Enh
															E024	ESC	ES-UCSF4 Cells	7_Enh		H3K4me1_Enh	H3K4me3_Pro
															E019	iPSC	iPS-18 Cells		17_EnhW2
															E018	iPSC	iPS-15b Cells			H3K4me1_Enh
															E021	iPSC	iPS DF 6.9 Cells			H3K4me1_Enh
															E012	ES-deriv	hESC Derived CD56+ Ectoderm Cultured Cells			H3K4me1_Enh		H3K27ac_Enh
															E011	ES-deriv	hESC Derived CD184+ Endoderm Cultured Cells		17_EnhW2			H3K27ac_Enh
															E005	ES-deriv	H1 BMP4 Derived Trophoblast Cultured Cells			H3K4me1_Enh
															E006	ES-deriv	H1 Derived Mesenchymal Stem Cells			H3K4me1_Enh	H3K4me3_Pro
															E055	Epithelial	Foreskin Fibroblast Primary Cells skin01			H3K4me1_Enh		H3K27ac_Enh	DNase
															E056	Epithelial	Foreskin Fibroblast Primary Cells skin02			H3K4me1_Enh	H3K4me3_Pro	H3K27ac_Enh
															E059	Epithelial	Foreskin Melanocyte Primary Cells skin01	7_Enh		H3K4me1_Enh		H3K27ac_Enh
															E061	Epithelial	Foreskin Melanocyte Primary Cells skin03	7_Enh		H3K4me1_Enh
															E057	Epithelial	Foreskin Keratinocyte Primary Cells skin02	7_Enh		H3K4me1_Enh
															E058	Epithelial	Foreskin Keratinocyte Primary Cells skin03	12_EnhBiv		H3K4me1_Enh
															E028	Epithelial	Breast variant Human Mammary Epithelial Cells (vHMEC)			H3K4me1_Enh
															E027	Epithelial	Breast Myoepithelial Primary Cells	7_Enh	17_EnhW2	H3K4me1_Enh
															E093	Thymus	Fetal Thymus	7_Enh		H3K4me1_Enh
															E071	Brain	Brain Hippocampus Middle	7_Enh	17_EnhW2	H3K4me1_Enh		H3K27ac_Enh
															E074	Brain	Brain Substantia Nigra		17_EnhW2			H3K27ac_Enh
															E068	Brain	Brain Anterior Caudate		17_EnhW2	H3K4me1_Enh		H3K27ac_Enh
															E069	Brain	Brain Cingulate Gyrus	7_Enh	17_EnhW2	H3K4me1_Enh		H3K27ac_Enh
															E072	Brain	Brain Inferior Temporal Lobe		17_EnhW2			H3K27ac_Enh
															E067	Brain	Brain Angular Gyrus					H3K27ac_Enh
															E073	Brain	Brain_Dorsolateral_Prefrontal_Cortex		15_EnhAF	H3K4me1_Enh		H3K27ac_Enh
															E070	Brain	Brain Germinal Matrix		17_EnhW2
															E063	Adipose	Adipose Nuclei	7_Enh	15_EnhAF	H3K4me1_Enh
															E108	Muscle	Skeletal Muscle Female		17_EnhW2	H3K4me1_Enh
															E107	Muscle	Skeletal Muscle Male	12_EnhBiv	17_EnhW2	H3K4me1_Enh
															E089	Muscle	Fetal Muscle Trunk	7_Enh	14_EnhA2	H3K4me1_Enh		H3K27ac_Enh
															E090	Muscle	Fetal Muscle Leg	7_Enh	15_EnhAF	H3K4me1_Enh		H3K27ac_Enh
															E095	Heart	Left Ventricle	7_Enh		H3K4me1_Enh		H3K27ac_Enh
															E105	Heart	Right Ventricle		17_EnhW2	H3K4me1_Enh		H3K27ac_Enh
															E078	Sm. Muscle	Duodenum Smooth Muscle			H3K4me1_Enh
															E076	Sm. Muscle	Colon Smooth Muscle		17_EnhW2
															E103	Sm. Muscle	Rectal Smooth Muscle		17_EnhW2
															E111	Sm. Muscle	Stomach Smooth Muscle		17_EnhW2	H3K4me1_Enh
															E092	Digestive	Fetal Stomach	7_Enh	17_EnhW2	H3K4me1_Enh
															E085	Digestive	Fetal Intestine Small		17_EnhW2
															E084	Digestive	Fetal Intestine Large		17_EnhW2
															E075	Digestive	Colonic Mucosa		17_EnhW2	H3K4me1_Enh		H3K27ac_Enh
															E102	Digestive	Rectal Mucosa Donor 31			H3K4me1_Enh
															E110	Digestive	Stomach Mucosa	7_Enh	17_EnhW2	H3K4me1_Enh
															E077	Digestive	Duodenum Mucosa			H3K4me1_Enh
															E079	Digestive	Esophagus	7_Enh		H3K4me1_Enh		H3K27ac_Enh
															E086	Other	Fetal Kidney			H3K4me1_Enh
															E097	Other	Ovary		17_EnhW2				DNase
															E080	Other	Fetal Adrenal Gland	12_EnhBiv	15_EnhAF	H3K4me1_Enh		H3K27ac_Enh
															E091	Other	Placenta	7_Enh	14_EnhA2	H3K4me1_Enh		H3K27ac_Enh
															E066	Other	Liver		17_EnhW2	H3K4me1_Enh
															E098	Other	Pancreas			H3K4me1_Enh
															E096	Other	Lung	7_Enh	17_EnhW2	H3K4me1_Enh		H3K27ac_Enh
															E113	Other	Spleen	7_Enh	17_EnhW2	H3K4me1_Enh	H3K4me3_Pro
															E114	ENCODE2012	A549 EtOH 0.02pct Lung Carcinoma Cell Line			H3K4me1_Enh
															E116	ENCODE2012	GM12878 Lymphoblastoid Cells	7_Enh		H3K4me1_Enh		H3K27ac_Enh
															E117	ENCODE2012	HeLa-S3 Cervical Carcinoma Cell Line	7_Enh	16_EnhW1	H3K4me1_Enh	H3K4me3_Pro
															E118	ENCODE2012	HepG2 Hepatocellular Carcinoma Cell Line	12_EnhBiv
															E119	ENCODE2012	HMEC Mammary Epithelial Primary Cells		17_EnhW2
															E120	ENCODE2012	HSMM Skeletal Muscle Myoblasts Cells			H3K4me1_Enh			DNase
															E121	ENCODE2012	HSMM cell derived Skeletal Muscle Myotubes Cells	7_Enh		H3K4me1_Enh			DNase
															E127	ENCODE2012	NHEK-Epidermal Keratinocyte Primary Cells	7_Enh		H3K4me1_Enh
rs9302690	16	57442968	A	G	2.578e-23	9.94780758703	0.262	2.8597	CCL17	Intron	0	modifier	0.651	10.57	E011	ES-deriv	hESC Derived CD184+ Endoderm Cultured Cells					H3K27ac_Enh
															E029	HSC & B-cell	Primary monocytes from peripheral blood			H3K4me1_Enh
															E032	HSC & B-cell	Primary B cells from peripheral blood			H3K4me1_Enh
															E063	Adipose	Adipose Nuclei			H3K4me1_Enh
															E056	Epithelial	Foreskin Fibroblast Primary Cells skin02			H3K4me1_Enh	H3K4me3_Pro
															E059	Epithelial	Foreskin Melanocyte Primary Cells skin01			H3K4me1_Enh		H3K27ac_Enh
															E109	Digestive	Small Intestine					H3K27ac_Enh
															E071	Brain	Brain Hippocampus Middle			H3K4me1_Enh		H3K27ac_Enh
															E074	Brain	Brain Substantia Nigra					H3K27ac_Enh
															E068	Brain	Brain Anterior Caudate			H3K4me1_Enh		H3K27ac_Enh
															E069	Brain	Brain Cingulate Gyrus			H3K4me1_Enh		H3K27ac_Enh
															E072	Brain	Brain Inferior Temporal Lobe
															E067	Brain	Brain Angular Gyrus					H3K27ac_Enh
															E073	Brain	Brain_Dorsolateral_Prefrontal_Cortex					H3K27ac_Enh
															E106	Digestive	Sigmoid Colon					H3K27ac_Enh
															E107	Muscle	Skeletal Muscle Male	7_Enh		H3K4me1_Enh
															E089	Muscle	Fetal Muscle Trunk			H3K4me1_Enh		H3K27ac_Enh
															E090	Muscle	Fetal Muscle Leg			H3K4me1_Enh		H3K27ac_Enh
															E083	Heart	Fetal Heart
															E104	Heart	Right Atrium			H3K4me1_Enh		H3K27ac_Enh
															E095	Heart	Left Ventricle					H3K27ac_Enh
															E105	Heart	Right Ventricle			H3K4me1_Enh		H3K27ac_Enh
															E065	Heart	Aorta
															E078	Sm. Muscle	Duodenum Smooth Muscle			H3K4me1_Enh
															E076	Sm. Muscle	Colon Smooth Muscle					H3K27ac_Enh
															E103	Sm. Muscle	Rectal Smooth Muscle
															E111	Sm. Muscle	Stomach Smooth Muscle			H3K4me1_Enh
															E122	ENCODE2012	HUVEC Umbilical Vein Endothelial Primary Cells	7_Enh		H3K4me1_Enh		H3K27ac_Enh
															E080	Other	Fetal Adrenal Gland	7_Enh		H3K4me1_Enh		H3K27ac_Enh
															E091	Other	Placenta
															E066	Other	Liver			H3K4me1_Enh
															E098	Other	Pancreas
															E096	Other	Lung			H3K4me1_Enh		H3K27ac_Enh
															E113	Other	Spleen			H3K4me1_Enh
															E124	ENCODE2012	Monocytes-CD14+ RO01746 Primary Cells			H3K4me1_Enh
rs28695417	16	57443918	A	G	2.99e-23	9.93303935687	0.2205	2.7612	CCL17	Intron	0	modifier	0.651	4.991	E002	ESC	ES-WA7 Cells			H3K4me1_Enh
															E024	ESC	ES-UCSF4 Cells	7_Enh	16_EnhW1	H3K4me1_Enh	H3K4me3_Pro
															E029	HSC & B-cell	Primary monocytes from peripheral blood			H3K4me1_Enh
															E018	iPSC	iPS-15b Cells			H3K4me1_Enh
															E021	iPSC	iPS DF 6.9 Cells			H3K4me1_Enh			DNase
															E022	iPSC	iPS DF 19.11 Cells	7_Enh		H3K4me1_Enh
															E012	ES-deriv	hESC Derived CD56+ Ectoderm Cultured Cells			H3K4me1_Enh		H3K27ac_Enh
															E011	ES-deriv	hESC Derived CD184+ Endoderm Cultured Cells					H3K27ac_Enh
															E032	HSC & B-cell	Primary B cells from peripheral blood			H3K4me1_Enh
															E005	ES-deriv	H1 BMP4 Derived Trophoblast Cultured Cells		19_DNase	H3K4me1_Enh
															E006	ES-deriv	H1 Derived Mesenchymal Stem Cells			H3K4me1_Enh	H3K4me3_Pro
															E055	Epithelial	Foreskin Fibroblast Primary Cells skin01			H3K4me1_Enh		H3K27ac_Enh
															E056	Epithelial	Foreskin Fibroblast Primary Cells skin02			H3K4me1_Enh	H3K4me3_Pro	H3K27ac_Enh
															E059	Epithelial	Foreskin Melanocyte Primary Cells skin01	7_Enh	23_PromBiv	H3K4me1_Enh		H3K27ac_Enh	DNase
															E061	Epithelial	Foreskin Melanocyte Primary Cells skin03	7_Enh	23_PromBiv	H3K4me1_Enh
															E057	Epithelial	Foreskin Keratinocyte Primary Cells skin02	7_Enh		H3K4me1_Enh
															E058	Epithelial	Foreskin Keratinocyte Primary Cells skin03	12_EnhBiv		H3K4me1_Enh
															E028	Epithelial	Breast variant Human Mammary Epithelial Cells (vHMEC)		17_EnhW2	H3K4me1_Enh
															E027	Epithelial	Breast Myoepithelial Primary Cells		17_EnhW2	H3K4me1_Enh
															E093	Thymus	Fetal Thymus	7_Enh		H3K4me1_Enh
															E071	Brain	Brain Hippocampus Middle		17_EnhW2	H3K4me1_Enh		H3K27ac_Enh
															E074	Brain	Brain Substantia Nigra		17_EnhW2			H3K27ac_Enh
															E068	Brain	Brain Anterior Caudate		17_EnhW2	H3K4me1_Enh		H3K27ac_Enh
															E069	Brain	Brain Cingulate Gyrus	7_Enh	15_EnhAF	H3K4me1_Enh		H3K27ac_Enh
															E072	Brain	Brain Inferior Temporal Lobe		17_EnhW2			H3K27ac_Enh
															E067	Brain	Brain Angular Gyrus		17_EnhW2			H3K27ac_Enh
															E073	Brain	Brain_Dorsolateral_Prefrontal_Cortex		15_EnhAF	H3K4me1_Enh		H3K27ac_Enh
															E063	Adipose	Adipose Nuclei	7_Enh	14_EnhA2	H3K4me1_Enh
															E100	Muscle	Psoas Muscle		17_EnhW2			H3K27ac_Enh	DNase
															E108	Muscle	Skeletal Muscle Female		17_EnhW2	H3K4me1_Enh
															E107	Muscle	Skeletal Muscle Male	12_EnhBiv	17_EnhW2	H3K4me1_Enh
															E089	Muscle	Fetal Muscle Trunk	12_EnhBiv	15_EnhAF	H3K4me1_Enh		H3K27ac_Enh
															E090	Muscle	Fetal Muscle Leg	7_Enh	15_EnhAF	H3K4me1_Enh		H3K27ac_Enh
															E083	Heart	Fetal Heart
															E104	Heart	Right Atrium	7_Enh	17_EnhW2	H3K4me1_Enh		H3K27ac_Enh
															E095	Heart	Left Ventricle	7_Enh	17_EnhW2	H3K4me1_Enh		H3K27ac_Enh
															E105	Heart	Right Ventricle	7_Enh	17_EnhW2	H3K4me1_Enh		H3K27ac_Enh
															E065	Heart	Aorta
															E078	Sm. Muscle	Duodenum Smooth Muscle		17_EnhW2	H3K4me1_Enh
															E076	Sm. Muscle	Colon Smooth Muscle		17_EnhW2			H3K27ac_Enh
															E103	Sm. Muscle	Rectal Smooth Muscle		17_EnhW2
															E111	Sm. Muscle	Stomach Smooth Muscle	12_EnhBiv	17_EnhW2	H3K4me1_Enh
															E092	Digestive	Fetal Stomach		17_EnhW2	H3K4me1_Enh
															E085	Digestive	Fetal Intestine Small		17_EnhW2
															E084	Digestive	Fetal Intestine Large		17_EnhW2
															E109	Digestive	Small Intestine		17_EnhW2			H3K27ac_Enh
															E106	Digestive	Sigmoid Colon		17_EnhW2			H3K27ac_Enh
															E075	Digestive	Colonic Mucosa		17_EnhW2	H3K4me1_Enh		H3K27ac_Enh
															E102	Digestive	Rectal Mucosa Donor 31		17_EnhW2	H3K4me1_Enh
															E110	Digestive	Stomach Mucosa	7_Enh	17_EnhW2	H3K4me1_Enh
															E077	Digestive	Duodenum Mucosa		17_EnhW2	H3K4me1_Enh
															E079	Digestive	Esophagus	7_Enh	17_EnhW2	H3K4me1_Enh		H3K27ac_Enh
															E094	Digestive	Gastric		17_EnhW2
															E099	Other	Placenta Amnion		23_PromBiv
															E097	Other	Ovary		17_EnhW2
															E087	Other	Pancreatic Islets		17_EnhW2
															E080	Other	Fetal Adrenal Gland	12_EnhBiv	17_EnhW2	H3K4me1_Enh		H3K27ac_Enh	DNase
															E091	Other	Placenta	7_Enh	14_EnhA2	H3K4me1_Enh		H3K27ac_Enh	DNase
															E066	Other	Liver		17_EnhW2	H3K4me1_Enh
															E098	Other	Pancreas			H3K4me1_Enh
															E096	Other	Lung	7_Enh	17_EnhW2	H3K4me1_Enh		H3K27ac_Enh
															E113	Other	Spleen	7_Enh	17_EnhW2	H3K4me1_Enh	H3K4me3_Pro
															E114	ENCODE2012	A549 EtOH 0.02pct Lung Carcinoma Cell Line		19_DNase	H3K4me1_Enh
															E116	ENCODE2012	GM12878 Lymphoblastoid Cells						DNase
															E117	ENCODE2012	HeLa-S3 Cervical Carcinoma Cell Line			H3K4me1_Enh	H3K4me3_Pro		DNase
															E118	ENCODE2012	HepG2 Hepatocellular Carcinoma Cell Line	12_EnhBiv	17_EnhW2				DNase
															E119	ENCODE2012	HMEC Mammary Epithelial Primary Cells	7_Enh		H3K4me1_Enh
															E120	ENCODE2012	HSMM Skeletal Muscle Myoblasts Cells			H3K4me1_Enh
															E121	ENCODE2012	HSMM cell derived Skeletal Muscle Myotubes Cells			H3K4me1_Enh
															E122	ENCODE2012	HUVEC Umbilical Vein Endothelial Primary Cells	7_Enh		H3K4me1_Enh
															E124	ENCODE2012	Monocytes-CD14+ RO01746 Primary Cells			H3K4me1_Enh
															E127	ENCODE2012	NHEK-Epidermal Keratinocyte Primary Cells		17_EnhW2	H3K4me1_Enh			DNase
rs16956811	16	57444002	T	G	3.024e-23	-9.93191216784	0.2176	2.7539	CCL17	Intron	0	modifier	0.651	12.37	E002	ESC	ES-WA7 Cells			H3K4me1_Enh
															E024	ESC	ES-UCSF4 Cells	7_Enh	16_EnhW1	H3K4me1_Enh	H3K4me3_Pro
															E018	iPSC	iPS-15b Cells			H3K4me1_Enh
															E021	iPSC	iPS DF 6.9 Cells			H3K4me1_Enh
															E022	iPSC	iPS DF 19.11 Cells	7_Enh	17_EnhW2	H3K4me1_Enh			DNase
															E007	ES-deriv	H1 Derived Neuronal Progenitor Cultured Cells		17_EnhW2
															E012	ES-deriv	hESC Derived CD56+ Ectoderm Cultured Cells			H3K4me1_Enh		H3K27ac_Enh
															E011	ES-deriv	hESC Derived CD184+ Endoderm Cultured Cells					H3K27ac_Enh
															E005	ES-deriv	H1 BMP4 Derived Trophoblast Cultured Cells		17_EnhW2	H3K4me1_Enh
															E006	ES-deriv	H1 Derived Mesenchymal Stem Cells	12_EnhBiv		H3K4me1_Enh	H3K4me3_Pro
															E029	HSC & B-cell	Primary monocytes from peripheral blood			H3K4me1_Enh
															E032	HSC & B-cell	Primary B cells from peripheral blood			H3K4me1_Enh
															E055	Epithelial	Foreskin Fibroblast Primary Cells skin01			H3K4me1_Enh		H3K27ac_Enh
															E056	Epithelial	Foreskin Fibroblast Primary Cells skin02	12_EnhBiv	23_PromBiv	H3K4me1_Enh	H3K4me3_Pro	H3K27ac_Enh
															E059	Epithelial	Foreskin Melanocyte Primary Cells skin01	7_Enh	23_PromBiv	H3K4me1_Enh		H3K27ac_Enh	DNase
															E061	Epithelial	Foreskin Melanocyte Primary Cells skin03	7_Enh	23_PromBiv	H3K4me1_Enh
															E057	Epithelial	Foreskin Keratinocyte Primary Cells skin02	7_Enh	23_PromBiv	H3K4me1_Enh			DNase
															E058	Epithelial	Foreskin Keratinocyte Primary Cells skin03	12_EnhBiv	23_PromBiv	H3K4me1_Enh
															E028	Epithelial	Breast variant Human Mammary Epithelial Cells (vHMEC)		17_EnhW2	H3K4me1_Enh
															E027	Epithelial	Breast Myoepithelial Primary Cells		17_EnhW2	H3K4me1_Enh
															E093	Thymus	Fetal Thymus	7_Enh		H3K4me1_Enh
															E071	Brain	Brain Hippocampus Middle	7_Enh	17_EnhW2	H3K4me1_Enh		H3K27ac_Enh
															E074	Brain	Brain Substantia Nigra		17_EnhW2			H3K27ac_Enh
															E068	Brain	Brain Anterior Caudate		17_EnhW2	H3K4me1_Enh		H3K27ac_Enh
															E069	Brain	Brain Cingulate Gyrus	7_Enh	17_EnhW2	H3K4me1_Enh		H3K27ac_Enh
															E072	Brain	Brain Inferior Temporal Lobe		17_EnhW2			H3K27ac_Enh
															E067	Brain	Brain Angular Gyrus		17_EnhW2			H3K27ac_Enh
															E073	Brain	Brain_Dorsolateral_Prefrontal_Cortex		17_EnhW2	H3K4me1_Enh		H3K27ac_Enh
															E070	Brain	Brain Germinal Matrix		17_EnhW2
															E063	Adipose	Adipose Nuclei	7_Enh	14_EnhA2	H3K4me1_Enh
															E100	Muscle	Psoas Muscle		17_EnhW2			H3K27ac_Enh
															E108	Muscle	Skeletal Muscle Female		17_EnhW2	H3K4me1_Enh
															E107	Muscle	Skeletal Muscle Male	12_EnhBiv	17_EnhW2	H3K4me1_Enh
															E089	Muscle	Fetal Muscle Trunk	12_EnhBiv	14_EnhA2	H3K4me1_Enh		H3K27ac_Enh
															E090	Muscle	Fetal Muscle Leg	7_Enh	15_EnhAF	H3K4me1_Enh		H3K27ac_Enh
															E104	Heart	Right Atrium		17_EnhW2	H3K4me1_Enh		H3K27ac_Enh
															E095	Heart	Left Ventricle	7_Enh	17_EnhW2	H3K4me1_Enh		H3K27ac_Enh
															E105	Heart	Right Ventricle	7_Enh	17_EnhW2	H3K4me1_Enh		H3K27ac_Enh
															E078	Sm. Muscle	Duodenum Smooth Muscle		17_EnhW2	H3K4me1_Enh
															E076	Sm. Muscle	Colon Smooth Muscle		17_EnhW2			H3K27ac_Enh
															E103	Sm. Muscle	Rectal Smooth Muscle		17_EnhW2
															E111	Sm. Muscle	Stomach Smooth Muscle	12_EnhBiv	17_EnhW2	H3K4me1_Enh
															E092	Digestive	Fetal Stomach		17_EnhW2	H3K4me1_Enh
															E085	Digestive	Fetal Intestine Small		17_EnhW2
															E084	Digestive	Fetal Intestine Large		17_EnhW2
															E109	Digestive	Small Intestine					H3K27ac_Enh
															E075	Digestive	Colonic Mucosa	7_Enh	17_EnhW2	H3K4me1_Enh		H3K27ac_Enh
															E101	Digestive	Rectal Mucosa Donor 29
															E102	Digestive	Rectal Mucosa Donor 31		17_EnhW2	H3K4me1_Enh
															E110	Digestive	Stomach Mucosa	7_Enh	16_EnhW1	H3K4me1_Enh
															E077	Digestive	Duodenum Mucosa		17_EnhW2	H3K4me1_Enh
															E079	Digestive	Esophagus	7_Enh	17_EnhW2	H3K4me1_Enh		H3K27ac_Enh
															E094	Digestive	Gastric		17_EnhW2
															E099	Other	Placenta Amnion		23_PromBiv
															E097	Other	Ovary		17_EnhW2
															E087	Other	Pancreatic Islets		17_EnhW2
															E080	Other	Fetal Adrenal Gland	12_EnhBiv	17_EnhW2	H3K4me1_Enh		H3K27ac_Enh	DNase
															E091	Other	Placenta	7_Enh	14_EnhA2	H3K4me1_Enh		H3K27ac_Enh	DNase
															E066	Other	Liver		17_EnhW2	H3K4me1_Enh
															E098	Other	Pancreas			H3K4me1_Enh
															E096	Other	Lung	7_Enh	17_EnhW2	H3K4me1_Enh		H3K27ac_Enh
															E113	Other	Spleen	7_Enh	16_EnhW1	H3K4me1_Enh	H3K4me3_Pro
															E114	ENCODE2012	A549 EtOH 0.02pct Lung Carcinoma Cell Line		19_DNase	H3K4me1_Enh
															E117	ENCODE2012	HeLa-S3 Cervical Carcinoma Cell Line	1_TssA	16_EnhW1	H3K4me1_Enh	H3K4me3_Pro		DNase
															E118	ENCODE2012	HepG2 Hepatocellular Carcinoma Cell Line	12_EnhBiv	17_EnhW2				DNase
															E119	ENCODE2012	HMEC Mammary Epithelial Primary Cells	7_Enh	17_EnhW2	H3K4me1_Enh
															E120	ENCODE2012	HSMM Skeletal Muscle Myoblasts Cells	7_Enh		H3K4me1_Enh
															E121	ENCODE2012	HSMM cell derived Skeletal Muscle Myotubes Cells	7_Enh		H3K4me1_Enh			DNase
															E122	ENCODE2012	HUVEC Umbilical Vein Endothelial Primary Cells	7_Enh		H3K4me1_Enh
															E124	ENCODE2012	Monocytes-CD14+ RO01746 Primary Cells			H3K4me1_Enh
															E127	ENCODE2012	NHEK-Epidermal Keratinocyte Primary Cells	7_Enh	23_PromBiv	H3K4me1_Enh			DNase
rs118076482	16	57493283	A	G	3.491e-11	-6.62421430083	0.1409	2.5246	COQ9	Intron	0	modifier	0.313	6.862	E039	Blood & T-cell	Primary T helper naive cells from peripheral blood					H3K27ac_Enh
															E037	Blood & T-cell	Primary T helper memory cells from peripheral blood 2				H3K4me3_Pro
															E050	HSC & B-cell	Primary hematopoietic stem cells G-CSF-mobilized Female					H3K27ac_Enh
															E056	Epithelial	Foreskin Fibroblast Primary Cells skin02				H3K4me3_Pro	H3K27ac_Enh
															E061	Epithelial	Foreskin Melanocyte Primary Cells skin03					H3K27ac_Enh
															E074	Brain	Brain Substantia Nigra					H3K27ac_Enh
															E068	Brain	Brain Anterior Caudate					H3K27ac_Enh
															E069	Brain	Brain Cingulate Gyrus
															E072	Brain	Brain Inferior Temporal Lobe					H3K27ac_Enh	H3K9ac_Pro
															E067	Brain	Brain Angular Gyrus				H3K4me3_Pro		H3K9ac_Pro
															E101	Digestive	Rectal Mucosa Donor 29			H3K4me1_Enh
															E076	Sm. Muscle	Colon Smooth Muscle					H3K27ac_Enh
															E103	Sm. Muscle	Rectal Smooth Muscle
															E111	Sm. Muscle	Stomach Smooth Muscle					H3K27ac_Enh	H3K9ac_Pro
															E094	Digestive	Gastric				H3K4me3_Pro
															E124	ENCODE2012	Monocytes-CD14+ RO01746 Primary Cells						H3K9ac_Pro
															E096	Other	Lung					H3K27ac_Enh
															E113	Other	Spleen					H3K27ac_Enh
rs223896	16	57443146			2.905e-29		0.0	-4.4141	CCL17	Intron	0	modifier	0.546	2.699	E021	iPSC	iPS DF 6.9 Cells			H3K4me1_Enh
															E029	HSC & B-cell	Primary monocytes from peripheral blood	7_Enh		H3K4me1_Enh
															E012	ES-deriv	hESC Derived CD56+ Ectoderm Cultured Cells			H3K4me1_Enh		H3K27ac_Enh
															E011	ES-deriv	hESC Derived CD184+ Endoderm Cultured Cells					H3K27ac_Enh
															E031	HSC & B-cell	Primary B cells from cord blood		17_EnhW2
															E032	HSC & B-cell	Primary B cells from peripheral blood			H3K4me1_Enh
															E030	HSC & B-cell	Primary neutrophils from peripheral blood		17_EnhW2
															E063	Adipose	Adipose Nuclei		19_DNase	H3K4me1_Enh
															E056	Epithelial	Foreskin Fibroblast Primary Cells skin02			H3K4me1_Enh	H3K4me3_Pro	H3K27ac_Enh
															E059	Epithelial	Foreskin Melanocyte Primary Cells skin01			H3K4me1_Enh		H3K27ac_Enh
															E111	Sm. Muscle	Stomach Smooth Muscle			H3K4me1_Enh
															E093	Thymus	Fetal Thymus			H3K4me1_Enh
															E071	Brain	Brain Hippocampus Middle			H3K4me1_Enh		H3K27ac_Enh
															E074	Brain	Brain Substantia Nigra		19_DNase			H3K27ac_Enh
															E068	Brain	Brain Anterior Caudate		19_DNase	H3K4me1_Enh		H3K27ac_Enh
															E069	Brain	Brain Cingulate Gyrus		19_DNase	H3K4me1_Enh		H3K27ac_Enh
															E072	Brain	Brain Inferior Temporal Lobe		19_DNase			H3K27ac_Enh
															E067	Brain	Brain Angular Gyrus					H3K27ac_Enh
															E073	Brain	Brain_Dorsolateral_Prefrontal_Cortex		19_DNase			H3K27ac_Enh
															E108	Muscle	Skeletal Muscle Female		19_DNase
															E107	Muscle	Skeletal Muscle Male	7_Enh	19_DNase	H3K4me1_Enh
															E089	Muscle	Fetal Muscle Trunk		19_DNase	H3K4me1_Enh		H3K27ac_Enh	DNase
															E090	Muscle	Fetal Muscle Leg		19_DNase	H3K4me1_Enh		H3K27ac_Enh	DNase
															E083	Heart	Fetal Heart						DNase
															E104	Heart	Right Atrium			H3K4me1_Enh		H3K27ac_Enh
															E095	Heart	Left Ventricle		19_DNase			H3K27ac_Enh
															E105	Heart	Right Ventricle			H3K4me1_Enh		H3K27ac_Enh
															E065	Heart	Aorta
															E078	Sm. Muscle	Duodenum Smooth Muscle			H3K4me1_Enh
															E076	Sm. Muscle	Colon Smooth Muscle					H3K27ac_Enh
															E092	Digestive	Fetal Stomach		19_DNase
															E110	Digestive	Stomach Mucosa			H3K4me1_Enh
															E109	Digestive	Small Intestine					H3K27ac_Enh
															E106	Digestive	Sigmoid Colon					H3K27ac_Enh
															E122	ENCODE2012	HUVEC Umbilical Vein Endothelial Primary Cells	7_Enh	19_DNase	H3K4me1_Enh		H3K27ac_Enh	DNase
															E080	Other	Fetal Adrenal Gland	7_Enh	19_DNase	H3K4me1_Enh		H3K27ac_Enh	DNase
															E091	Other	Placenta		19_DNase			H3K27ac_Enh
															E066	Other	Liver			H3K4me1_Enh
															E098	Other	Pancreas
															E096	Other	Lung			H3K4me1_Enh		H3K27ac_Enh
															E113	Other	Spleen	7_Enh		H3K4me1_Enh
															E124	ENCODE2012	Monocytes-CD14+ RO01746 Primary Cells	7_Enh	17_EnhW2	H3K4me1_Enh
															E127	ENCODE2012	NHEK-Epidermal Keratinocyte Primary Cells			H3K4me1_Enh

## Sheet: Sheet2
Enhancer
Lead_SNP	LD_r2	SNP	BP_orig	CHR	A1	A2	FRQ	INFO	BETA	SE	P	GHid	enhScore	enhElite
rs10886430	1.0	rs10886430	121010256	10	A	G	0.8924	0.8897	0.3354	0.018	1.225e-75	GH10G119249	1.567664182	1
rs223896	0.11(D'=1.0)	rs28695417	57443918	16	A	G	0.0728	1.0111	0.204	0.0205	2.99e-23	GH16G057409	0.745512769	0
	0.11(D'=1.0)	rs16956811	57444002	16	T	G	0.9272	1.0112	-0.204	0.0205	3.024e-23	GH16G057409	0.745512769	0
	0.53(D'=1.0)	rs223897	57444396	16	T	C	0.269	1.0207	0.1073	0.012	3.515e-19	GH16G057409	0.745512769	0
	0.53(D'=1.0)	rs223898	57444563	16	T	G	0.7309	1.0206	-0.1073	0.012	3.686e-19	GH16G057409	0.745512769	0
rs115952894	0.0(D'=1.0)	rs142289859	16954941	3	T	C	0.9633	0.8354	0.4961	0.0308	2.314e-57	GH03G016912	1.092037151	1
	0.0(D'=1.0)	rs76472873	16958321	3	T	G	0.0367	0.8355	-0.4962	0.0308	2.212e-57	GH03G016916	1.088440546	1
	0.0(D'=1.0)	rs17200557	16977882	3	T	G	0.0367	0.8374	-0.4946	0.0308	4.545e-57	GH03G016937	0.89922909	0

## Sheet: Sheet3
Enhancer
GHid	symbol	eqtl_score	erna_score	chic_score	expression_score	enhancer_gene_distance	distance_score	combined_score	is_elite	eqtl_tissue
GH10G119249	GC10P119246	NA	NA	NA	NA	6876	0.430964762721	0.430964762721	0	NA
GH10G119249	LOC105378511	NA	NA	NA	NA	83269	0.167206173797	0.167206173797	0	NA
GH03G016912	MIR3714	NA	NA	NA	NA	-20388	0.334643999262	0.334643999262	0	NA
GH03G016912	LOC105376972	NA	NA	NA	NA	-28645	0.305270567789	0.305270567789	0	NA
GH16G057409	CCL17	NA	NA	NA	NA	13799	0.389545444524	0.389545444524	0	NA
GH16G057409	GC16P057430	NA	NA	NA	NA	-19740	0.359569718714	0.359569718714	0	NA
GH16G057409	CIAPIN1	2.00351e-12	NA	NA	NA	37540	0.268252631279	11.9664611168	0	Esophagus - Mucosa
GH16G057409	DOK4	3.09528e-07	NA	NA	NA	77339	0.17545297317	6.68475303162	0	Lung
GH03G016937	MIR3714	NA	NA	NA	NA	3248	0.741331667201	0.741331667201	0	NA
GH03G016937	GC03P016980	NA	NA	NA	NA	-44156	0.255280137884	0.255280137884	0	NA
GH03G016916	MIR3714	NA	NA	NA	NA	-16015	0.359569718714	0.359569718714	0	NA
GH03G016916	LOC105376972	NA	NA	NA	NA	-33018	0.28886962971	0.28886962971	0	NA
GH03G016916	PLCL2	9.58219e-10	NA	NA	NA	114531	0.124396945593	9.1429321676	0	Whole Blood

## Sheet: Sheet4
Enhancer
GHid	source	tissue
GH10G119249	dbSUPER	Adipose nuclei
GH10G119249	dbSUPER	Aorta
GH10G119249	dbSUPER	CD4+ CD25- IL17- PMA Th primary cells
GH10G119249	dbSUPER	Duodenum smooth muscle
GH10G119249	dbSUPER	Gastric
GH10G119249	dbSUPER	Intestine (fetal)
GH10G119249	dbSUPER	Large intestine (fetal)
GH10G119249	dbSUPER	Left ventricle
GH10G119249	dbSUPER	Lung
GH10G119249	dbSUPER	Muscle (fetal)
GH10G119249	dbSUPER	Ovary
GH10G119249	dbSUPER	PANC-1
GH10G119249	dbSUPER	Right atrium
GH10G119249	dbSUPER	Sigmoid colon
GH10G119249	dbSUPER	Small intestine
GH10G119249	dbSUPER	Spleen
GH10G119249	dbSUPER	Stomach smooth muscle
GH10G119249	ENCODE	HCT116
GH10G119249	ENCODE	HeLa-S3
GH10G119249	ENCODE	HepG2
GH10G119249	ENCODE	K562
GH10G119249	ENCODE	Panc1
GH10G119249	ENCODE	mesenchymal stem cell
GH10G119249	ENCODE	mesendoderm
GH10G119249	ENCODE	myotube
GH10G119249	ENCODE	astrocyte
GH10G119249	ENCODE	common myeloid progenitor, CD34-positive
GH10G119249	ENCODE	endothelial cell of umbilical vein
GH10G119249	ENCODE	fibroblast of dermis
GH10G119249	ENCODE	fibroblast of lung
GH10G119249	ENCODE	foreskin fibroblast
GH10G119249	ENCODE	foreskin melanocyte
GH10G119249	ENCODE	IMR-90
GH10G119249	ENCODE	skeletal muscle myoblast
GH10G119249	ENCODE	trophoblast cell
GH10G119249	ENCODE	neuronal stem cell
GH10G119249	ENCODE	adrenal gland
GH10G119249	ENCODE	female gonad
GH10G119249	ENCODE	large intestine
GH10G119249	ENCODE	muscle of leg
GH10G119249	ENCODE	muscle of trunk
GH10G119249	ENCODE	pancreas
GH10G119249	ENCODE	placenta
GH10G119249	ENCODE	psoas muscle
GH10G119249	ENCODE	small intestine
GH10G119249	ENCODE	stomach
GH10G119249	ENCODE	thymus
GH03G016912	dbSUPER	CD20+ B cells
GH03G016912	dbSUPER	Left ventricle
GH03G016912	dbSUPER	Lung
GH03G016912	ENCODE	GM12878
GH03G016912	ENCODE	B cell
GH16G057409	ENCODE	MCF-7
GH16G057409	ENCODE	adrenal gland
GH16G057409	ENCODE	placenta
GH03G016937	ENCODE	K562
GH03G016937	ENCODE	common myeloid progenitor, CD34-positive
GH03G016937	ENCODE	T-cell
GH03G016916	dbSUPER	CD20+ B cells
GH03G016916	dbSUPER	CD4+ CD25- IL17- PMA Th primary cells
GH03G016916	dbSUPER	Left ventricle
GH03G016916	dbSUPER	Lung
GH03G016916	ENCODE	endothelial cell of umbilical vein
GH03G016916	ENCODE	adrenal gland
GH03G016916	ENCODE	psoas muscle

## Sheet: Sheet5
Sherlock, colocalization with GTEx v6
Lead_SNP	LD_r2	SNP	P	CHR	BP	GENE	cP	LBF	eP	Mode	Tiss
rs115952894	0.01(D'=0.75)	rs9809105	3.358e-15	3	16837901	PLCL2	1.08413e-05	6.96699	9.26593e-06	cis	Skin_Sun_Exposed_Lower_leg
	0.01(D'=0.90)	rs9852648	1.411e-36	3	16886334	PLCL2	7.85546e-06	6.98199	8.13231e-14	cis	Whole_Blood
	0.01(D'=0.82)	rs9840308	1.793e-27	3	16887335	PLCL2	1.35166e-05	6.69533	1.2606e-07	cis	Cells_Transformed_fibroblasts
	0.01(D'=0.59)	rs4685420	1.28e-09	3	17054205	PLCL2	3.0424e-05	6.58181	3.34429e-06	cis	Stomach
	0.01(D'=0.20)	rs13066204	1.902e-18	3	17064478	PLCL2-AS1	1.35166e-05	6.33256	9.65501e-06	cis	Cells_Transformed_fibroblasts
rs2228467	0.02(D'=0.32)	rs9837412	6.273e-11	3	42717574	HHATL-AS1	3.53878e-05	6.3361	5.33256e-05	cis	Brain_Putamen_basal_ganglia
	0.02(D'=0.32)	rs9837412	6.273e-11	3	42717574	HHATL	1.30095e-05	6.57702	4.66269e-09	cis	Skin_Sun_Exposed_Lower_leg
	0.02(D'=0.30)	rs9838388	7.212e-11	3	42718148	HHATL	2.44051e-05	6.54932	2.41646e-05	cis	Adrenal_Gland
	0.02(D'=0.30)	rs9838388	7.212e-11	3	42718148	ACKR2	4.07747e-05	6.46135	1.32106e-05	cis	Brain_Hippocampus
	0.02(D'=0.30)	rs9838388	7.212e-11	3	42718148	HHATL	1.77962e-05	6.67058	1.33593e-06	cis	Skin_Not_Sun_Exposed_Suprapubic
	0.02(D'=0.30)	rs9838388	7.212e-11	3	42718148	HHATL	3.98129e-06	7.12761	2.5651e-08	cis	Thyroid
	0.02(D'=0.30)	rs9836162	5.017e-10	3	42722552	HHATL	3.78619e-05	5.19633	8.67004e-05	cis	Adipose_Subcutaneous
	0.02(D'=0.30)	rs9836162	5.017e-10	3	42722552	CCDC13-AS1	2.54259e-05	7.10294	5.29678e-06	cis	Brain_Nucleus_accumbens_basal_ganglia
	0.02(D'=0.30)	rs9836162	5.017e-10	3	42722552	HHATL-AS1	1.99064e-05	6.56286	1.4484e-06	cis	Thyroid
	0.02(D'=0.30)	rs11713172	2.806e-10	3	42729509	ZBTB47	1.11359e-05	6.65124	4.03903e-05	cis	Adipose_Subcutaneous
	0.02(D'=0.30)	rs11713172	2.806e-10	3	42729509	CCDC13-AS1	5.44588e-05	5.97092	3.28569e-05	cis	Brain_Anterior_cingulate_cortex_BA24
	0.02(D'=0.94)	rs339731	4.887e-10	3	42742363	CCDC13	2.72294e-05	6.10119	3.73735e-06	cis	Breast_Mammary_Tissue
	0.02(D'=0.94)	rs339731	4.887e-10	3	42742363	CCDC13-AS1	2.69724e-05	6.11648	3.45644e-06	cis	Spleen
	0.02(D'=0.30)	rs17074778	3.848e-10	3	42749479	HHATL	2.71831e-05	7.2432	1.63676e-06	cis	Brain_Hippocampus
	0.02(D'=0.95)	rs339684	2.805e-09	3	42758639	CCDC13-AS1	6.48217e-05	5.08952	9.31561e-05	cis	Esophagus_Mucosa
	0.02(D'=0.95)	rs339684	2.805e-09	3	42758639	CCDC13-AS1	3.13098e-05	6.42514	3.90654e-06	cis	Heart_Left_Ventricle
	0.02(D'=0.95)	rs339684	2.805e-09	3	42758639	HHATL	2.05312e-05	6.82911	1.5526e-07	cis	Muscle_Skeletal
	0.02(D'=0.30)	rs17238798	2.536e-11	3	42774769	HHATL	3.16915e-05	5.71166	7.45132e-05	cis	Esophagus_Muscularis
	0.02(D'=0.30)	rs17238798	2.536e-11	3	42774769	ZBTB47	1.95143e-05	6.2367	7.22017e-05	cis	Skin_Sun_Exposed_Lower_leg
	0.02(D'=0.96)	rs3846063	3.862e-11	3	42778832	CCDC13-AS1	1.69851e-05	6.76609	7.04147e-09	cis	Artery_Aorta
	0.02(D'=0.96)	rs3846063	3.862e-11	3	42778832	CCDC13-AS1	2.24618e-05	6.70658	3.87604e-06	cis	Esophagus_Gastroesophageal_Junction
	0.01(D'=0.28)	rs9880635	1.207e-10	3	42782131	ZNF662	2.96883e-05	6.26488	7.3698e-05	cis	Pituitary
	0.02(D'=0.96)	rs2372110	9.21e-11	3	42794861	CCDC13	2.69542e-05	5.89411	7.2671e-05	cis	Esophagus_Gastroesophageal_Junction
	0.02(D'=0.96)	rs6779561	3.52e-11	3	42824822	CCDC13-AS1	1.78174e-05	5.98679	1.2675e-06	cis	Adipose_Subcutaneous
	0.02(D'=0.96)	rs6779561	3.52e-11	3	42824822	CCDC13	2.07111e-05	6.20662	3.38927e-07	cis	Adipose_Visceral_Omentum
	0.02(D'=0.96)	rs6779561	3.52e-11	3	42824822	CCDC13	2.54777e-05	6.4396	5.24377e-07	cis	Artery_Aorta
	0.02(D'=0.96)	rs6779561	3.52e-11	3	42824822	CCDC13-AS1	5.10551e-05	5.22135	6.18888e-06	cis	Breast_Mammary_Tissue
	0.02(D'=0.96)	rs6779561	3.52e-11	3	42824822	CCDC13-AS1	1.35166e-05	6.47618	6.16254e-08	cis	Cells_Transformed_fibroblasts
	0.02(D'=0.96)	rs6779561	3.52e-11	3	42824822	CCDC13	3.60442e-05	5.38724	8.83934e-07	cis	Cells_Transformed_fibroblasts
	0.02(D'=0.96)	rs6779561	3.52e-11	3	42824822	CCDC13-AS1	1.98939e-05	6.0399	1.88389e-06	cis	Colon_Transverse
	0.02(D'=0.96)	rs6779561	3.52e-11	3	42824822	CCDC13-AS1	2.11277e-05	6.58834	3.79096e-08	cis	Esophagus_Muscularis
	0.02(D'=0.96)	rs6779561	3.52e-11	3	42824822	CCDC13-AS1	1.44718e-05	6.77551	1.02734e-07	cis	Lung
	0.02(D'=0.96)	rs6779561	3.52e-11	3	42824822	CCDC13-AS1	2.18971e-05	6.22756	7.9871e-11	cis	Thyroid
	0.02(D'=0.96)	rs6779561	3.52e-11	3	42824822	CCDC13	0.000111476	4.26392	9.94295e-07	cis	Thyroid
	0.02(D'=0.96)	rs6779561	3.52e-11	3	42824822	CCDC13	0.000154491	4.14599	1.07975e-05	cis	Whole_Blood
	0.02(D'=0.96)	rs11129976	3.104e-11	3	42825369	HIGD1A	3.21765e-05	6.09079	1.99166e-05	cis	Brain_Cortex
	0.02(D'=0.96)	rs11129976	3.104e-11	3	42825369	SNRK	6.92726e-05	5.27711	5.25124e-05	cis	Pituitary
	0.01(D'=0.30)	rs4682857	7.684e-11	3	42834803	ACKR2	1.5448e-05	7.26148	3.47891e-06	cis	Brain_Frontal_Cortex_BA9
	0.01(D'=0.30)	rs4683336	7.272e-11	3	42834957	HHATL-AS1	6.68151e-06	6.91228	2.33676e-05	cis	Adipose_Subcutaneous
	0.01(D'=0.30)	rs4683336	7.272e-11	3	42834957	ACKR2	3.47645e-05	6.14023	8.70531e-05	cis	Brain_Cerebellum
	0.01(D'=0.30)	rs4683336	7.272e-11	3	42834957	HHATL	1.20096e-05	6.96954	2.01164e-05	cis	Nerve_Tibial
	0.05(D'=1.0)	rs4683339	4.826e-27	3	42851745	CYP8B1	2.05312e-05	6.52448	2.19435e-05	cis	Muscle_Skeletal
	0.05(D'=1.0)	rs4682863	4.868e-27	3	42852715	CYP8B1	1.51778e-05	6.37614	3.83207e-05	cis	Skin_Sun_Exposed_Lower_leg
	0.05(D'=1.0)	rs11129979	4.275e-27	3	42865735	HIGD1A	2.64096e-05	6.36559	6.78381e-06	cis	Esophagus_Muscularis
	0.05(D'=1.0)	rs11129979	4.275e-27	3	42865735	HIGD1A	1.80144e-05	6.32669	4.72608e-05	cis	Nerve_Tibial
	0.03(D'=1.0)	rs4683346	6.44e-25	3	42867965	CYP8B1	1.99064e-05	6.57017	1.29994e-05	cis	Thyroid
	0.04(D'=1.0)	rs7612912	7.858e-29	3	42885625	ACKR2	1.37899e-05	7.10264	5.02184e-06	cis	Brain_Cortex
	0.07(D'=0.99)	rs6788947	8.536e-25	3	42897771	CYP8B1	4.45434e-06	6.97527	3.02362e-07	cis	Adipose_Subcutaneous
	0.03(D'=0.98)	rs11129981	1.629e-21	3	42899629	CCDC13-AS1	3.1288e-05	6.32124	4.17817e-05	cis	Brain_Cerebellum
	0.09(D'=0.99)	rs1896564	3.381e-26	3	42899959	HHATL	3.13098e-05	6.40825	4.22788e-05	cis	Heart_Left_Ventricle
	0.06(D'=0.76)	rs2288370	3.646e-11	3	42952440	KRBOX1-AS1	5.26778e-05	5.19577	9.19732e-06	cis	Testis
rs10886430	0.11(D'=1.0)	rs928670	3.185e-15	10	121021649	SFXN4	9.35603e-05	4.36077	1.37141e-05	cis	Thyroid
rs223896	0.05(D'=0.76)	rs4552015	4.725e-10	16	55907250	GINS3	1.78174e-05	6.23442	7.96113e-05	cis	Adipose_Subcutaneous
	0.12(D'=0.70)	rs948705	3.169e-08	16	55906847	COQ9	1.72592e-05	6.84991	2.91842e-05	cis	Adipose_Visceral_Omentum
	0.40(D'=0.65)	rs1273580	1.468e-08	16	55909625	HERPUD1	2.83086e-06	7.26463	3.24153e-06	cis	Artery_Aorta
	0.40(D'=0.65)	rs1273580	1.468e-08	16	55909625	CX3CL1	2.92131e-05	6.83683	9.88552e-06	cis	Heart_Atrial_Appendage
	0.40(D'=0.85)	rs8102	9.399e-21	16	55976226	POLR2C	1.30924e-05	6.68878	1.76896e-05	cis	Whole_Blood
	0.53(D'=1.0)	rs223897	3.515e-19	16	56001897	CSNK2A2	3.0896e-05	6.58338	4.56181e-05	cis	Brain_Frontal_Cortex_BA9
	1.0(D'=1.0)	rs223827	3.479e-28	16	56003508	NLRC5	2.64096e-05	6.13517	8.54353e-05	cis	Esophagus_Muscularis
	1.0(D'=1.0)	rs223827	3.479e-28	16	56003508	CCL17	7.23589e-06	7.17734	1.33951e-06	cis	Lung
	0.49(D'=1.0)	rs223830	6.191e-20	16	56009472	COQ9	1.70184e-05	6.88072	8.1415e-06	cis	Breast_Mammary_Tissue
	0.20(D'=0.46)	rs648742	5.085e-11	16	56018518	CIAPIN1	4.06752e-05	5.77472	5.38147e-05	cis	Adrenal_Gland
	0.38(D'=0.83)	rs190108	4.994e-18	16	56019225	COQ9	4.59664e-06	7.43446	1.11973e-06	cis	Brain_Cortex
	0.38(D'=0.83)	rs190108	4.994e-18	16	56019225	COQ9	2.0016e-06	7.51995	2.14235e-08	cis	Nerve_Tibial
	0.38(D'=0.83)	rs190108	4.994e-18	16	56019225	COQ9	2.13904e-05	6.9501	1.62439e-05	cis	Pancreas
	0.38(D'=0.83)	rs1273578	3.97e-18	16	56024103	COQ9	4.24428e-05	6.10964	9.38205e-05	cis	Artery_Coronary
	0.38(D'=0.83)	rs1273578	3.97e-18	16	56024103	COQ9	2.331e-05	6.96646	1.18764e-05	cis	Brain_Caudate_basal_ganglia
	0.44(D'=0.77)	rs588430	2.396e-12	16	56032472	CFAP20	1.95103e-05	6.10548	8.50164e-05	cis	Testis
	0.38(D'=0.83)	rs223855	4.418e-18	16	56035435	COQ9	2.83086e-06	7.49766	6.55894e-12	cis	Artery_Aorta
	0.38(D'=0.83)	rs223865	9.216e-18	16	56048222	COQ9	2.90782e-05	6.49742	5.21468e-05	cis	Ovary
	0.38(D'=0.83)	rs178601	1.03e-17	16	56053995	CIAPIN1	1.12638e-05	6.97767	6.28448e-07	cis	Cells_Transformed_fibroblasts
	0.38(D'=0.83)	rs178601	1.03e-17	16	56053995	POLR2C	1.99064e-05	7.39374	2.39805e-06	cis	Thyroid
	0.38(D'=0.83)	rs223874	8.24e-18	16	56061274	CIAPIN1	6.90369e-06	7.21887	2.28314e-06	cis	Adipose_Visceral_Omentum
	0.38(D'=0.83)	rs223874	8.24e-18	16	56061274	POLR2C	2.44051e-05	6.76486	2.00522e-05	cis	Adrenal_Gland
	0.38(D'=0.83)	rs223874	8.24e-18	16	56061274	COQ9	8.14001e-06	7.44605	1.52638e-08	cis	Brain_Cerebellar_Hemisphere
	0.38(D'=0.83)	rs223874	8.24e-18	16	56061274	CIAPIN1	1.95103e-06	7.52126	4.29148e-16	cis	Testis
	0.37(D'=0.83)	rs223877	1.254e-17	16	56066665	POLR2C	1.221e-05	7.42447	2.93492e-08	cis	Brain_Cerebellar_Hemisphere
	0.37(D'=0.83)	rs223877	1.254e-17	16	56066665	COQ9	1.73822e-06	7.48819	2.3502e-14	cis	Brain_Cerebellum
	0.37(D'=0.82)	rs598486	2.373e-17	16	56069126	POLR2C	6.95289e-06	7.40345	9.71493e-12	cis	Brain_Cerebellum
	0.37(D'=0.82)	rs598486	2.373e-17	16	56069126	COQ9	2.05312e-05	6.60284	9.46895e-06	cis	Muscle_Skeletal
	0.36(D'=0.81)	rs496772	1.566e-17	16	56069867	DOK4	1.99064e-06	7.3345	1.28703e-09	cis	Thyroid
	0.28(D'=0.74)	rs6499880	3.177e-13	16	56084396	RSPRY1	3.07598e-05	6.84472	1.92399e-05	cis	Liver
	0.28(D'=0.74)	rs637718	3.707e-13	16	56085447	COQ9	3.60453e-05	6.32439	2.61551e-05	cis	Brain_Frontal_Cortex_BA9
	0.28(D'=0.74)	rs637718	3.707e-13	16	56085447	COQ9	3.53878e-05	6.35291	4.73839e-05	cis	Brain_Putamen_basal_ganglia
	0.28(D'=0.74)	rs637718	3.707e-13	16	56085447	DOK4	2.05312e-05	6.65177	3.07013e-05	cis	Muscle_Skeletal
	0.28(D'=0.74)	rs637718	3.707e-13	16	56085447	DOK4	2.13904e-05	6.51739	1.51171e-05	cis	Pancreas
