# Supplementary material for: Genome-wide association study identifies 16 genomic regions associated with circulating cytokines at birth
Source: PLoS Genet. 2020 Nov 23;16(11):e1009163. doi: 10.1371/journal.pgen.1009163 (PMC7721185; doi:10.1371/journal.pgen.1009163)
Supplement: S8 Table — (XLSX) [file pgen.1009163.s009.xlsx]

## Sheet: Sheet1
FineMapping									Ensemble VEP						HaploReg v4.1
SNP	CHR	POS	A1	A2	P	Zscore	PIP	LBF	Gene	postion	Distance	Impact	LoFtool	CADD_PHRED	Epigenome IDs	Epigenome groups	Description	Chromatin stats (Core 15-state model)	Chromatin states (25-model using 12 imputed marks)	H3K4me1	H3K4me3	H3K27ac	Dnase
rs73422214	6	43922603	A	G	1.697e-29	-11.2773933346	1.0	12.6524	intergenic			modifier		0.648	E015	ESC	HUES6 Cells			H3K4me1_Enh
															E022	iPSC	iPS DF 19.11 Cells	6_EnhG	17_EnhW2	H3K4me1_Enh		H3K27ac_Enh
															E003	ESC	H1 Cells			H3K4me1_Enh
															E024	ESC	ES-UCSF4 Cells	7_Enh		H3K4me1_Enh
															E007	ES-deriv	H1 Derived Neuronal Progenitor Cultured Cells		17_EnhW2	H3K4me1_Enh
															E011	ES-deriv	hESC Derived CD184+ Endoderm Cultured Cells			H3K4me1_Enh
															E006	ES-deriv	H1 Derived Mesenchymal Stem Cells			H3K4me1_Enh	H3K4me3_Pro
															E055	Epithelial	Foreskin Fibroblast Primary Cells skin01		17_EnhW2	H3K4me1_Enh		H3K27ac_Enh
															E056	Epithelial	Foreskin Fibroblast Primary Cells skin02		17_EnhW2	H3K4me1_Enh	H3K4me3_Pro	H3K27ac_Enh
															E027	Epithelial	Breast Myoepithelial Primary Cells		18_EnhAc
															E053	Neurosph	Cortex derived primary cultured neurospheres		15_EnhAF
															E070	Brain	Brain Germinal Matrix		15_EnhAF
															E084	Digestive	Fetal Intestine Large		18_EnhAc	H3K4me1_Enh
															E081	Brain	Fetal Brain Male		18_EnhAc
															E063	Adipose	Adipose Nuclei		15_EnhAF
															E100	Muscle	Psoas Muscle	7_Enh	15_EnhAF	H3K4me1_Enh		H3K27ac_Enh
															E108	Muscle	Skeletal Muscle Female	2_TssAFlnk	13_EnhA1	H3K4me1_Enh	H3K4me3_Pro	H3K27ac_Enh
															E107	Muscle	Skeletal Muscle Male	2_TssAFlnk	13_EnhA1	H3K4me1_Enh	H3K4me3_Pro
															E089	Muscle	Fetal Muscle Trunk	12_EnhBiv	13_EnhA1	H3K4me1_Enh		H3K27ac_Enh
															E090	Muscle	Fetal Muscle Leg	7_Enh	13_EnhA1	H3K4me1_Enh		H3K27ac_Enh
															E083	Heart	Fetal Heart		15_EnhAF	H3K4me1_Enh
															E104	Heart	Right Atrium	7_Enh	15_EnhAF	H3K4me1_Enh		H3K27ac_Enh
															E095	Heart	Left Ventricle	7_Enh	15_EnhAF	H3K4me1_Enh		H3K27ac_Enh
															E105	Heart	Right Ventricle	7_Enh	15_EnhAF	H3K4me1_Enh		H3K27ac_Enh
															E065	Heart	Aorta		18_EnhAc
															E076	Sm. Muscle	Colon Smooth Muscle		18_EnhAc
															E103	Sm. Muscle	Rectal Smooth Muscle		18_EnhAc
															E111	Sm. Muscle	Stomach Smooth Muscle		18_EnhAc
															E092	Digestive	Fetal Stomach		15_EnhAF
															E106	Digestive	Sigmoid Colon		18_EnhAc
															E075	Digestive	Colonic Mucosa		18_EnhAc	H3K4me1_Enh
															E102	Digestive	Rectal Mucosa Donor 31		18_EnhAc
															E077	Digestive	Duodenum Mucosa		18_EnhAc
															E094	Digestive	Gastric		18_EnhAc
															E099	Other	Placenta Amnion			H3K4me1_Enh
															E088	Other	Fetal Lung		18_EnhAc	H3K4me1_Enh
															E097	Other	Ovary	7_Enh	18_EnhAc	H3K4me1_Enh
															E087	Other	Pancreatic Islets		18_EnhAc
															E080	Other	Fetal Adrenal Gland	7_Enh	13_EnhA1	H3K4me1_Enh		H3K27ac_Enh	DNase
															E091	Other	Placenta		15_EnhAF
															E066	Other	Liver	7_Enh	18_EnhAc	H3K4me1_Enh		H3K27ac_Enh
															E098	Other	Pancreas	7_Enh	18_EnhAc	H3K4me1_Enh
															E096	Other	Lung		18_EnhAc
															E113	Other	Spleen		18_EnhAc	H3K4me1_Enh	H3K4me3_Pro
															E117	ENCODE2012	HeLa-S3 Cervical Carcinoma Cell Line				H3K4me3_Pro
															E118	ENCODE2012	HepG2 Hepatocellular Carcinoma Cell Line	2_TssAFlnk	13_EnhA1	H3K4me1_Enh	H3K4me3_Pro		DNase
															E120	ENCODE2012	HSMM Skeletal Muscle Myoblasts Cells			H3K4me1_Enh
															E123	ENCODE2012	K562 Leukemia Cells		18_EnhAc
rs4481426	6	43928108	T	C	4.952e-194	-29.7147489397	0.7718	3.7391	intergenic			modifier	0.345	1.874
rs9369421	6	43762122	T	C	0.001039	3.27974758498	0.7548	3.6982	intergenic		7898	modifier		1.252	E002	ESC	ES-WA7 Cells			H3K4me1_Enh
															E024	ESC	ES-UCSF4 Cells				H3K4me3_Pro
															E051	HSC & B-cell	Primary hematopoietic stem cells G-CSF-mobilized Male	7_Enh		H3K4me1_Enh
															E005	ES-deriv	H1 BMP4 Derived Trophoblast Cultured Cells			H3K4me1_Enh
															E006	ES-deriv	H1 Derived Mesenchymal Stem Cells			H3K4me1_Enh
															E050	HSC & B-cell	Primary hematopoietic stem cells G-CSF-mobilized Female			H3K4me1_Enh
															E030	HSC & B-cell	Primary neutrophils from peripheral blood			H3K4me1_Enh
															E056	Epithelial	Foreskin Fibroblast Primary Cells skin02			H3K4me1_Enh
															E117	ENCODE2012	HeLa-S3 Cervical Carcinoma Cell Line			H3K4me1_Enh
															E063	Adipose	Adipose Nuclei	7_Enh	14_EnhA2	H3K4me1_Enh		H3K27ac_Enh
															E100	Muscle	Psoas Muscle	7_Enh	15_EnhAF	H3K4me1_Enh		H3K27ac_Enh
															E108	Muscle	Skeletal Muscle Female	7_Enh	13_EnhA1	H3K4me1_Enh	H3K4me3_Pro	H3K27ac_Enh
															E107	Muscle	Skeletal Muscle Male	2_TssAFlnk	13_EnhA1	H3K4me1_Enh	H3K4me3_Pro
															E089	Muscle	Fetal Muscle Trunk		17_EnhW2	H3K4me1_Enh		H3K27ac_Enh
															E090	Muscle	Fetal Muscle Leg	7_Enh		H3K4me1_Enh		H3K27ac_Enh
															E083	Heart	Fetal Heart	2_TssAFlnk	13_EnhA1	H3K4me1_Enh	H3K4me3_Pro
															E104	Heart	Right Atrium	7_Enh	18_EnhAc	H3K4me1_Enh		H3K27ac_Enh
															E095	Heart	Left Ventricle	7_Enh	15_EnhAF	H3K4me1_Enh		H3K27ac_Enh
															E105	Heart	Right Ventricle	7_Enh	15_EnhAF	H3K4me1_Enh		H3K27ac_Enh
															E099	Other	Placenta Amnion			H3K4me1_Enh		H3K27ac_Enh
															E103	Sm. Muscle	Rectal Smooth Muscle		17_EnhW2
															E111	Sm. Muscle	Stomach Smooth Muscle		17_EnhW2
															E092	Digestive	Fetal Stomach			H3K4me1_Enh
															E085	Digestive	Fetal Intestine Small	7_Enh		H3K4me1_Enh
															E084	Digestive	Fetal Intestine Large	7_Enh		H3K4me1_Enh
															E118	ENCODE2012	HepG2 Hepatocellular Carcinoma Cell Line	12_EnhBiv		H3K4me1_Enh
															E110	Digestive	Stomach Mucosa		17_EnhW2	H3K4me1_Enh
															E077	Digestive	Duodenum Mucosa		17_EnhW2	H3K4me1_Enh
															E123	ENCODE2012	K562 Leukemia Cells	7_Enh		H3K4me1_Enh
															E088	Other	Fetal Lung			H3K4me1_Enh
															E097	Other	Ovary		18_EnhAc
															E087	Other	Pancreatic Islets
															E080	Other	Fetal Adrenal Gland		18_EnhAc	H3K4me1_Enh
															E091	Other	Placenta	7_Enh
															E066	Other	Liver		18_EnhAc
															E098	Other	Pancreas			H3K4me1_Enh
															E096	Other	Lung			H3K4me1_Enh
rs4382251	6	43925373	T	C	1.313e-193	29.6819522929	0.2281	2.6804	intergenic			modifier	0.345	0.592	E002	ESC	ES-WA7 Cells				H3K4me3_Pro
															E108	Muscle	Skeletal Muscle Female			H3K4me1_Enh
															E102	Digestive	Rectal Mucosa Donor 31			H3K4me1_Enh
															E087	Other	Pancreatic Islets			H3K4me1_Enh
															E118	ENCODE2012	HepG2 Hepatocellular Carcinoma Cell Line			H3K4me1_Enh
rs9394964	6	43761990	A	G	0.001294	3.21730712127	0.1432	2.433	intergenic			modifier		8.451	E002	ESC	ES-WA7 Cells			H3K4me1_Enh
															E024	ESC	ES-UCSF4 Cells				H3K4me3_Pro
															E030	HSC & B-cell	Primary neutrophils from peripheral blood			H3K4me1_Enh
															E005	ES-deriv	H1 BMP4 Derived Trophoblast Cultured Cells			H3K4me1_Enh
															E006	ES-deriv	H1 Derived Mesenchymal Stem Cells			H3K4me1_Enh
															E056	Epithelial	Foreskin Fibroblast Primary Cells skin02			H3K4me1_Enh
															E051	HSC & B-cell	Primary hematopoietic stem cells G-CSF-mobilized Male			H3K4me1_Enh
															E050	HSC & B-cell	Primary hematopoietic stem cells G-CSF-mobilized Female			H3K4me1_Enh
															E027	Epithelial	Breast Myoepithelial Primary Cells		17_EnhW2
															E063	Adipose	Adipose Nuclei	7_Enh	13_EnhA1	H3K4me1_Enh		H3K27ac_Enh
															E100	Muscle	Psoas Muscle	7_Enh	18_EnhAc	H3K4me1_Enh		H3K27ac_Enh
															E108	Muscle	Skeletal Muscle Female	7_Enh	13_EnhA1	H3K4me1_Enh	H3K4me3_Pro	H3K27ac_Enh
															E107	Muscle	Skeletal Muscle Male	2_TssAFlnk	13_EnhA1	H3K4me1_Enh	H3K4me3_Pro
															E089	Muscle	Fetal Muscle Trunk	12_EnhBiv	17_EnhW2	H3K4me1_Enh		H3K27ac_Enh
															E090	Muscle	Fetal Muscle Leg	7_Enh	17_EnhW2	H3K4me1_Enh		H3K27ac_Enh
															E083	Heart	Fetal Heart	7_Enh	13_EnhA1	H3K4me1_Enh	H3K4me3_Pro
															E104	Heart	Right Atrium	7_Enh	18_EnhAc	H3K4me1_Enh		H3K27ac_Enh
															E095	Heart	Left Ventricle	7_Enh	15_EnhAF	H3K4me1_Enh		H3K27ac_Enh
															E105	Heart	Right Ventricle	7_Enh	15_EnhAF	H3K4me1_Enh		H3K27ac_Enh
															E078	Sm. Muscle	Duodenum Smooth Muscle		17_EnhW2
															E099	Other	Placenta Amnion			H3K4me1_Enh		H3K27ac_Enh
															E111	Sm. Muscle	Stomach Smooth Muscle		17_EnhW2
															E092	Digestive	Fetal Stomach			H3K4me1_Enh
															E085	Digestive	Fetal Intestine Small	7_Enh		H3K4me1_Enh
															E084	Digestive	Fetal Intestine Large			H3K4me1_Enh
															E088	Other	Fetal Lung			H3K4me1_Enh
															E110	Digestive	Stomach Mucosa			H3K4me1_Enh
															E077	Digestive	Duodenum Mucosa			H3K4me1_Enh
															E123	ENCODE2012	K562 Leukemia Cells	7_Enh		H3K4me1_Enh
															E097	Other	Ovary		18_EnhAc
															E080	Other	Fetal Adrenal Gland		18_EnhAc
															E091	Other	Placenta	7_Enh		H3K4me1_Enh
															E066	Other	Liver		18_EnhAc
															E098	Other	Pancreas			H3K4me1_Enh
															E096	Other	Lung			H3K4me1_Enh
															E117	ENCODE2012	HeLa-S3 Cervical Carcinoma Cell Line			H3K4me1_Enh
															E118	ENCODE2012	HepG2 Hepatocellular Carcinoma Cell Line	12_EnhBiv		H3K4me1_Enh
rs11789392	9	2694914	T	C	1.22e-73	18.1528087241	0.9826	5.122	intergenic			modifier	0.0969	1.209
rs2219143	9	2622278	A	G	1.083e-58	-16.1529261291	0.9757	4.9743	VLDR	splice_region/Intron	0	LOW	0.0391	16.11	E017	IMR90	IMR90 fetal lung fibroblasts Cell Line	1_TssA	3_PromD1		H3K4me3_Pro	H3K27ac_Enh
															E002	ESC	ES-WA7 Cells	1_TssA	1_TssA		H3K4me3_Pro
															E008	ESC	H9 Cells	1_TssA	3_PromD1		H3K4me3_Pro
															E001	ESC	ES-I3 Cells	10_TssBiv	1_TssA		H3K4me3_Pro
															E015	ESC	HUES6 Cells	10_TssBiv	1_TssA		H3K4me3_Pro	H3K27ac_Enh
															E014	ESC	HUES48 Cells	1_TssA	3_PromD1		H3K4me3_Pro	H3K27ac_Enh
															E016	ESC	HUES64 Cells	10_TssBiv	3_PromD1		H3K4me3_Pro	H3K27ac_Enh
															E003	ESC	H1 Cells	1_TssA	3_PromD1		H3K4me3_Pro	H3K27ac_Enh	DNase
															E024	ESC	ES-UCSF4 Cells	1_TssA	3_PromD1		H3K4me3_Pro
															E020	iPSC	iPS-20b Cells	10_TssBiv	1_TssA		H3K4me3_Pro	H3K27ac_Enh
															E019	iPSC	iPS-18 Cells	1_TssA	1_TssA		H3K4me3_Pro
															E018	iPSC	iPS-15b Cells	1_TssA	3_PromD1		H3K4me3_Pro
															E021	iPSC	iPS DF 6.9 Cells	1_TssA	1_TssA	H3K4me1_Enh	H3K4me3_Pro
															E022	iPSC	iPS DF 19.11 Cells	1_TssA	3_PromD1	H3K4me1_Enh	H3K4me3_Pro	H3K27ac_Enh
															E007	ES-deriv	H1 Derived Neuronal Progenitor Cultured Cells	1_TssA	1_TssA		H3K4me3_Pro		DNase
															E009	ES-deriv	H9 Derived Neuronal Progenitor Cultured Cells	1_TssA	1_TssA	H3K4me1_Enh	H3K4me3_Pro
															E010	ES-deriv	H9 Derived Neuron Cultured Cells	1_TssA	3_PromD1	H3K4me1_Enh	H3K4me3_Pro
															E013	ES-deriv	hESC Derived CD56+ Mesoderm Cultured Cells	1_TssA	3_PromD1	H3K4me1_Enh	H3K4me3_Pro	H3K27ac_Enh
															E012	ES-deriv	hESC Derived CD56+ Ectoderm Cultured Cells	10_TssBiv	1_TssA	H3K4me1_Enh	H3K4me3_Pro
															E011	ES-deriv	hESC Derived CD184+ Endoderm Cultured Cells	1_TssA	1_TssA		H3K4me3_Pro	H3K27ac_Enh
															E004	ES-deriv	H1 BMP4 Derived Mesendoderm Cultured Cells	1_TssA	3_PromD1		H3K4me3_Pro	H3K27ac_Enh	DNase
															E005	ES-deriv	H1 BMP4 Derived Trophoblast Cultured Cells	1_TssA	1_TssA		H3K4me3_Pro	H3K27ac_Enh
															E006	ES-deriv	H1 Derived Mesenchymal Stem Cells	1_TssA	3_PromD1	H3K4me1_Enh	H3K4me3_Pro
															E062	Blood & T-cell	Primary mononuclear cells from peripheral blood	10_TssBiv	2_PromU	H3K4me1_Enh	H3K4me3_Pro
															E034	Blood & T-cell	Primary T cells from peripheral blood	10_TssBiv	2_PromU	H3K4me1_Enh	H3K4me3_Pro		DNase
															E045	Blood & T-cell	Primary T cells effector/memory enriched from peripheral blood	1_TssA	2_PromU	H3K4me1_Enh	H3K4me3_Pro
															E033	Blood & T-cell	Primary T cells from cord blood	1_TssA	2_PromU		H3K4me3_Pro
															E044	Blood & T-cell	Primary T regulatory cells from peripheral blood	11_BivFlnk	2_PromU	H3K4me1_Enh	H3K4me3_Pro
															E043	Blood & T-cell	Primary T helper cells from peripheral blood	11_BivFlnk	2_PromU	H3K4me1_Enh	H3K4me3_Pro
															E039	Blood & T-cell	Primary T helper naive cells from peripheral blood	1_TssA	2_PromU	H3K4me1_Enh	H3K4me3_Pro
															E041	Blood & T-cell	Primary T helper cells PMA-I stimulated	10_TssBiv	2_PromU	H3K4me1_Enh	H3K4me3_Pro
															E042	Blood & T-cell	Primary T helper 17 cells PMA-I stimulated	1_TssA	3_PromD1		H3K4me3_Pro	H3K27ac_Enh
															E040	Blood & T-cell	Primary T helper memory cells from peripheral blood 1	2_TssAFlnk	2_PromU	H3K4me1_Enh	H3K4me3_Pro
															E037	Blood & T-cell	Primary T helper memory cells from peripheral blood 2	1_TssA	2_PromU	H3K4me1_Enh	H3K4me3_Pro
															E048	Blood & T-cell	Primary T CD8+ memory cells from peripheral blood		2_PromU	H3K4me1_Enh	H3K4me3_Pro
															E038	Blood & T-cell	Primary T helper naive cells from peripheral blood		2_PromU		H3K4me3_Pro
															E047	Blood & T-cell	Primary T CD8+ naive cells from peripheral blood	10_TssBiv	2_PromU	H3K4me1_Enh	H3K4me3_Pro
															E029	HSC & B-cell	Primary monocytes from peripheral blood	10_TssBiv	2_PromU	H3K4me1_Enh	H3K4me3_Pro
															E031	HSC & B-cell	Primary B cells from cord blood	2_TssAFlnk	23_PromBiv	H3K4me1_Enh	H3K4me3_Pro
															E035	HSC & B-cell	Primary hematopoietic stem cells	1_TssA	2_PromU		H3K4me3_Pro
															E051	HSC & B-cell	Primary hematopoietic stem cells G-CSF-mobilized Male	11_BivFlnk	2_PromU	H3K4me1_Enh	H3K4me3_Pro		DNase
															E050	HSC & B-cell	Primary hematopoietic stem cells G-CSF-mobilized Female	11_BivFlnk	2_PromU	H3K4me1_Enh	H3K4me3_Pro		DNase
															E036	HSC & B-cell	Primary hematopoietic stem cells short term culture	11_BivFlnk	2_PromU	H3K4me1_Enh	H3K4me3_Pro
															E032	HSC & B-cell	Primary B cells from peripheral blood	1_TssA	2_PromU	H3K4me1_Enh	H3K4me3_Pro
															E046	HSC & B-cell	Primary Natural Killer cells from peripheral blood	1_TssA	2_PromU	H3K4me1_Enh	H3K4me3_Pro		DNase
															E030	HSC & B-cell	Primary neutrophils from peripheral blood	1_TssA	2_PromU	H3K4me1_Enh	H3K4me3_Pro
															E026	Mesench	Bone Marrow Derived Cultured Mesenchymal Stem Cells	1_TssA	2_PromU		H3K4me3_Pro	H3K27ac_Enh
															E049	Mesench	Mesenchymal Stem Cell Derived Chondrocyte Cultured Cells	1_TssA	1_TssA	H3K4me1_Enh	H3K4me3_Pro
															E025	Mesench	Adipose Derived Mesenchymal Stem Cell Cultured Cells	1_TssA	1_TssA		H3K4me3_Pro
															E023	Mesench	Mesenchymal Stem Cell Derived Adipocyte Cultured Cells	1_TssA	2_PromU		H3K4me3_Pro
															E052	Myosat	Muscle Satellite Cultured Cells	1_TssA	2_PromU		H3K4me3_Pro
															E055	Epithelial	Foreskin Fibroblast Primary Cells skin01	10_TssBiv	3_PromD1	H3K4me1_Enh	H3K4me3_Pro	H3K27ac_Enh	DNase
															E056	Epithelial	Foreskin Fibroblast Primary Cells skin02	1_TssA	3_PromD1	H3K4me1_Enh	H3K4me3_Pro	H3K27ac_Enh
															E059	Epithelial	Foreskin Melanocyte Primary Cells skin01	1_TssA	3_PromD1	H3K4me1_Enh	H3K4me3_Pro	H3K27ac_Enh	DNase
															E061	Epithelial	Foreskin Melanocyte Primary Cells skin03	11_BivFlnk	3_PromD1	H3K4me1_Enh	H3K4me3_Pro	H3K27ac_Enh
															E057	Epithelial	Foreskin Keratinocyte Primary Cells skin02	10_TssBiv	3_PromD1	H3K4me1_Enh	H3K4me3_Pro		DNase
															E058	Epithelial	Foreskin Keratinocyte Primary Cells skin03	10_TssBiv	1_TssA	H3K4me1_Enh	H3K4me3_Pro	H3K27ac_Enh
															E028	Epithelial	Breast variant Human Mammary Epithelial Cells (vHMEC)	1_TssA	1_TssA		H3K4me3_Pro		DNase
															E027	Epithelial	Breast Myoepithelial Primary Cells	1_TssA	3_PromD1		H3K4me3_Pro
															E054	Neurosph	Ganglion Eminence derived primary cultured neurospheres	1_TssA	3_PromD1		H3K4me3_Pro
															E053	Neurosph	Cortex derived primary cultured neurospheres	2_TssAFlnk	3_PromD1	H3K4me1_Enh	H3K4me3_Pro
															E112	Thymus	Thymus	10_TssBiv	3_PromD1	H3K4me1_Enh	H3K4me3_Pro
															E093	Thymus	Fetal Thymus	10_TssBiv	2_PromU	H3K4me1_Enh	H3K4me3_Pro		DNase
															E071	Brain	Brain Hippocampus Middle	1_TssA	3_PromD1		H3K4me3_Pro	H3K27ac_Enh
															E074	Brain	Brain Substantia Nigra	1_TssA	1_TssA		H3K4me3_Pro	H3K27ac_Enh
															E068	Brain	Brain Anterior Caudate	1_TssA	1_TssA	H3K4me1_Enh	H3K4me3_Pro	H3K27ac_Enh
															E069	Brain	Brain Cingulate Gyrus	1_TssA	1_TssA		H3K4me3_Pro	H3K27ac_Enh
															E072	Brain	Brain Inferior Temporal Lobe	1_TssA	1_TssA		H3K4me3_Pro	H3K27ac_Enh
															E067	Brain	Brain Angular Gyrus	1_TssA	1_TssA		H3K4me3_Pro	H3K27ac_Enh
															E073	Brain	Brain_Dorsolateral_Prefrontal_Cortex	1_TssA	1_TssA	H3K4me1_Enh	H3K4me3_Pro	H3K27ac_Enh
															E070	Brain	Brain Germinal Matrix	10_TssBiv	3_PromD1		H3K4me3_Pro
															E082	Brain	Fetal Brain Female	10_TssBiv	3_PromD1		H3K4me3_Pro		DNase
															E081	Brain	Fetal Brain Male	1_TssA	1_TssA	H3K4me1_Enh	H3K4me3_Pro		DNase
															E063	Adipose	Adipose Nuclei	1_TssA	2_PromU	H3K4me1_Enh	H3K4me3_Pro	H3K27ac_Enh
															E100	Muscle	Psoas Muscle	1_TssA	3_PromD1		H3K4me3_Pro	H3K27ac_Enh	DNase
															E108	Muscle	Skeletal Muscle Female	1_TssA	3_PromD1	H3K4me1_Enh	H3K4me3_Pro	H3K27ac_Enh
															E107	Muscle	Skeletal Muscle Male	1_TssA	3_PromD1		H3K4me3_Pro
															E089	Muscle	Fetal Muscle Trunk	1_TssA	1_TssA		H3K4me3_Pro	H3K27ac_Enh	DNase
															E090	Muscle	Fetal Muscle Leg	1_TssA	1_TssA		H3K4me3_Pro	H3K27ac_Enh
															E083	Heart	Fetal Heart		2_PromU		H3K4me3_Pro		DNase
															E104	Heart	Right Atrium	1_TssA	3_PromD1		H3K4me3_Pro	H3K27ac_Enh
															E095	Heart	Left Ventricle	1_TssA	3_PromD1		H3K4me3_Pro	H3K27ac_Enh
															E105	Heart	Right Ventricle	1_TssA	3_PromD1	H3K4me1_Enh	H3K4me3_Pro	H3K27ac_Enh
															E065	Heart	Aorta	1_TssA	1_TssA		H3K4me3_Pro	H3K27ac_Enh
															E078	Sm. Muscle	Duodenum Smooth Muscle	1_TssA	2_PromU	H3K4me1_Enh	H3K4me3_Pro
															E076	Sm. Muscle	Colon Smooth Muscle	1_TssA	1_TssA		H3K4me3_Pro	H3K27ac_Enh
															E103	Sm. Muscle	Rectal Smooth Muscle	1_TssA	2_PromU		H3K4me3_Pro	H3K27ac_Enh
															E111	Sm. Muscle	Stomach Smooth Muscle	1_TssA	3_PromD1	H3K4me1_Enh	H3K4me3_Pro	H3K27ac_Enh
															E092	Digestive	Fetal Stomach	10_TssBiv	3_PromD1		H3K4me3_Pro	H3K27ac_Enh	DNase
															E085	Digestive	Fetal Intestine Small	10_TssBiv	2_PromU	H3K4me1_Enh	H3K4me3_Pro	H3K27ac_Enh
															E084	Digestive	Fetal Intestine Large	10_TssBiv	2_PromU	H3K4me1_Enh	H3K4me3_Pro	H3K27ac_Enh
															E109	Digestive	Small Intestine	10_TssBiv	2_PromU	H3K4me1_Enh	H3K4me3_Pro	H3K27ac_Enh
															E106	Digestive	Sigmoid Colon	1_TssA	2_PromU	H3K4me1_Enh	H3K4me3_Pro	H3K27ac_Enh
															E075	Digestive	Colonic Mucosa	11_BivFlnk	3_PromD1	H3K4me1_Enh	H3K4me3_Pro	H3K27ac_Enh
															E101	Digestive	Rectal Mucosa Donor 29	2_TssAFlnk	2_PromU	H3K4me1_Enh	H3K4me3_Pro	H3K27ac_Enh
															E102	Digestive	Rectal Mucosa Donor 31	1_TssA	2_PromU	H3K4me1_Enh	H3K4me3_Pro	H3K27ac_Enh
															E110	Digestive	Stomach Mucosa	10_TssBiv	2_PromU		H3K4me3_Pro
															E077	Digestive	Duodenum Mucosa	11_BivFlnk	2_PromU	H3K4me1_Enh	H3K4me3_Pro
															E079	Digestive	Esophagus	1_TssA	3_PromD1		H3K4me3_Pro	H3K27ac_Enh
															E094	Digestive	Gastric	1_TssA	3_PromD1		H3K4me3_Pro	H3K27ac_Enh
															E099	Other	Placenta Amnion	1_TssA	2_PromU	H3K4me1_Enh	H3K4me3_Pro
															E086	Other	Fetal Kidney	1_TssA	2_PromU		H3K4me3_Pro		DNase
															E088	Other	Fetal Lung	1_TssA	2_PromU		H3K4me3_Pro		DNase
															E097	Other	Ovary	1_TssA	3_PromD1	H3K4me1_Enh	H3K4me3_Pro	H3K27ac_Enh
															E087	Other	Pancreatic Islets	1_TssA	1_TssA		H3K4me3_Pro	H3K27ac_Enh
															E080	Other	Fetal Adrenal Gland	10_TssBiv	1_TssA	H3K4me1_Enh	H3K4me3_Pro	H3K27ac_Enh
															E091	Other	Placenta	2_TssAFlnk	3_PromD1	H3K4me1_Enh	H3K4me3_Pro	H3K27ac_Enh	DNase
															E066	Other	Liver	2_TssAFlnk	2_PromU	H3K4me1_Enh	H3K4me3_Pro	H3K27ac_Enh
															E098	Other	Pancreas	1_TssA	3_PromD1	H3K4me1_Enh	H3K4me3_Pro	H3K27ac_Enh
															E096	Other	Lung	1_TssA	3_PromD1	H3K4me1_Enh	H3K4me3_Pro	H3K27ac_Enh
															E113	Other	Spleen	1_TssA	2_PromU	H3K4me1_Enh	H3K4me3_Pro	H3K27ac_Enh
															E114	ENCODE2012	A549 EtOH 0.02pct Lung Carcinoma Cell Line	1_TssA	2_PromU		H3K4me3_Pro	H3K27ac_Enh
															E115	ENCODE2012	Dnd41 TCell Leukemia Cell Line	1_TssA	3_PromD1		H3K4me3_Pro	H3K27ac_Enh
															E116	ENCODE2012	GM12878 Lymphoblastoid Cells	1_TssA	2_PromU		H3K4me3_Pro		DNase
															E117	ENCODE2012	HeLa-S3 Cervical Carcinoma Cell Line	1_TssA	2_PromU		H3K4me3_Pro
															E118	ENCODE2012	HepG2 Hepatocellular Carcinoma Cell Line	10_TssBiv	2_PromU	H3K4me1_Enh	H3K4me3_Pro		DNase
															E119	ENCODE2012	HMEC Mammary Epithelial Primary Cells	1_TssA	1_TssA	H3K4me1_Enh	H3K4me3_Pro	H3K27ac_Enh	DNase
															E120	ENCODE2012	HSMM Skeletal Muscle Myoblasts Cells	1_TssA	1_TssA		H3K4me3_Pro
															E121	ENCODE2012	HSMM cell derived Skeletal Muscle Myotubes Cells	1_TssA	2_PromU	H3K4me1_Enh	H3K4me3_Pro
															E122	ENCODE2012	HUVEC Umbilical Vein Endothelial Primary Cells	11_BivFlnk	1_TssA	H3K4me1_Enh	H3K4me3_Pro
															E123	ENCODE2012	K562 Leukemia Cells		1_TssA
															E124	ENCODE2012	Monocytes-CD14+ RO01746 Primary Cells	11_BivFlnk	2_PromU	H3K4me1_Enh	H3K4me3_Pro
															E125	ENCODE2012	NH-A Astrocytes Primary Cells	1_TssA	2_PromU	H3K4me1_Enh	H3K4me3_Pro
															E126	ENCODE2012	NHDF-Ad Adult Dermal Fibroblast Primary Cells	1_TssA	1_TssA		H3K4me3_Pro
															E127	ENCODE2012	NHEK-Epidermal Keratinocyte Primary Cells	1_TssA	1_TssA		H3K4me3_Pro	H3K27ac_Enh
															E128	ENCODE2012	NHLF Lung Fibroblast Primary Cells	1_TssA	2_PromU		H3K4me3_Pro	H3K27ac_Enh
															E129	ENCODE2012	Osteoblast Primary Cells	10_TssBiv	1_TssA		H3K4me3_Pro
rs10812148	9	2505731	T	C	4.326e-16	8.12906900818	0.3782	3.1545	RP11-125B21.2	Intron	0	modifier		3.288	E071	Brain	Brain Hippocampus Middle			H3K4me1_Enh
															E088	Other	Fetal Lung			H3K4me1_Enh
															E097	Other	Ovary			H3K4me1_Enh
															E087	Other	Pancreatic Islets			H3K4me1_Enh
															E104	Heart	Right Atrium			H3K4me1_Enh
															E095	Heart	Left Ventricle			H3K4me1_Enh
															E068	Brain	Brain Anterior Caudate					H3K27ac_Enh
															E063	Adipose	Adipose Nuclei			H3K4me1_Enh
															E100	Muscle	Psoas Muscle			H3K4me1_Enh
															E027	Epithelial	Breast Myoepithelial Primary Cells			H3K4me1_Enh
															E012	ES-deriv	hESC Derived CD56+ Ectoderm Cultured Cells					H3K27ac_Enh
															E011	ES-deriv	hESC Derived CD184+ Endoderm Cultured Cells			H3K4me1_Enh
rs10491713	9	2506236	T	G	5.386e-16	-8.10245741172	0.298	2.9982	RP11-125B21.2	Intron	0	modifier		2.197	E027	Epithelial	Breast Myoepithelial Primary Cells			H3K4me1_Enh
															E012	ES-deriv	hESC Derived CD56+ Ectoderm Cultured Cells					H3K27ac_Enh
															E011	ES-deriv	hESC Derived CD184+ Endoderm Cultured Cells			H3K4me1_Enh
															E071	Brain	Brain Hippocampus Middle			H3K4me1_Enh
															E068	Brain	Brain Anterior Caudate					H3K27ac_Enh
															E088	Other	Fetal Lung			H3K4me1_Enh
															E063	Adipose	Adipose Nuclei			H3K4me1_Enh
															E100	Muscle	Psoas Muscle			H3K4me1_Enh
															E104	Heart	Right Atrium			H3K4me1_Enh
															E095	Heart	Left Ventricle			H3K4me1_Enh
															E087	Other	Pancreatic Islets			H3K4me1_Enh		H3K27ac_Enh
															E080	Other	Fetal Adrenal Gland			H3K4me1_Enh
rs7767396	6	43927050			3.31e-253		0.0	-11.516	Intergenic			modifier		1.324

## Sheet: Sheet2
Enhancer
Lead_SNP	LD_r2	SNP	BP_orig	CHR	A2	FRQ	INFO	BETA	SE	P	GHid	enhScore	enhElite
rs11789392	0.0(D'=0.02)	rs2219143	2622278	9	G	0.4067	0.7768	-0.1219	0.0075	1.083e-58	GH09G002620	1.00432763	0
rs7767396	0.07(D'=1.0)	rs73422214	43922603	6	G	0.8948	0.6535	-0.1494	0.0132	1.697e-29	GH06G043953	1.23944621	1

## Sheet: Sheet3
Enhancer
GHid	symbol	eqtl_score	erna_score	chic_score	expression_score	enhancer_gene_distance	distance_score	combined_score	is_elite	eqtl_tissue
GH09G002620	VLDLR	3.88445e-10	NA	NA	NA	1223	0.741331667201	10.1520021315	1	Whole Blood
GH09G002620	PIR48978	NA	NA	NA	NA	-16997	0.359569718714	0.359569718714	0	NA
GH06G043953	GC06M043993	NA	NA	NA	NA	40334	0.255280137884	0.255280137884	0	NA
GH06G043953	LOC105375067	NA	NA	NA	NA	-51955	0.223775511067	0.223775511067	0	NA

## Sheet: Sheet4
Enhancer
GHid	source	tissue
GH09G002620	ENCODE	GM12878
GH09G002620	ENCODE	mesenchymal stem cell
GH09G002620	ENCODE	mesendoderm
GH09G002620	ENCODE	iPS DF 19.11
GH09G002620	ENCODE	iPS DF 6.9
GH09G002620	ENCODE	common myeloid progenitor, CD34-positive
GH09G002620	ENCODE	fibroblast of lung
GH09G002620	ENCODE	foreskin fibroblast
GH09G002620	ENCODE	foreskin melanocyte
GH09G002620	ENCODE	IMR-90
GH09G002620	ENCODE	mammary epithelial cell
GH09G002620	ENCODE	trophoblast cell
GH09G002620	ENCODE	H1-hESC
GH09G002620	ENCODE	H9
GH09G002620	ENCODE	neuronal stem cell
GH09G002620	ENCODE	adrenal gland
GH09G002620	ENCODE	female gonad
GH09G002620	ENCODE	muscle of leg
GH09G002620	ENCODE	muscle of trunk
GH09G002620	ENCODE	pancreas
GH09G002620	ENCODE	placenta
GH09G002620	ENCODE	psoas muscle
GH09G002620	ENCODE	stomach
GH06G043953	ENCODE	HepG2
GH06G043953	ENCODE	H1-hESC
GH06G043953	ENCODE	adrenal gland
GH06G043953	ENCODE	muscle of trunk
GH06G043953	ENCODE	psoas muscle

## Sheet: Sheet5
HaploReg v4.1 correlated expression GTEx v6
Lead_SNP	LD_r2	SNP	P	CHR	BP	GENE	cP	LBF	eP	Mode	Tiss
rs7767396	0.80(D'=0.93)	rs9369434	1.802e-179	6	44026385	KLHDC3	3.1288e-05	7.06325	6.54743e-06	cis	Brain_Cerebellum
	0.07(D'=0.46)	rs3888006	1.216e-14	6	44000916	CUL9	3.13098e-05	6.80527	7.106e-06	cis	Heart_Left_Ventricle
	0.03(D'=0.32)	rs910604	1.843e-16	6	44061649	ZNF318	5.40432e-05	6.29774	7.32688e-05	cis	Nerve_Tibial
	0.01(D'=0.30)	rs1740080	2.634e-09	6	44060390	CUL9	1.5212e-05	7.112	7.57543e-06	cis	Stomach
rs11789392	0.0(D'=0.15)	rs10738777	8.094e-12	9	2758619	KCNV2	2.93945e-05	6.92828	2.28789e-05	cis	Prostate
	0.02(D'=0.17)	rs10966385	4.852e-09	9	2466373	VLDLR	2.90506e-05	5.75062	1.25782e-06	cis	Esophagus_Muscularis
	0.0(D'=0.03)	rs10966432	1.666e-08	9	2470986	VLDLR	4.52253e-05	5.81033	3.33522e-07	cis	Heart_Left_Ventricle
	0.0(D'=0.07)	rs16907026	1.124e-12	9	2496508	VLDLR	3.60453e-05	6.46214	5.38222e-05	cis	Brain_Frontal_Cortex_BA9
	0.02(D'=0.17)	rs1707299	1.988e-12	9	2553876	VLDLR-AS1	1.59252e-05	6.72159	4.2818e-13	cis	Thyroid
	0.02(D'=0.17)	rs1707300	2.01e-12	9	2553810	VLDLR	1.19439e-05	6.97452	8.58522e-13	cis	Thyroid
	0.0(D'=0.00)	rs1869590	2.264e-16	9	2609769	GPS2P1	2.13904e-05	6.65528	1.42964e-05	cis	Pancreas
	0.0(D'=0.03)	rs2219143	1.083e-58	9	2612278	VLDLR-AS1	0.000110717	4.51754	5.41448e-05	cis	Cells_EBV-transformed_lymphocytes
	0.0(D'=0.03)	rs2219143	1.083e-58	9	2612278	VLDLR	5.23697e-06	7.08048	6.67209e-08	cis	Whole_Blood
	0.0(D'=0.14)	rs4520217	3.533e-10	9	2760887	KCNV2	1.72592e-05	6.74561	1.27261e-05	cis	Adipose_Visceral_Omentum
	0.0(D'=0.14)	rs4520217	3.533e-10	9	2760887	PUM3	1.39345e-05	6.85854	5.97305e-06	cis	Thyroid
	0.01(D'=0.19)	rs4599870	3.361e-17	9	2521629	VLDLR-AS1	2.331e-05	6.70658	1.19704e-05	cis	Brain_Caudate_basal_ganglia
	0.01(D'=0.15)	rs4741718	1.707e-10	9	2496790	VLDLR-AS1	2.44051e-05	6.53006	1.48611e-06	cis	Adrenal_Gland
	0.01(D'=0.15)	rs4741718	1.707e-10	9	2496790	VLDLR-AS1	3.1288e-05	6.71085	1.02973e-05	cis	Brain_Cerebellum
	0.01(D'=0.20)	rs4741725	1.413e-16	9	2502876	VLDLR	2.44051e-05	6.77153	1.97509e-07	cis	Adrenal_Gland
	0.01(D'=0.16)	rs494035	1.189e-13	9	2550442	RFX3	2.72294e-05	6.15615	9.77622e-05	cis	Breast_Mammary_Tissue
	0.0(D'=0.12)	rs6476018	2.631e-10	9	2783659	KCNV2	1.95143e-05	6.19401	7.55136e-05	cis	Skin_Sun_Exposed_Lower_leg
	0.02(D'=0.15)	rs6476047	1.623e-10	9	2822663	PUM3	2.2477e-05	6.80968	2.83225e-05	cis	Spleen
	0.03(D'=0.21)	rs7041669	1.924e-21	9	2788112	PUM3	1.20096e-05	6.82489	7.83304e-07	cis	Nerve_Tibial
	0.01(D'=0.03)	rs7863671	3.912e-15	9	2216080	CARM1P1	4.76515e-05	6.2875	7.51477e-05	cis	Brain_Anterior_cingulate_cortex_BA24
	0.04(D'=0.57)	rs7870258	2.488e-08	9	2671397	SMARCA2	1.55902e-05	6.39342	6.64491e-05	cis	Adipose_Subcutaneous
