# Supplementary material for: Genome-wide association study identifies 16 genomic regions associated with circulating cytokines at birth
Source: PLoS Genet. 2020 Nov 23;16(11):e1009163. doi: 10.1371/journal.pgen.1009163 (PMC7721185; doi:10.1371/journal.pgen.1009163)
Supplement: S10 Table — (XLSX) [file pgen.1009163.s011.xlsx]

## Sheet: VEGFA
NOTE: coodinates is based on hg19 buid; column names with suffix _AJ indicate data from Ahola-Olli et al 2017; Column names with suffix _iPSYCH is for present study; Inverse variance weighted meta-analysis was performed.
SNP	CHR	BP	A1_AJ	A2_AJ	SE_AJ	P_AJ	A1_iPSYCH	A2_iPSYCH	BETA_iPSYCH	P_iPSYCH	A1_meta	A2_meta	BETA_meta	SE_meta	P_meta
rs9381249	6	43734798	C	T	0.0397	3.085e-10	T	C	-0.0815	0.04824	T	C	-0.1679	0.0286	4.24e-09
rs6911896	6	43790318	G	C	0.0253	4.809e-08	C	G	-0.022	0.05931	C	G	-0.0422	0.0106	7.05e-05
rs6458351	6	43791080	C	T	0.0253	4.873e-08	T	C	0.0214	0.06659	T	C	0.0417	0.0106	8.563e-05
rs6902871	6	43791897	C	T	0.0256	4.825e-08	T	C	0.0209	0.07396	T	C	0.0411	0.0106	0.0001109
rs6940798	6	43793391	G	A	0.0266	1.029e-11	A	G	0.02	0.08776	A	G	0.0458	0.0107	1.88e-05
rs6920532	6	43793430	C	T	0.0267	8.676e-12	T	C	0.0197	0.09355	T	C	0.0459	0.0108	2.075e-05
rs72862287	6	43795301	G	A	0.0266	1.513e-11	A	G	0.0196	0.09319	A	G	0.0452	0.0107	2.442e-05
rs72862289	6	43795319	T	A	0.0266	1.514e-11	A	T	0.0196	0.09326	A	T	0.0452	0.0107	2.442e-05
rs943072	6	43795968	G	T	0.0265	1.982e-11	T	G	-0.0193	0.09612	T	G	-0.0445	0.0106	2.859e-05
rs2396087	6	43796058	C	T	0.0266	1.542e-11	T	C	0.0193	0.0986	T	C	0.0449	0.0107	2.727e-05
rs2396088	6	43796088	G	A	0.0266	1.536e-11	A	G	0.0193	0.09838	A	G	0.0449	0.0107	2.727e-05
rs748227	6	43835046	C	T	0.0365	3.978e-12	T	C	0.0468	0.02014	T	C	0.0942	0.0176	8.918e-08
rs6936668	6	43836070	C	T	0.0364	3.249e-12	T	C	-0.0482	0.01656	T	C	-0.0956	0.0176	5.556e-08
rs3932536	6	43836300	G	A	0.0364	3.554e-12	A	G	0.0468	0.02008	A	G	0.0944	0.0176	8.039e-08
rs11968152	6	43836930	C	A	0.0364	1.884e-12	A	C	0.0461	0.02181	A	C	0.0947	0.0176	7.303e-08
rs11968259	6	43837219	G	A	0.0365	2.071e-12	A	G	0.0461	0.0215	A	G	0.0945	0.0176	8.115e-08
rs73733613	6	43840587	C	T	0.0369	3.425e-12	T	C	0.0443	0.02409	T	C	0.0902	0.0173	1.864e-07
rs11757972	6	43858592	C	T	0.0183	8.701e-09	T	C	0.031	1.343e-05	T	C	0.0409	0.0066	6.192e-10
rs9296421	6	43867233	G	T	0.0252	3.387e-08	T	G	0.0356	0.002863	T	G	0.0547	0.0108	3.627e-07
rs1539508	6	43868986	G	A	0.0182	1.446e-12	A	G	0.0364	4.407e-08	A	G	0.0477	0.0063	3.278e-14
rs72863966	6	43872093	C	A	0.0204	2.318e-11	A	C	-0.074	1.108e-18	A	C	-0.0832	0.0078	8.389e-27
rs150836197	6	43874928	C	T	0.0503	9.523e-13	T	C	0.1329	3.176e-06	T	C	0.1892	0.0248	2.322e-14
rs9472153	6	43882612	G	A	0.0174	6.076e-10	A	G	0.0363	1.712e-07	A	G	0.0458	0.0064	9.755e-13
rs67798973	6	43882777	G	A	0.0175	1.289e-15	A	G	0.0446	2.538e-10	A	G	0.0576	0.0065	7.754e-19
rs7747448	6	43882924	G	A	0.0199	1.12e-18	A	G	-0.0566	2.379e-12	A	G	-0.0736	0.0075	1.057e-22
rs4276495	6	43883259	T	A	0.0198	5.722e-20	A	T	0.0551	1.379e-12	A	T	0.072	0.0073	3.244e-23
rs4711755	6	43884229	G	C	0.0192	2.475e-21	C	G	-0.0606	5.296e-16	C	G	-0.0766	0.007	5.471e-28
rs9462938	6	43887745	C	T	0.02	8.334e-21	T	C	-0.0552	6.468e-12	T	C	-0.0733	0.0074	5.633e-23
rs62401227	6	43890619	C	T	0.0197	1.016e-18	T	C	-0.0576	1.864e-13	T	C	-0.0733	0.0073	4.89e-24
rs1776721	6	43890983	G	T	0.0187	5.458e-24	T	G	-0.0519	4.066e-13	T	G	-0.0691	0.0066	2.277e-25
rs7356919	6	43891365	G	A	0.0201	2.285e-17	A	G	-0.0584	2.217e-13	A	G	-0.0733	0.0074	2.134e-23
rs62401228	6	43891653	G	T	0.0202	3.125e-17	T	G	0.059	1.265e-13	T	G	0.074	0.0074	2.708e-23
rs1750570	6	43892235	C	T	0.0201	5.464e-17	T	C	-0.0603	2.381e-14	T	C	-0.0746	0.0074	3.363e-24
rs6921575	6	43892269	C	T	0.0202	1.118e-17	T	C	-0.0603	3.1e-14	T	C	-0.0751	0.0074	1.928e-24
rs3888006	6	43892938	C	A	0.0201	5.651e-17	A	C	-0.061	1.216e-14	A	C	-0.0752	0.0074	1.495e-24
rs716607	6	43893228	C	T	0.0186	2.765e-22	T	C	0.0486	8.027e-12	T	C	0.0653	0.0066	6.854e-23
rs7745517	6	43895095	C	T	0.0201	8.701e-17	T	C	-0.063	2.361e-15	T	C	-0.0768	0.0074	1.461e-25
rs62401230	6	43896312	C	A	0.0201	1.955e-16	A	C	-0.0627	2.919e-15	A	C	-0.0763	0.0074	3.165e-25
rs9472155	6	43897727	C	T	0.02	1.894e-16	T	C	-0.0626	1.356e-15	T	C	-0.0759	0.0073	1.476e-25
rs62401231	6	43898150	G	A	0.0187	4.817e-23	A	G	0.0511	7.255e-13	A	G	0.0679	0.0066	1.446e-24
rs62401232	6	43898345	G	A	0.0201	5.704e-17	A	G	-0.0639	5.756e-16	A	G	-0.0777	0.0074	4.311e-26
rs833623	6	43898777	C	T	0.017	2.024e-16	T	C	-0.0606	9.501e-20	T	C	-0.0708	0.0062	1.174e-30
rs7767550	6	43899252	G	A	0.0201	3.201e-17	A	G	-0.0636	8.781e-16	A	G	-0.0776	0.0074	4.789e-26
rs62401233	6	43899316	G	C	0.0201	3.156e-17	C	G	-0.0636	8.635e-16	C	G	-0.0776	0.0074	4.789e-26
rs864430	6	43899528	C	T	0.017	1.758e-16	T	C	-0.061	6.554e-20	T	C	-0.0715	0.0062	1.901e-30
rs9462940	6	43900048	C	T	0.0201	3.029e-17	T	C	-0.0642	4.882e-16	T	C	-0.0782	0.0074	2.122e-26
rs62401235	6	43900192	G	T	0.0201	2.746e-17	T	G	-0.0641	5.648e-16	T	G	-0.0781	0.0074	2.271e-26
rs833622	6	43900404	C	T	0.017	5.412e-17	T	C	0.0618	2.862e-20	T	C	0.0725	0.0062	2.787e-31
rs844294	6	43900707	C	T	0.0171	5.295e-10	T	C	0.0567	1.335e-17	T	C	0.0631	0.0062	1.251e-24
rs1326141	6	43903277	G	A	0.0203	4.389e-16	A	G	-0.0654	1.937e-16	A	G	-0.0784	0.0074	1.88e-26
rs1886979	6	43904901	G	A	0.0172	1.125e-16	A	G	-0.0623	2.44e-20	A	G	-0.0727	0.0062	2.283e-31
rs9381267	6	43905506	G	C	0.0173	1.041e-16	C	G	-0.0632	1.163e-20	C	G	-0.0738	0.0063	1.871e-31
rs865585	6	43911551	C	A	0.0253	3.202e-13	A	C	-0.1007	3.903e-26	A	C	-0.1114	0.0089	5.294e-36
rs7739450	6	43911598	G	A	0.0181	4.82e-116	A	G	-0.2023	3.559e-174	A	G	-0.2305	0.0065	5.01e-273
rs2006957	6	43913243	C	T	0.0184	2.523e-81	T	C	0.1596	9.624e-106	T	C	0.1853	0.0067	4.92e-168
rs7764227	6	43913988	G	T	0.0185	1.167e-72	T	G	-0.1497	1.387e-91	T	G	-0.1746	0.0068	9.96e-146
rs75668855	6	43914095	C	T	0.0378	5.865e-12	T	C	0.1363	5.574e-20	T	C	0.1535	0.0139	1.743e-28
rs9369433	6	43914550	C	A	0.0186	6.661e-73	A	C	-0.1519	3.654e-93	A	C	-0.1764	0.0068	1.27e-148
rs76075485	6	43915706	C	T	0.0378	3.909e-11	T	C	-0.1418	2.249e-21	T	C	-0.1569	0.0139	1.093e-29
rs1359617	6	43916892	C	T	0.0377	1.428e-12	T	C	0.1475	1.141e-22	T	C	0.1644	0.0139	4.233e-32
rs114181608	6	43917490	C	T	0.0469	1.318e-09	T	C	0.1768	4.947e-19	T	C	0.1952	0.0182	1.018e-26
rs74926810	6	43917798	G	C	0.0378	3.724e-12	C	G	-0.1505	1.358e-23	C	G	-0.1663	0.0139	8.832e-33
rs729391	6	43917892	C	T	0.018	4.59e-101	T	C	-0.1904	4.366e-149	T	C	-0.2179	0.0067	4.72e-233
rs9369434	6	43918407	C	T	0.0182	2.88e-122	T	C	-0.2077	1.802e-179	T	C	-0.2371	0.0066	1.73e-281
rs9472158	6	43918897	G	A	0.0179	7.57e-113	A	G	-0.1984	1.147e-165	A	G	-0.2271	0.0066	1.93e-259
rs6916314	6	43919162	G	A	0.0179	7.7e-112	A	G	-0.1991	1.765e-166	A	G	-0.2276	0.0066	1.45e-260
rs6916540	6	43919416	C	T	0.0179	1.8e-111	T	C	-0.1991	3.82e-172	T	C	-0.2266	0.0065	8.42e-265
rs9472159	6	43919695	C	A	0.0175	9.7e-139	A	C	-0.2178	1.958e-225	A	C	-0.2459	0.0062	0
rs943075	6	43922205	G	A	0.0178	5.73e-126	A	G	0.2066	1.214e-187	A	G	0.2358	0.0064	5.08e-294
rs73422214	6	43922603	G	A	0.0327	1.162e-13	A	G	-0.1494	1.697e-29	A	G	-0.1629	0.0122	2.051e-40
rs80075573	6	43924058	T	A	0.0386	2.085e-14	A	T	0.1662	3.836e-26	A	T	0.185	0.0145	4.496e-37
rs78355601	6	43924763	G	A	0.0174	1.27e-170	A	G	-0.22	3.199e-251	A	G	-0.2508	0.0059	0
rs4349808	6	43924774	C	T	0.0174	3.39e-170	T	C	0.2196	9.334e-250	T	C	0.2505	0.0059	0
rs4349809	6	43924830	G	T	0.0174	1.17e-170	T	G	0.2197	5.004e-251	T	G	0.2506	0.0059	0
rs4637627	6	43925327	G	A	0.0174	2.86e-170	A	G	-0.2191	1.419e-250	A	G	-0.2499	0.0059	0
rs4382251	6	43925373	C	T	0.0177	6.55e-128	T	C	0.2078	1.313e-193	T	C	0.2365	0.0063	7.65e-304
rs4513773	6	43925526	G	A	0.0174	3.93e-170	A	G	0.2189	7.37e-251	A	G	0.2489	0.0058	0
rs6921438	6	43925607	G	A	0.0175	2.09e-171	A	G	-0.2207	3.761e-248	A	G	-0.2516	0.0059	0
rs13206436	6	43925778	G	A	0.0174	2.07e-170	A	G	-0.2186	7.024e-251	A	G	-0.2486	0.0058	0
rs12205248	6	43926219	C	T	0.0173	2.03e-170	T	C	0.2181	5.916e-251	T	C	0.2483	0.0058	0
rs7745183	6	43926635	G	T	0.0177	4.75e-127	T	G	0.2058	1.91e-190	T	G	0.2345	0.0063	7.36e-299
rs7745184	6	43926638	G	T	0.0177	7.87e-127	T	G	0.2065	1.967e-191	T	G	0.2352	0.0063	1.94e-300
rs7763440	6	43926708	G	A	0.0173	1.82e-170	A	G	-0.2176	5.199e-251	A	G	-0.2478	0.0058	0
rs7767396	6	43927050	G	A	0.0172	3.69e-171	A	G	0.2177	3.31e-253	A	G	0.2481	0.0058	0
rs181031888	6	43927442	T	A	0.05	4.713e-14	A	T	0.1676	1.532e-05	A	T	0.2467	0.0306	7.515e-16
rs77721599	6	43927526	C	T	0.0388	1.325e-14	T	C	0.1673	1.713e-26	T	C	0.1862	0.0146	1.778e-37
rs4481426	6	43928108	C	T	0.0178	1.24e-127	T	C	-0.2103	4.952e-194	T	C	-0.2395	0.0064	2.38e-303
rs76152666	6	43928227	G	A	0.0441	1.319e-08	A	G	0.1673	3.576e-26	A	G	0.1775	0.0149	8.117e-33
rs4320361	6	43928511	G	T	0.0176	9.57e-170	T	G	-0.2234	4.811e-253	T	G	-0.2539	0.0059	0
rs9472168	6	43928985	G	A	0.0178	3.33e-169	A	G	0.2246	1.986e-251	A	G	0.2556	0.006	0
rs9472170	6	43929421	G	C	0.018	4.07e-126	C	G	-0.2138	7.271e-193	C	G	-0.2431	0.0065	5.12e-304
rs9472171	6	43930962	G	A	0.0182	9.45e-122	A	G	0.2157	2.893e-194	A	G	0.2447	0.0066	1.26e-299
rs9472172	6	43930985	C	T	0.0182	1.45e-163	T	C	-0.2316	4.604e-250	T	C	-0.2628	0.0062	0
rs9462949	6	43931347	G	A	0.0183	6.74e-123	A	G	-0.2175	5.429e-189	A	G	-0.2472	0.0067	6.73e-298
rs13201415	6	43931712	T	A	0.019	4.21e-123	A	T	0.2071	8.802e-172	A	T	0.2384	0.0067	1.31e-274
rs11757903	6	43932223	G	A	0.0185	3.87e-155	A	G	-0.234	5.779e-247	A	G	-0.2644	0.0063	0
rs11757868	6	43932233	C	T	0.0185	3.29e-155	T	C	-0.234	2.03e-246	T	C	-0.2644	0.0063	0
rs11757888	6	43932319	C	T	0.0185	1.36e-155	T	C	-0.2344	3.293e-247	T	C	-0.2648	0.0063	0
rs4714719	6	43932612	C	T	0.0184	2.93e-117	T	C	-0.2191	3.221e-195	T	C	-0.2473	0.0067	6.75e-298
rs13206012	6	43932763	G	A	0.0194	6.33e-110	A	G	-0.2227	1.36e-191	A	G	-0.2497	0.0068	1.98e-292
rs9472173	6	43933256	C	T	0.0182	1.873e-67	T	C	-0.1844	8.443e-121	T	C	-0.2065	0.0072	1.86e-182
rs74556053	6	43934340	G	A	0.0388	1.58e-10	A	G	-0.171	5.759e-26	A	G	-0.1844	0.0149	6.062e-35
rs62401254	6	43934803	G	C	0.0339	4.412e-10	C	G	-0.1722	2.228e-28	C	G	-0.181	0.0141	1.007e-37
rs17209449	6	43935267	G	C	0.0339	5.055e-10	C	G	-0.1717	3.81e-28	C	G	-0.1804	0.0141	1.669e-37
rs79873186	6	43940952	G	A	0.0408	7.64e-14	A	G	-0.0859	3.145e-07	A	G	-0.1177	0.0155	3.586e-14
rs4714730	6	43942460	G	A	0.0172	4.785e-09	A	G	-0.0162	0.0651	A	G	0.0081	0.0078	0.3041
rs1321098	6	43943605	G	A	0.0172	2.891e-09	A	G	-0.0152	0.08305	A	G	0.0092	0.0078	0.2415
rs7759686	6	43943793	G	A	0.0172	2.459e-09	A	G	-0.0153	0.08114	A	G	0.0092	0.0078	0.2413
rs1740071	6	43944859	G	A	0.0172	2.805e-09	A	G	0.0156	0.0742	A	G	-0.0089	0.0078	0.2581
rs7770346	6	43945688	G	A	0.0172	2.384e-09	A	G	-0.0149	0.08901	A	G	0.0095	0.0078	0.2234
rs1740072	6	43945969	G	T	0.0172	2.39e-09	T	G	-0.0148	0.09019	T	G	0.0096	0.0078	0.2196
rs1776727	6	43946193	C	T	0.0172	2.426e-09	T	C	-0.0148	0.09053	T	C	0.0096	0.0078	0.2186
rs12524926	6	43948873	C	T	0.0214	1.863e-13	T	C	-0.0787	6.795e-21	T	C	-0.0893	0.0078	3.43e-30
rs1740077	6	43949907	C	T	0.0172	1.817e-08	T	C	-0.058	9.108e-14	T	C	-0.0647	0.0071	8.735e-20
rs1776704	6	43949941	G	A	0.0172	2.21e-08	A	G	-0.0577	1.263e-13	A	G	-0.0643	0.0071	1.376e-19
rs1776705	6	43949958	C	T	0.0172	2.483e-08	T	C	0.0578	1.148e-13	T	C	0.0644	0.0071	1.32e-19
rs1776706	6	43949987	C	T	0.0172	1.82e-08	T	C	-0.0577	1.191e-13	T	C	-0.0644	0.0071	1.205e-19
rs4320369	6	43950062	C	T	0.0172	1.821e-08	T	C	-0.058	9.116e-14	T	C	-0.0647	0.0071	8.735e-20
rs4434467	6	43950250	G	T	0.0172	1.986e-08	T	G	0.058	8.817e-14	T	G	0.0646	0.0071	9.334e-20
rs4416670	6	43950453	C	T	0.0172	1.954e-08	T	C	0.0566	3.647e-13	T	C	0.0635	0.0071	3.971e-19
rs7452472	6	43950501	G	A	0.0172	1.82e-08	A	G	0.058	8.998e-14	A	G	0.0647	0.0071	8.735e-20
rs910614	6	43950618	C	T	0.0172	1.985e-08	T	C	-0.058	8.833e-14	T	C	-0.0646	0.0071	9.334e-20
rs910613	6	43950636	C	T	0.0172	1.819e-08	T	C	0.058	9.024e-14	T	C	0.0647	0.0071	8.735e-20
rs910612	6	43950706	C	T	0.0172	1.837e-08	T	C	-0.059	3.648e-14	T	C	-0.0655	0.0071	2.96e-20
rs1740079	6	43951239	T	A	0.0172	1.982e-08	A	T	-0.0581	6.79e-14	A	T	-0.0646	0.007	3.802e-20
rs1776718	6	43951275	G	A	0.0206	2.149e-12	A	G	-0.0682	4.334e-18	A	G	-0.0778	0.0073	1.44e-26
rs1776717	6	43951336	G	A	0.0206	1.915e-12	A	G	-0.068	4.893e-18	A	G	-0.0777	0.0073	1.762e-26
rs9349265	6	43951385	G	C	0.0206	1.966e-12	C	G	0.068	5.041e-18	C	G	0.0777	0.0073	1.795e-26
rs910610	6	43951440	G	A	0.0206	2.029e-12	A	G	-0.0679	5.332e-18	A	G	-0.0776	0.0073	2.08e-26
rs910609	6	43951656	G	A	0.0206	2.229e-12	A	G	-0.0681	2.75e-18	A	G	-0.0777	0.0073	1.796e-26
rs910608	6	43951826	G	C	0.0208	5.937e-12	C	G	-0.0679	5.029e-18	C	G	-0.0772	0.0073	4.109e-26
rs1631155	6	43951967	G	A	0.0208	3.814e-14	A	G	0.065	1.375e-16	A	G	0.0763	0.0073	1.419e-25
rs1631938	6	43952046	G	A	0.0208	3.714e-14	A	G	-0.0645	2.602e-16	A	G	-0.0762	0.0074	5.457e-25
rs1632037	6	43952089	C	T	0.0209	3.242e-14	T	C	-0.0644	3.128e-16	T	C	-0.0761	0.0074	6.924e-25
rs1740080	6	43952412	G	A	0.0282	6.922e-10	A	G	-0.0632	2.634e-09	A	G	-0.0772	0.0099	7.356e-15
rs910606	6	43953329	G	A	0.0284	1.152e-10	A	G	-0.0637	2.866e-09	A	G	-0.0788	0.01	3.473e-15
rs1631662	6	43953358	C	T	0.0284	1.151e-10	T	C	-0.0637	2.871e-09	T	C	-0.0788	0.01	3.439e-15
rs910604	6	43953671	G	A	0.0206	4.87e-17	A	G	-0.0668	1.843e-16	A	G	-0.081	0.0075	6.538e-27
rs9367181	6	43956615	G	A	0.0213	1.727e-12	A	G	0.0649	2.054e-15	A	G	0.076	0.0077	2.937e-23
rs7767854	6	43957326	C	T	0.024	7.997e-13	T	C	-0.0407	0.0001773	T	C	-0.0631	0.0098	1.505e-10
rs6914863	6	43961813	G	C	0.0366	7.109e-15	C	G	-0.1187	1.251e-06	C	G	-0.1694	0.0204	8.704e-17
rs74675876	6	43963995	C	T	0.0366	7.619e-15	T	C	-0.1193	1.043e-06	T	C	-0.1694	0.0203	7.113e-17
rs76290458	6	43964486	C	T	0.0365	1.226e-14	T	C	-0.1178	1.349e-06	T	C	-0.1678	0.0203	1.313e-16
rs2295332	6	43968611	G	A	0.0366	7.921e-15	A	G	0.1192	1.122e-06	A	G	0.1695	0.0204	8.358e-17
rs7765648	6	43969257	G	C	0.0299	3.101e-09	C	G	-0.0381	0.001223	C	G	-0.057	0.011	2.103e-07
rs117880737	6	43970602	G	C	0.0349	5.572e-10	C	G	0.1121	1.778e-07	C	G	0.1404	0.0183	1.755e-14
rs115402675	6	43970658	T	A	0.0346	4.328e-10	A	T	0.106	2.127e-07	A	T	0.1339	0.0176	2.561e-14
rs6923422	6	43973863	C	T	0.0302	2.394e-09	T	C	0.041	0.0006048	T	C	0.0598	0.0111	6.52e-08
rs7765264	6	43974807	G	A	0.0325	5.533e-10	A	G	0.0956	1.181e-07	A	G	0.1203	0.0157	2.205e-14
rs9367182	6	43979345	C	T	0.0283	4.441e-10	T	C	-0.0358	0.003973	T	C	-0.0582	0.0114	3.048e-07
rs9357428	6	43979409	G	C	0.0283	5.739e-10	C	G	-0.0361	0.003687	C	G	-0.0583	0.0114	2.9e-07
rs60897434	6	43979913	C	T	0.0293	2.131e-09	T	C	-0.0244	0.09815	T	C	-0.0545	0.0131	3.396e-05
rs76738470	6	43980864	G	A	0.0293	2.04e-09	A	G	-0.0249	0.09088	A	G	-0.0549	0.0131	2.933e-05
rs9472189	6	43980879	G	T	0.029	2.015e-09	T	G	-0.0262	0.06582	T	G	-0.0545	0.0128	1.916e-05
rs79738238	6	43983532	G	A	0.029	1.811e-09	A	G	-0.0267	0.0603	A	G	-0.055	0.0128	1.639e-05
rs28475247	6	43985545	C	T	0.0294	1.677e-09	T	C	-0.0259	0.08026	T	C	-0.0562	0.0132	2.092e-05
rs7757246	6	44003982	C	T	0.0309	2.703e-08	T	C	0.0204	0.06494	T	C	0.0381	0.0104	0.0002636
rs9462957	6	44025275	G	A	0.0204	1.815e-08	A	G	-0.027	0.0003315	A	G	-0.0377	0.007	8.739e-08
rs10948120	6	44028307	G	A	0.0207	4.366e-13	A	G	0.013	0.09603	A	G	0.0303	0.0073	3.367e-05
rs34881325	9	2622134	C	T	0.0189	1.044e-08	T	C	-0.121	2.914e-58	T	C	-0.1193	0.007	1.308e-65
rs6475919	9	2672809	G	T	0.0179	6.272e-10	T	G	-0.1192	2.64e-68	T	G	-0.1182	0.0064	4.094e-77
rs6475920	9	2673933	C	A	0.0179	6.259e-10	A	C	-0.1189	2.569e-68	A	C	-0.1179	0.0063	9.452e-79
rs1020651	9	2676360	G	A	0.0178	9.938e-10	A	G	0.1185	2.472e-68	A	G	0.1173	0.0063	4.105e-78
rs1020652	9	2677012	T	A	0.0178	9.821e-10	A	T	0.1184	2.741e-68	A	T	0.1172	0.0063	5.334e-78
rs10125071	9	2679579	C	T	0.0173	2.068e-08	T	C	0.1044	1.537e-55	T	C	0.1035	0.0062	3.55e-63
rs4317630	9	2681025	C	T	0.0175	6.516e-09	T	C	0.1045	1.843e-55	T	C	0.1041	0.0062	8.353e-64
rs4339695	9	2681559	G	A	0.0175	4.029e-09	A	G	-0.1048	1.057e-55	A	G	-0.1046	0.0062	2.516e-64
rs10738758	9	2682355	G	A	0.0177	2.784e-10	A	G	0.1172	1.532e-67	A	G	0.1166	0.0063	3.106e-77
rs7856084	9	2682943	G	C	0.0175	4.081e-09	C	G	-0.1048	1.451e-55	C	G	-0.1046	0.0062	2.604e-64
rs7030781	9	2686273	T	A	0.0173	2.565e-15	A	T	0.1185	1.176e-69	A	T	0.1209	0.0062	2.092e-83
rs6475939	9	2687860	C	T	0.0182	6.637e-11	T	C	-0.115	1.239e-60	T	C	-0.1155	0.0065	1.058e-71
rs10757631	9	2690295	G	C	0.0169	6.433e-12	C	G	0.1104	4.496e-64	C	G	0.1112	0.0061	4.834e-75
rs10757632	9	2690374	G	C	0.0171	1.44e-10	C	G	-0.1127	1.634e-64	C	G	-0.1123	0.0062	2.47e-74
rs10738760	9	2691186	G	A	0.0169	3.15e-12	A	G	0.1097	1.461e-63	A	G	0.1108	0.0061	1.704e-74
rs10122587	9	2691951	C	T	0.0194	4.6e-09	T	C	-0.126	3.75e-65	T	C	-0.1245	0.0068	3.016e-74
rs2375981	9	2692583	G	C	0.0171	5.028e-13	C	G	0.125	8.035e-78	C	G	0.1249	0.0062	1.62e-91
rs2375980	9	2692622	G	C	0.0172	9.44e-14	C	G	0.1182	3.913e-68	C	G	0.1196	0.0062	8.512e-82
rs10967571	9	2694834	C	T	0.0177	2.295e-08	T	C	-0.1138	1.53e-56	T	C	-0.1118	0.0066	1.348e-64
rs4741757	9	2695208	C	T	0.0178	4.707e-09	T	C	-0.1142	1.762e-56	T	C	-0.1129	0.0067	3.7e-64
rs7088799	10	65016174	G	T	0.0174	1.442e-11	T	G	-0.0354	1.553e-07	T	G	-0.0463	0.0063	2.779e-13
rs7098181	10	65027143	G	T	0.0174	1.244e-11	T	G	0.0355	1.465e-07	T	G	0.0465	0.0063	2.215e-13
rs10761731	10	65027610	T	A	0.0174	1.006e-11	A	T	-0.0355	1.465e-07	A	T	-0.0465	0.0063	2.049e-13
rs9787438	10	65038030	G	C	0.0174	1.244e-11	C	G	0.0355	1.464e-07	C	G	0.0465	0.0063	2.215e-13
rs7080386	10	65048306	C	A	0.0174	1.216e-11	A	C	0.0354	1.706e-07	A	C	0.0463	0.0063	2.611e-13
rs7075195	10	65050659	G	A	0.0174	1.216e-11	A	G	-0.0354	1.591e-07	A	G	-0.0463	0.0063	2.611e-13
rs10761737	10	65052205	C	T	0.0174	1.294e-11	T	C	-0.0352	1.918e-07	T	C	-0.0461	0.0063	3.201e-13
rs7084707	10	65052542	C	T	0.0174	1.216e-11	T	C	0.0355	1.511e-07	T	C	0.0461	0.0063	1.614e-13
rs10761739	10	65062008	G	C	0.0174	1.058e-11	C	G	0.0353	1.78e-07	C	G	0.0463	0.0063	2.717e-13
rs7073753	10	65062820	C	T	0.0174	1.058e-11	T	C	0.0355	1.43e-07	T	C	0.0462	0.0063	1.517e-13
rs10761741	10	65066186	G	T	0.0174	1.245e-11	T	G	0.0355	1.429e-07	T	G	0.0461	0.0063	1.64e-13
rs10822155	10	65071215	C	A	0.0174	1.174e-11	A	C	0.035	2.232e-07	A	C	0.046	0.0063	3.743e-13
rs7090111	10	65077994	G	C	0.0174	1.065e-11	C	G	-0.0353	1.683e-07	C	G	-0.046	0.0063	1.87e-13
rs10822159	10	65096250	C	T	0.0174	1.253e-11	T	C	0.0356	1.353e-07	T	C	0.0462	0.0063	1.477e-13
rs10740118	10	65101207	G	C	0.0174	1.253e-11	C	G	0.0356	1.364e-07	C	G	0.0462	0.0063	1.477e-13
rs7896518	10	65104500	G	A	0.0173	1.231e-11	A	G	-0.0356	1.351e-07	A	G	-0.0463	0.0062	1.265e-13

## Sheet: MCP1
NOTE: coodinates is based on hg19 buid; column names with suffix _AJ indicate data from Ahola-Olli et al 2017; Column names with suffix _iPSYCH is for present study; Inverse variance weighted meta-analysis was performed.
rs2249581	1	159144581	C	T	0.0179	6.658e-14	T	C	-0.0263	6.678e-06	T	C	-0.0339	0.0054	3.045e-10
rs2249866	1	159146690	C	A	0.0179	5.044e-14	A	C	0.0259	9.827e-06	A	C	0.0338	0.0055	6.31e-10
rs2249872	1	159146937	T	A	0.018	3.607e-14	A	T	-0.026	9.175e-06	A	T	-0.0338	0.0055	6.11e-10
rs2814773	1	159149481	C	T	0.0179	6.718e-14	T	C	-0.0259	7.763e-06	T	C	-0.0333	0.0054	6.016e-10
rs2852714	1	159149515	G	A	0.0179	7.298e-14	A	G	-0.0257	9.423e-06	A	G	-0.0331	0.0054	7.427e-10
rs2253114	1	159150246	G	T	0.0179	6.912e-14	T	G	-0.0259	7.975e-06	T	G	-0.0333	0.0054	6.051e-10
rs2852715	1	159151027	G	A	0.0179	6.742e-14	A	G	0.0256	1.024e-05	A	G	0.033	0.0054	8.251e-10
rs28695249	1	159151892	G	C	0.0179	6.544e-14	C	G	-0.0258	8.974e-06	C	G	-0.0332	0.0054	6.711e-10
rs2253837	1	159156296	C	T	0.0182	5.854e-14	T	C	0.0247	2.747e-05	T	C	0.0324	0.0055	3.144e-09
rs4656165	1	159162024	G	C	0.0209	9.736e-10	C	G	0.0223	0.0005728	C	G	0.0294	0.006	1.179e-06
rs3026996	1	159167290	C	A	0.0192	1.511e-12	A	C	-0.0251	5.579e-05	A	C	-0.0332	0.0058	7.607e-09
rs3027001	1	159169463	C	T	0.0193	4.291e-13	T	C	0.0264	2.522e-05	T	C	0.0352	0.0058	1.606e-09
rs35333710	1	159172854	G	A	0.0268	3.712e-08	A	G	0.0939	2.715e-26	A	G	0.1028	0.0082	2.379e-36
rs6676002	1	159173144	C	T	0.0214	8.033e-13	T	C	0.102	4.94e-48	T	C	0.1093	0.0065	7.296e-64
rs3027008	1	159173539	C	T	0.0214	4.738e-13	T	C	0.102	3.684e-48	T	C	0.1094	0.0065	5.794e-64
rs3027012	1	159174123	C	T	0.0213	4.512e-13	T	C	0.1014	2.027e-48	T	C	0.1085	0.0064	1.246e-64
rs863002	1	159174920	C	T	0.0159	9.972e-13	T	C	0.0258	1.742e-06	T	C	0.034	0.005	9.457e-12
rs12075	1	159175354	G	A	0.0155	1.435e-44	A	G	0.1054	1.115e-92	A	G	0.1166	0.0047	1.17e-134
rs863003	1	159176508	G	A	0.0193	4.303e-16	A	G	-0.011	0.07514	A	G	-0.0222	0.0057	0.0001089
rs863004	1	159176831	C	T	0.0162	1.778e-19	T	C	0.0485	1.443e-19	T	C	0.0568	0.0049	6.024e-31
rs863005	1	159177323	C	T	0.0188	4.37e-19	T	C	-0.0637	2.718e-24	T	C	-0.074	0.0057	5.321e-38
rs863006	1	159177748	G	A	0.0155	9.294e-36	A	G	0.0847	2.085e-59	A	G	0.0954	0.0048	9.252e-88
rs863007	1	159181597	G	T	0.0158	1.082e-08	T	G	0.0125	0.01757	T	G	0.0193	0.0049	8.367e-05
rs863009	1	159191080	G	T	0.0188	3.974e-09	T	G	-0.0494	1.337e-16	T	G	-0.0546	0.0056	9.591e-23
rs863011	1	159194172	C	T	0.0185	2.761e-08	T	C	0.0489	2.423e-16	T	C	0.0535	0.0055	1.465e-22
rs863012	1	159196483	G	A	0.0187	3.163e-09	A	G	0.0488	2.622e-16	A	G	0.0541	0.0055	6.168e-23
rs863016	1	159203933	G	A	0.0171	2.013e-11	A	G	-0.0225	9.322e-05	A	G	-0.0305	0.0053	1.178e-08
rs863017	1	159214544	T	A	0.0188	2.244e-08	A	T	-0.0461	1.467e-14	A	T	-0.0512	0.0056	3.835e-20
rs2494253	1	159221797	G	A	0.0188	2.599e-08	A	G	-0.0458	1.725e-14	A	G	-0.0509	0.0056	6.065e-20
rs2427831	1	159222847	G	T	0.0172	3.224e-11	T	G	-0.0212	0.000226	T	G	-0.0293	0.0053	4.221e-08
rs2494255	1	159225893	T	A	0.0188	2.904e-08	A	T	-0.0458	1.936e-14	A	T	-0.051	0.0056	5.376e-20
rs2511209	1	159225940	G	A	0.0188	2.922e-08	A	G	0.0458	1.939e-14	A	G	0.051	0.0056	5.376e-20
rs2511210	1	159227242	G	A	0.0188	3.05e-08	A	G	-0.0456	2.225e-14	A	G	-0.0508	0.0056	7.305e-20
rs2511211	1	159230471	G	T	0.0182	7.783e-16	T	G	-0.0113	0.06582	T	G	-0.024	0.0056	2.049e-05
rs2427832	1	159233075	G	A	0.0188	3.036e-08	A	G	-0.0457	2.016e-14	A	G	-0.0509	0.0056	6.279e-20
rs2494258	1	159234579	C	T	0.0188	2.763e-08	T	C	-0.0456	2.219e-14	T	C	-0.0508	0.0056	7.321e-20
rs2511212	1	159244893	C	T	0.0188	2.706e-08	T	C	0.0453	2.888e-14	T	C	0.0504	0.0055	3.924e-20
rs2494260	1	159246185	C	T	0.0188	3.616e-08	T	C	-0.0456	2.14e-14	T	C	-0.0507	0.0056	7.885e-20
rs2427834	1	159246523	G	A	0.0188	2.716e-08	A	G	-0.0458	1.641e-14	A	G	-0.0509	0.0056	5.596e-20
rs2254681	1	159248048	G	A	0.0188	2.662e-08	A	G	-0.0458	1.514e-14	A	G	-0.0508	0.0056	6.515e-20
rs2494261	1	159251294	G	A	0.0188	1.204e-08	A	G	0.0459	1.709e-14	A	G	0.0512	0.0056	3.366e-20
rs2427837	1	159258545	G	A	0.0171	1.133e-10	A	G	0.0211	0.0002325	A	G	0.0288	0.0053	4.673e-08
rs2427823	1	159264017	G	C	0.0176	1.197e-10	C	G	0.018	0.000516	C	G	0.0256	0.0049	1.374e-07
rs2427825	1	159266066	C	T	0.0187	2.949e-08	T	C	-0.0428	3.265e-13	T	C	-0.0478	0.0055	2.487e-18
rs2427826	1	159267489	C	T	0.0187	2.752e-08	T	C	0.0412	2.248e-12	T	C	0.0462	0.0055	3.043e-17
rs2251746	1	159272060	C	T	0.0172	2.86e-10	T	C	-0.0206	0.0003251	T	C	-0.0279	0.0053	1.18e-07
rs2427828	1	159273041	G	A	0.0187	2.476e-08	A	G	0.0399	7.665e-12	A	G	0.0451	0.0054	6.08e-17
rs2494265	1	159275274	T	A	0.0187	2.365e-08	A	T	-0.0398	8.545e-12	A	T	-0.045	0.0054	6.619e-17
rs2494250	1	159278251	G	C	0.0186	2.097e-08	C	G	0.0392	1.713e-11	C	G	0.0444	0.0054	1.652e-16
rs2494251	1	159281151	G	A	0.0157	2.085e-10	A	G	0.0212	4.667e-05	A	G	0.0287	0.0048	2.426e-09
rs11265166	1	159288468	G	C	0.0157	2.618e-10	C	G	0.0214	3.916e-05	C	G	0.0287	0.0048	2.262e-09
rs4269772	1	159290661	C	T	0.0214	1.014e-12	T	C	0.0711	4.184e-28	T	C	0.0794	0.006	2.77e-40
rs12724895	1	159291045	T	A	0.0157	2.757e-10	A	T	0.0214	3.875e-05	A	T	0.0287	0.0048	2.365e-09
rs6703348	1	159291683	G	C	0.0178	5.057e-16	C	G	-0.0229	9.51e-05	C	G	-0.0333	0.0054	9.561e-10
rs145725137	1	159294684	G	C	0.0214	8.632e-13	C	G	0.071	4.507e-28	C	G	0.0794	0.006	3.032e-40
rs12028986	1	159300662	G	A	0.0157	2.805e-10	A	G	0.0213	4.601e-05	A	G	0.0286	0.0048	2.672e-09
rs11265171	1	159302180	G	A	0.0157	3.299e-10	A	G	0.0212	4.839e-05	A	G	0.0285	0.0048	3.127e-09
rs72713693	1	159303251	G	C	0.0214	1.152e-12	C	G	-0.0717	1.217e-26	C	G	-0.0797	0.0062	2.098e-37
rs12041803	1	159311607	C	A	0.0214	1.24e-12	A	C	-0.0693	3.958e-27	A	C	-0.0777	0.006	1.2e-38
rs12128960	1	159313447	T	A	0.0158	5.638e-10	A	T	-0.0269	1.974e-07	A	T	-0.0332	0.0048	5.178e-12
rs12132451	1	159313842	G	A	0.0158	5.647e-10	A	G	0.0269	1.978e-07	A	G	0.0332	0.0048	5.178e-12
rs28479088	1	159314137	G	A	0.0158	5.003e-10	A	G	0.0269	1.968e-07	A	G	0.0332	0.0048	4.971e-12
rs12136380	1	159317232	G	A	0.0214	1.251e-12	A	G	-0.0692	4.259e-27	A	G	-0.0776	0.006	1.37e-38
rs12136402	1	159317283	G	A	0.0159	6.267e-10	A	G	0.0269	2.032e-07	A	G	0.0331	0.0048	6.113e-12
rs12042420	1	159319505	G	A	0.0214	1.256e-12	A	G	-0.0692	4.444e-27	A	G	-0.0776	0.006	1.409e-38
rs10908709	1	159320180	C	A	0.0158	5.733e-10	A	C	0.0269	2.077e-07	A	C	0.0332	0.0048	5.249e-12
rs11265174	1	159320359	T	A	0.0213	1.203e-12	A	T	-0.0706	3.196e-28	A	T	-0.0796	0.006	1.417e-40
rs10908710	1	159320979	G	A	0.0158	5.752e-10	A	G	0.0268	2.09e-07	A	G	0.0331	0.0048	5.948e-12
rs9782926	1	159323392	T	A	0.0213	1.213e-12	A	T	-0.0705	3.504e-28	A	T	-0.0795	0.006	1.774e-40
rs11265177	1	159325834	G	A	0.0214	1.288e-12	A	G	0.0689	5.473e-27	A	G	0.0773	0.006	2.55e-38
rs4402126	1	159326118	C	T	0.0213	1.228e-12	T	C	-0.0704	4.057e-28	T	C	-0.0794	0.006	2.206e-40
rs4656784	1	159326880	G	A	0.019	1.06e-14	A	G	-0.0193	0.002412	A	G	-0.0306	0.0059	2.274e-07
rs11265178	1	159329046	C	A	0.0159	1.128e-09	A	C	0.0268	2.172e-07	A	C	0.0329	0.0048	8.028e-12
rs12140039	1	159329200	G	A	0.0214	1.767e-12	A	G	0.069	5.373e-27	A	G	0.0773	0.006	2.655e-38
rs12044815	1	159329865	T	A	0.0159	2.088e-10	A	T	0.0259	5.133e-07	A	T	0.0322	0.0048	2.26e-11
rs12045356	1	159335276	G	T	0.0215	1.382e-12	T	G	0.0707	3.212e-26	T	G	0.0784	0.0062	2.592e-36
rs11265179	1	159337485	C	T	0.021	2.65e-13	T	C	0.0687	1.308e-26	T	C	0.0773	0.006	2.122e-38
rs4399156	1	159338072	G	A	0.0249	2.193e-12	A	G	-0.0643	7.202e-16	A	G	-0.076	0.0074	1.146e-24
rs6692378	1	159339241	C	T	0.0158	7.313e-09	T	C	0.0202	0.0001544	T	C	0.0272	0.0049	2.904e-08
rs10908714	1	159340353	T	A	0.0156	4.897e-08	A	T	0.0087	0.09277	A	T	0.0151	0.0047	0.001359
rs12142553	1	159341672	C	T	0.0249	2.204e-12	T	C	0.0642	7.238e-16	T	C	0.0757	0.0073	5.84e-25
rs11265180	1	159343648	G	C	0.0247	3.022e-12	C	G	-0.066	2.089e-17	C	G	-0.0773	0.0072	1.283e-26
rs12035635	1	159349251	C	T	0.0249	2.206e-12	T	C	-0.0642	7.253e-16	T	C	-0.0757	0.0073	5.998e-25
rs7542509	1	159349465	C	A	0.0158	7.751e-09	A	C	0.0203	0.0001474	A	C	0.0272	0.0049	2.704e-08
rs4551589	1	159351032	T	A	0.0249	2.206e-12	A	T	-0.0642	7.257e-16	A	T	-0.0757	0.0073	5.998e-25
rs4405137	1	159352903	G	A	0.0156	4.958e-08	A	G	-0.0086	0.0929	A	G	-0.015	0.0047	0.001457
rs4290055	1	159352971	C	T	0.0249	2.206e-12	T	C	-0.0642	7.258e-16	T	C	-0.0757	0.0073	5.998e-25
rs74571338	1	159356046	C	T	0.0249	2.206e-12	T	C	0.0642	7.26e-16	T	C	0.0757	0.0073	6.041e-25
rs74355389	1	159357049	C	T	0.0249	2.207e-12	T	C	-0.0642	7.26e-16	T	C	-0.0757	0.0073	6.041e-25
rs144025833	1	159360255	G	C	0.0156	4.997e-08	C	G	-0.0087	0.09259	C	G	-0.0151	0.0047	0.001368
rs3122631	1	159362517	C	T	0.0158	9.045e-09	T	C	0.0202	0.000157	T	C	0.0271	0.0049	3.16e-08
rs3122630	1	159363731	C	T	0.0158	8.39e-09	T	C	0.0203	0.0001467	T	C	0.0272	0.0049	2.781e-08
rs3122629	1	159363819	C	T	0.0158	8.389e-09	T	C	0.0203	0.0001467	T	C	0.0272	0.0049	2.781e-08
rs4656230	1	159363923	G	T	0.0249	2.208e-12	T	G	-0.0642	7.269e-16	T	G	-0.0757	0.0073	6.085e-25
rs4656232	1	159364129	G	A	0.0249	2.208e-12	A	G	-0.0642	7.268e-16	A	G	-0.0757	0.0073	6.085e-25
rs3131547	1	159364301	G	A	0.0158	8.388e-09	A	G	0.0203	0.0001472	A	G	0.0272	0.0049	2.781e-08
rs3122628	1	159366274	C	T	0.0158	8.645e-09	T	C	-0.0202	0.0001477	T	C	-0.0271	0.0049	3.107e-08
rs12741297	1	159368768	G	A	0.0156	4.995e-08	A	G	0.0087	0.09071	A	G	0.0152	0.0047	0.00131
rs4656820	1	159368937	C	T	0.0249	2.209e-12	T	C	0.0642	7.272e-16	T	C	0.0757	0.0073	6.085e-25
rs4625277	1	159372283	T	A	0.0181	4.616e-08	A	T	0.0538	1.894e-16	A	T	0.0596	0.006	1.756e-23
rs34448772	1	159372815	G	A	0.0189	1.188e-14	A	G	-0.0202	0.001185	A	G	-0.0308	0.0057	8.466e-08
rs78879802	1	159373275	T	A	0.0249	2.209e-12	A	T	-0.0642	7.279e-16	A	T	-0.0757	0.0073	6.128e-25
rs11265185	1	159373861	G	T	0.0249	2.209e-12	T	G	0.0642	7.279e-16	T	G	0.0757	0.0073	6.128e-25
rs11265186	1	159375903	C	T	0.0249	2.209e-12	T	C	-0.0642	7.28e-16	T	C	-0.0757	0.0073	6.173e-25
rs10908716	1	159376343	G	A	0.0249	2.209e-12	A	G	0.0642	7.281e-16	A	G	0.0757	0.0073	6.173e-25
rs10908717	1	159376352	C	A	0.0249	2.209e-12	A	C	-0.0642	7.281e-16	A	C	-0.0757	0.0073	6.173e-25
rs4656821	1	159377993	G	T	0.0249	2.209e-12	T	G	0.0642	7.284e-16	T	G	0.0757	0.0073	6.173e-25
rs11265187	1	159378594	C	T	0.0249	2.171e-12	T	C	-0.0642	7.239e-16	T	C	-0.0757	0.0073	6.097e-25
rs146732340	1	159381196	G	A	0.0249	2.21e-12	A	G	-0.0642	7.286e-16	A	G	-0.0757	0.0073	6.173e-25
rs113015114	1	159383426	C	A	0.0249	2.21e-12	A	C	-0.0642	7.291e-16	A	C	-0.0757	0.0073	6.217e-25
rs76984433	1	159384493	C	T	0.0259	8.494e-12	T	C	-0.0686	2.009e-15	T	C	-0.0797	0.008	1.308e-23
rs12131860	1	159386592	C	A	0.0249	2.21e-12	A	C	0.0643	7.051e-16	A	C	0.0757	0.0073	5.501e-25
rs12144843	1	159388183	C	A	0.0249	2.21e-12	A	C	-0.0642	7.297e-16	A	C	-0.0757	0.0073	6.217e-25
rs12144848	1	159388240	C	T	0.0249	2.21e-12	T	C	-0.0642	7.297e-16	T	C	-0.0757	0.0073	6.217e-25
rs12134665	1	159388286	G	T	0.0176	2.168e-09	T	G	0.0171	0.003046	T	G	0.0254	0.0054	2.274e-06
rs6695441	1	159389752	G	C	0.0176	2.178e-09	C	G	0.0171	0.003018	C	G	0.0254	0.0054	2.274e-06
rs12042314	1	159390129	G	C	0.0249	2.211e-12	C	G	-0.0643	7.205e-16	C	G	-0.0757	0.0073	5.501e-25
rs11265190	1	159391401	G	A	0.0158	8.313e-09	A	G	0.0202	0.0001539	A	G	0.0271	0.0049	3.055e-08
rs4492615	1	159391863	C	T	0.0249	2.211e-12	T	C	0.0642	7.301e-16	T	C	0.0757	0.0073	6.262e-25
rs9633340	1	159394080	C	T	0.0249	1.799e-12	T	C	0.0635	1.383e-15	T	C	0.0751	0.0073	1.342e-24
rs12118201	1	159396941	C	T	0.0191	9.151e-15	T	C	0.0198	0.002072	T	C	0.0309	0.0059	1.755e-07
rs11265191	1	159400359	C	T	0.0159	8.134e-09	T	C	-0.023	1.999e-05	T	C	-0.0297	0.005	2.754e-09
rs11265193	1	159401656	G	T	0.0249	2.213e-12	T	G	-0.0642	7.314e-16	T	G	-0.0756	0.0073	6.353e-25
rs75906889	1	159403820	C	T	0.0249	2.213e-12	T	C	0.0642	7.316e-16	T	C	0.0756	0.0073	6.353e-25
rs4128725	1	159405959	C	T	0.0249	2.213e-12	T	C	0.0642	7.524e-16	T	C	0.0756	0.0073	6.353e-25
rs12145079	1	159406538	G	A	0.0158	8.284e-09	A	G	0.0201	0.0001581	A	G	0.0271	0.0049	3.355e-08
rs10908720	1	159408803	C	T	0.0158	8.267e-09	T	C	0.0201	0.0001606	T	C	0.0271	0.0049	3.355e-08
rs12145616	1	159409479	G	T	0.0249	2.216e-12	T	G	0.0642	7.343e-16	T	G	0.0756	0.0073	6.491e-25
rs12048482	1	159409857	G	A	0.0158	8.615e-09	A	G	-0.0194	0.00028	A	G	-0.0264	0.0049	7.338e-08
rs12118628	1	159409884	G	A	0.0249	2.203e-12	A	G	-0.0642	7.353e-16	A	G	-0.0756	0.0073	6.458e-25
rs4656235	1	159410857	C	T	0.0158	9.617e-09	T	C	0.0194	0.0002768	T	C	0.0263	0.0049	7.582e-08
rs4656236	1	159410975	G	A	0.0184	1.06e-16	A	G	0.0306	2.409e-07	A	G	0.04	0.0055	2.549e-13
rs61821493	1	159411492	T	A	0.0184	1.984e-16	A	T	0.0304	2.764e-07	A	T	0.0398	0.0055	3.483e-13
rs79433881	1	159412445	C	T	0.0249	2.153e-12	T	C	-0.0646	5.092e-16	T	C	-0.0763	0.0074	8.241e-25
rs4261112	1	159413460	C	T	0.0158	1.085e-08	T	C	0.0195	0.000259	T	C	0.0264	0.0049	7.033e-08
rs4656237	1	159413824	C	T	0.0249	1.953e-12	T	C	0.0643	6.887e-16	T	C	0.076	0.0074	1.254e-24
rs4656826	1	159413926	C	A	0.0249	2.116e-12	A	C	-0.0643	6.882e-16	A	C	-0.076	0.0074	1.27e-24
rs12410729	1	159414034	C	T	0.0249	2.115e-12	T	C	0.0643	6.928e-16	T	C	0.076	0.0074	1.27e-24
rs79508328	1	159414113	G	A	0.0249	2.113e-12	A	G	0.0643	6.922e-16	A	G	0.076	0.0074	1.27e-24
rs75431404	1	159414685	G	C	0.0249	2.101e-12	C	G	0.0643	6.904e-16	C	G	0.076	0.0074	1.254e-24
rs11265196	1	159418212	G	A	0.0158	9.701e-09	A	G	0.0202	0.0001553	A	G	0.0271	0.0049	3.141e-08
rs183012206	1	159419328	G	A	0.0249	2.057e-12	A	G	-0.064	8.907e-16	A	G	-0.0748	0.0073	2.154e-24
rs188035864	1	159419643	G	A	0.0209	1.907e-10	A	G	0.0137	0.05725	A	G	0.0253	0.0066	0.0001418
rs149783572	1	159420063	G	A	0.0249	2.194e-12	A	G	-0.0642	8.51e-16	A	G	-0.0759	0.0074	1.424e-24
rs113864631	1	159420150	C	A	0.0194	4.353e-12	A	C	-0.059	1.385e-17	A	C	-0.0684	0.0063	3.666e-27
rs11265199	1	159422815	C	T	0.0158	9.822e-09	T	C	0.0202	0.0001553	T	C	0.0271	0.0049	3.195e-08
rs11265200	1	159422898	G	T	0.0158	9.824e-09	T	G	0.0201	0.0001655	T	G	0.027	0.0049	3.529e-08
rs7540542	1	159430327	G	T	0.0185	3.408e-16	T	G	0.0324	4.461e-08	T	G	0.0414	0.0055	3.958e-14
rs4326616	1	159436505	G	A	0.0249	1.987e-12	A	G	-0.0642	8.395e-16	A	G	-0.0759	0.0074	1.399e-24
rs11265206	1	159449083	C	T	0.0251	2.848e-12	T	C	0.0646	7.489e-16	T	C	0.0761	0.0074	1.213e-24
rs10908724	1	159450168	G	T	0.0251	3.365e-12	T	G	-0.0646	7.688e-16	T	G	-0.076	0.0074	1.305e-24
rs76546294	1	159453205	G	C	0.025	4.847e-12	C	G	-0.0645	8.138e-16	C	G	-0.0759	0.0074	1.502e-24
rs12142583	1	159477947	G	A	0.0251	7.388e-12	A	G	0.063	3.733e-15	A	G	0.0746	0.0074	9.696e-24
rs12143656	1	159479148	G	A	0.0251	1.297e-11	A	G	0.0628	4.692e-15	A	G	0.0742	0.0074	1.545e-23
rs77731748	1	159482209	G	A	0.026	1.027e-11	A	G	0.0676	8.618e-15	A	G	0.0792	0.008	7.218e-23
rs11265218	1	159486640	C	T	0.0251	1.304e-11	T	C	0.0629	4.131e-15	T	C	0.0743	0.0074	1.355e-23
rs10908733	1	159504054	T	A	0.0231	1.135e-13	A	T	-0.0594	9.713e-16	A	T	-0.0727	0.0069	3.277e-26
rs1584250	1	159507674	C	T	0.0217	1.587e-11	T	C	-0.0594	4.075e-16	T	C	-0.0713	0.0067	3.606e-26
rs75285799	1	159508009	C	T	0.0216	1.319e-11	T	C	-0.0597	3.155e-16	T	C	-0.0717	0.0067	1.871e-26
rs11265230	1	159515295	G	A	0.0216	1.748e-11	A	G	0.0595	4.087e-16	A	G	0.0715	0.0067	2.84e-26
rs11265231	1	159520339	G	A	0.0216	2.219e-11	A	G	0.0594	5.646e-16	A	G	0.0713	0.0067	3.875e-26
rs79650461	3	42711519	C	T	0.0367	5.481e-09	T	C	0.0587	6.368e-05	T	C	0.0818	0.0133	7.953e-10
rs78114600	3	42711975	C	T	0.0368	5.249e-09	T	C	0.0595	5.043e-05	T	C	0.0823	0.0133	6.398e-10
rs148924893	3	42810487	G	A	0.0401	1.724e-08	A	G	0.0837	2.247e-08	A	G	0.1047	0.0137	2.509e-14
rs142243495	3	42846284	G	T	0.0419	9.731e-09	T	G	0.0886	5.527e-09	T	G	0.1104	0.014	2.716e-15
rs2228467	3	42906116	C	T	0.0291	9.191e-20	T	C	-0.0819	6.219e-16	T	C	-0.1055	0.0093	9.17e-30
rs2229593	3	42906216	C	T	0.0406	7.542e-11	T	C	0.0798	1.043e-08	T	C	0.1041	0.0128	4.441e-16
rs75347153	3	42943202	G	A	0.0404	1.254e-09	A	G	0.0847	8.181e-08	A	G	0.1079	0.0144	6.723e-14
rs34420127	3	42951530	G	A	0.0216	1.267e-09	A	G	0.0194	0.003314	A	G	0.0281	0.0062	5.165e-06
rs11919400	3	43005979	G	A	0.0181	3.719e-11	A	G	-0.0142	0.01667	A	G	-0.0238	0.0055	1.43e-05
rs116826172	3	43020501	C	T	0.0403	1.842e-09	T	C	-0.0814	5.348e-08	T	C	-0.1031	0.0137	4.632e-14
rs80108502	3	45850835	C	T	0.0409	3.125e-09	T	C	0.028	0.0561	T	C	0.0581	0.0136	1.82e-05
rs1386930	3	45884003	C	T	0.0157	7.86e-09	T	C	0.0257	5.263e-07	T	C	0.032	0.0047	1.293e-11
rs1488369	3	45885360	C	T	0.0157	7.963e-09	T	C	-0.0257	5.264e-07	T	C	-0.032	0.0047	1.293e-11
rs13065964	3	45900369	G	A	0.0157	1.108e-08	A	G	-0.0251	9.733e-07	A	G	-0.0315	0.0047	2.782e-11
rs1125823	3	45902963	G	A	0.0157	9.045e-09	A	G	0.0257	5.064e-07	A	G	0.032	0.0047	1.402e-11
rs7625839	3	45908148	C	T	0.0157	8.551e-09	T	C	-0.0263	2.45e-07	T	C	-0.0324	0.0047	7.582e-12
rs2191031	3	45910870	G	A	0.0185	2.879e-09	A	G	0.0251	0.0001572	A	G	0.0373	0.0061	8.08e-10
rs34901975	3	45916786	G	A	0.021	9.437e-09	A	G	0.0393	1.555e-06	A	G	0.0528	0.0074	1.412e-12
rs17764831	3	45918215	G	A	0.0209	1.359e-08	A	G	0.0394	1.435e-06	A	G	0.0527	0.0074	1.425e-12
rs34518147	3	45920298	C	T	0.0209	8.342e-09	T	C	-0.0396	1.221e-06	T	C	-0.0531	0.0074	9.713e-13
rs34338823	3	45928769	G	A	0.0209	6.964e-09	A	G	0.0401	8.812e-07	A	G	0.0533	0.0074	4.77e-13
rs71325091	3	45932407	G	A	0.0209	6.37e-09	A	G	0.0404	7.281e-07	A	G	0.0538	0.0074	4.688e-13
rs112535875	3	45934620	C	T	0.0415	4.257e-09	T	C	0.0372	0.009771	T	C	0.0653	0.0133	9.749e-07
rs6782814	3	45936945	G	C	0.022	1.428e-09	C	G	0.035	8.335e-06	C	G	0.0488	0.0072	9.572e-12
rs3774641	3	45937833	G	T	0.0191	5.043e-12	T	G	0.0283	1.278e-05	T	G	0.0416	0.006	4.159e-12
rs17764980	3	45939016	G	A	0.0227	8.789e-12	A	G	0.0431	1.395e-07	A	G	0.0585	0.0075	6.932e-15
rs17714101	3	45939802	G	A	0.0227	8.776e-12	A	G	0.0431	1.351e-07	A	G	0.0585	0.0075	6.817e-15
rs1985463	3	45940636	C	A	0.0172	1.35e-09	A	C	-0.0226	9.183e-05	A	C	-0.0335	0.0054	3.995e-10
rs17714228	3	45945132	C	A	0.0227	8.807e-12	A	C	-0.0435	1.094e-07	A	C	-0.0589	0.0075	4.755e-15
rs875890	3	45945287	T	A	0.0172	1.585e-09	A	T	0.0232	6.27e-05	A	T	0.034	0.0054	2.142e-10
rs71325092	3	45947018	G	A	0.0227	1.001e-11	A	G	-0.0448	4.761e-08	A	G	-0.0599	0.0075	1.521e-15
rs34847985	3	45949753	G	A	0.0173	1.84e-09	A	G	-0.0252	1.633e-05	A	G	-0.0358	0.0054	2.479e-11
rs35280891	3	45951647	G	A	0.0222	5.802e-12	A	G	0.0487	1.97e-09	A	G	0.0633	0.0074	1.446e-17
rs12493471	3	45951678	C	T	0.0162	6.807e-13	T	C	0.0288	8.829e-08	T	C	0.0371	0.005	1.145e-13
rs62245103	3	45953673	G	T	0.0417	1.089e-08	T	G	0.0411	0.003822	T	G	0.0665	0.0132	4.513e-07
rs34068335	3	45954339	C	T	0.0224	2.492e-11	T	C	0.0478	4.826e-09	T	C	0.0622	0.0075	1.067e-16
rs1994491	3	45960420	G	C	0.0224	2.537e-11	C	G	0.048	3.997e-09	C	G	0.062	0.0074	6.72e-17
rs1994492	3	45960646	C	T	0.0224	2.635e-11	T	C	-0.048	4.118e-09	T	C	-0.0624	0.0075	9.086e-17
rs1994493	3	45960700	C	T	0.0224	2.635e-11	T	C	0.048	4.119e-09	T	C	0.0624	0.0075	9.086e-17
rs75928798	3	45962603	G	A	0.0224	2.688e-11	A	G	-0.048	3.989e-09	A	G	-0.0624	0.0075	8.828e-17
rs7652331	3	45962752	C	T	0.0162	5.658e-10	T	C	0.0299	1.61e-08	T	C	0.0368	0.0049	6.829e-14
rs11130078	3	45964168	C	T	0.016	7.518e-13	T	C	0.0317	1.047e-09	T	C	0.0398	0.0048	1.517e-16
rs2373087	3	45968043	G	T	0.0223	4.623e-11	T	G	-0.0481	3.403e-09	T	G	-0.0619	0.0074	7.034e-17
rs35831747	3	45970391	G	A	0.0223	4.708e-11	A	G	0.0481	3.219e-09	A	G	0.0619	0.0074	6.833e-17
rs13099120	3	45970944	G	C	0.0223	4.732e-11	C	G	-0.0481	3.244e-09	C	G	-0.0619	0.0074	6.92e-17
rs35477280	3	45974092	G	A	0.0223	4.862e-11	A	G	0.0482	3.075e-09	A	G	0.062	0.0074	6.405e-17
rs13066516	3	45975443	C	T	0.0223	4.921e-11	T	C	0.0482	3.006e-09	T	C	0.062	0.0074	6.594e-17
rs77902290	3	45976662	C	T	0.0223	4.927e-11	T	C	0.0482	2.959e-09	T	C	0.062	0.0074	6.594e-17
rs2171531	3	45981171	C	T	0.0223	3.992e-11	T	C	0.0483	2.841e-09	T	C	0.0621	0.0074	5.538e-17
rs55920693	3	45983476	T	A	0.0222	7.138e-11	A	T	0.0491	1.394e-09	A	T	0.0625	0.0074	3.34e-17
rs6785091	3	45985347	G	C	0.0223	3.764e-11	C	G	-0.0471	6.251e-09	C	G	-0.0611	0.0074	1.778e-16
rs56332428	3	45989873	C	T	0.0223	3.714e-11	T	C	0.0483	2.612e-09	T	C	0.062	0.0074	6.136e-17
rs71325095	3	45989921	G	T	0.0223	3.712e-11	T	G	0.0483	2.612e-09	T	G	0.062	0.0074	6.136e-17
rs35501575	3	45993645	C	T	0.0223	3.806e-11	T	C	0.0486	2.283e-09	T	C	0.0624	0.0074	4.146e-17
rs34381952	3	45995748	C	T	0.0223	3.67e-11	T	C	-0.0483	2.634e-09	T	C	-0.062	0.0074	6.088e-17
rs4388012	3	45996501	G	A	0.0223	3.664e-11	A	G	-0.0483	2.637e-09	A	G	-0.062	0.0074	6.052e-17
rs41289616	3	45997263	C	T	0.0223	3.714e-11	T	C	-0.0483	2.639e-09	T	C	-0.062	0.0074	6.052e-17
rs34000569	3	45999209	G	A	0.0223	1.71e-11	A	G	-0.0484	2.689e-09	A	G	-0.0626	0.0074	3.275e-17
rs41289618	3	45999910	C	T	0.0416	1.169e-08	T	C	-0.0413	0.003186	T	C	-0.0662	0.013	3.521e-07
rs34324101	3	46000728	G	T	0.0223	4.243e-11	T	G	-0.0484	2.695e-09	T	G	-0.0622	0.0074	4.983e-17
rs13069079	3	46000870	G	A	0.0223	3.759e-11	A	G	0.0484	2.696e-09	A	G	0.0623	0.0074	4.736e-17
rs76597151	3	46001227	G	A	0.0223	2.433e-11	A	G	0.0483	2.666e-09	A	G	0.0622	0.0074	4.894e-17
rs34849862	3	46001367	C	A	0.0223	4.261e-11	A	C	0.0484	2.698e-09	A	C	0.0622	0.0074	4.983e-17
rs35827997	3	46001720	G	T	0.0223	4.157e-11	T	G	-0.0483	2.609e-09	T	G	-0.062	0.0074	6.632e-17
rs71325096	3	46002963	G	C	0.0223	4.258e-11	C	G	0.0484	2.71e-09	C	G	0.0622	0.0074	4.954e-17
rs35209528	3	46003496	C	T	0.0223	4.257e-11	T	C	-0.0484	2.713e-09	T	C	-0.0622	0.0074	5.017e-17
rs36039366	3	46003537	G	A	0.0223	4.12e-11	A	G	0.0483	2.683e-09	A	G	0.062	0.0074	6.147e-17
rs1545985	3	46005478	G	A	0.0161	3.548e-11	A	G	-0.0322	9.835e-10	A	G	-0.04	0.0049	3.493e-16
rs35855315	3	46006239	G	A	0.0222	4.924e-11	A	G	-0.0481	2.941e-09	A	G	-0.0619	0.0074	6.476e-17
rs35525815	3	46006269	C	T	0.0222	4.929e-11	T	C	0.0481	2.945e-09	T	C	0.0619	0.0074	6.476e-17
rs17280623	3	46006341	G	C	0.0222	4.939e-11	C	G	-0.0481	2.954e-09	C	G	-0.0619	0.0074	6.476e-17
rs13078739	3	46007488	G	A	0.0222	5.057e-11	A	G	0.048	3.036e-09	A	G	0.0618	0.0074	7.175e-17
rs13079478	3	46007823	G	T	0.0222	5.277e-11	T	G	0.0481	3.025e-09	T	G	0.062	0.0074	5.935e-17
rs13059238	3	46007825	C	T	0.0227	5.171e-11	T	C	-0.0483	2.575e-09	T	C	-0.062	0.0074	6.75e-17
rs13079869	3	46008087	G	A	0.0222	5.292e-11	A	G	0.0481	3.037e-09	A	G	0.062	0.0074	5.935e-17
rs33910087	3	46009487	G	A	0.0222	5.343e-11	A	G	0.0481	2.898e-09	A	G	0.062	0.0074	5.935e-17
rs13071283	3	46010007	C	T	0.0222	5.157e-11	T	C	-0.0476	3.936e-09	T	C	-0.0615	0.0074	1.058e-16
rs17214952	3	46011436	G	A	0.0222	5.197e-11	A	G	-0.0481	2.859e-09	A	G	-0.0619	0.0074	6.604e-17
rs17215008	3	46012279	C	T	0.0222	5.396e-11	T	C	-0.0482	2.775e-09	T	C	-0.0621	0.0074	5.392e-17
rs71325098	3	46012391	G	A	0.0222	5.396e-11	A	G	-0.0482	2.762e-09	A	G	-0.0621	0.0074	5.392e-17
rs71325100	3	46013832	C	T	0.0222	5.4e-11	T	C	0.0483	2.577e-09	T	C	0.0622	0.0074	4.927e-17
rs41289622	3	46014545	G	T	0.0222	5.401e-11	T	G	-0.0483	2.515e-09	T	G	-0.0622	0.0074	4.985e-17
rs71325101	3	46015569	C	T	0.0222	5.21e-11	T	C	-0.0485	2.038e-09	T	C	-0.0622	0.0074	4.526e-17
rs71325102	3	46015933	C	T	0.0222	5.21e-11	T	C	-0.0484	2.277e-09	T	C	-0.0622	0.0074	5.012e-17
rs13066062	3	46018344	G	A	0.0222	5.408e-11	A	G	0.0486	2.067e-09	A	G	0.0624	0.0074	3.735e-17
rs71615437	3	46018781	G	A	0.0242	2.964e-10	A	G	-0.055	3.493e-08	A	G	-0.0744	0.009	1.389e-16
rs36122610	3	46022833	G	A	0.0222	5.41e-11	A	G	0.0488	1.881e-09	A	G	0.0626	0.0074	3.097e-17
rs34442130	3	46024529	T	A	0.0222	5.411e-11	A	T	0.0488	1.829e-09	A	T	0.0626	0.0074	3.115e-17
rs4683159	3	46025013	G	A	0.0164	9.118e-12	A	G	0.0333	4.23e-10	A	G	0.041	0.0049	8.365e-17
rs13075758	3	46025048	G	A	0.0222	5.412e-11	A	G	0.0488	1.813e-09	A	G	0.0626	0.0074	3.115e-17
rs11130082	3	46025518	C	T	0.0164	8.892e-12	T	C	0.0334	3.849e-10	T	C	0.041	0.0049	7.147e-17
rs13086858	3	46026699	C	A	0.0164	9.087e-12	A	C	-0.0333	4.191e-10	A	C	-0.041	0.0049	8.365e-17
rs1873000	3	46029458	G	C	0.0164	8.979e-12	C	G	-0.0332	4.413e-10	C	G	-0.0409	0.0049	9.777e-17
rs7628447	3	46030003	C	T	0.0164	8.963e-12	T	C	-0.0333	4.089e-10	T	C	-0.041	0.0049	8.505e-17
rs2133660	3	46031957	C	T	0.0163	9.661e-13	T	C	-0.0302	8.115e-09	T	C	-0.0384	0.0048	2.144e-15
rs1846615	3	46032388	G	C	0.0163	9.962e-13	C	G	-0.0303	7.28e-09	C	G	-0.0385	0.0048	1.856e-15
rs1846616	3	46032441	T	A	0.0163	9.638e-13	A	T	0.03	1.117e-08	A	T	0.0381	0.0048	3.398e-15
rs1873001	3	46032847	C	T	0.0163	9.898e-13	T	C	-0.03	1.038e-08	T	C	-0.0382	0.0048	2.949e-15
rs1500003	3	46033819	G	A	0.0163	8.364e-13	A	G	0.0304	6.758e-09	A	G	0.0385	0.0048	1.589e-15
rs17330872	3	46035097	G	A	0.0223	5.304e-11	A	G	-0.0501	6.758e-10	A	G	-0.0637	0.0074	9.173e-18
rs71327003	3	46036521	C	T	0.0223	5.315e-11	T	C	0.0503	5.722e-10	T	C	0.0638	0.0074	8e-18
rs13084541	3	46038447	G	A	0.016	3.939e-11	A	G	-0.0306	5.126e-09	A	G	-0.0377	0.0048	5.518e-15
rs13064616	3	46038644	C	T	0.016	3.946e-11	T	C	0.0306	5.105e-09	T	C	0.0377	0.0048	5.518e-15
rs36023124	3	46039060	G	C	0.0224	6.023e-11	C	G	0.0504	5.398e-10	C	G	0.0638	0.0074	8.515e-18
rs57542549	3	46039152	C	T	0.016	3.972e-11	T	C	0.0306	5.038e-09	T	C	0.0377	0.0048	5.475e-15
rs7612402	3	46039599	C	T	0.016	4.001e-11	T	C	0.0306	5.051e-09	T	C	0.0377	0.0048	5.475e-15
rs71615438	3	46039868	G	A	0.0224	6.166e-11	A	G	-0.0506	4.766e-10	A	G	-0.0639	0.0074	7.123e-18
rs2129881	3	46040678	G	A	0.016	4.068e-11	A	G	0.0306	4.923e-09	A	G	0.0377	0.0048	5.514e-15
rs12485445	3	46041582	C	T	0.016	4.115e-11	T	C	-0.0306	4.819e-09	T	C	-0.0377	0.0048	5.514e-15
rs34754340	3	46041837	C	T	0.0224	6.526e-11	T	C	0.0505	4.886e-10	T	C	0.0639	0.0074	7.778e-18
rs2373089	3	46041909	C	T	0.016	4.14e-11	T	C	-0.0306	4.78e-09	T	C	-0.0377	0.0048	5.47e-15
rs2373090	3	46042073	G	T	0.016	4.154e-11	T	G	0.0306	4.724e-09	T	G	0.0377	0.0048	5.553e-15
rs35283688	3	46042413	T	A	0.016	4.178e-11	A	T	0.0308	3.905e-09	A	T	0.0379	0.0048	4.18e-15
rs12053895	3	46044619	T	A	0.016	4.392e-11	A	T	-0.0308	3.708e-09	A	T	-0.0379	0.0048	4.21e-15
rs12054373	3	46044807	G	C	0.016	4.177e-11	C	G	0.0308	3.855e-09	C	G	0.0379	0.0048	4.114e-15
rs28498461	3	46044997	T	A	0.016	4.065e-11	A	T	-0.0308	3.672e-09	A	T	-0.0379	0.0048	4.053e-15
rs34836513	3	46046459	G	A	0.0224	7.638e-11	A	G	0.0507	4.157e-10	A	G	0.064	0.0074	6.698e-18
rs2129879	3	46046769	C	T	0.016	4.641e-11	T	C	0.0309	3.5e-09	T	C	0.0379	0.0048	3.703e-15
rs2171529	3	46047032	G	A	0.016	4.75e-11	A	G	-0.031	3.076e-09	A	G	-0.038	0.0048	3.216e-15
rs2171528	3	46047044	C	T	0.016	4.68e-11	T	C	0.0309	3.594e-09	T	C	0.0379	0.0048	3.654e-15
rs34283240	3	46047658	G	C	0.0224	7.891e-11	C	G	0.0507	4.001e-10	C	G	0.064	0.0074	6.745e-18
rs76281521	3	46049764	G	A	0.0224	8.227e-11	A	G	0.0508	3.792e-10	A	G	0.0641	0.0074	6.189e-18
rs13433997	3	46049765	C	T	0.0223	7.191e-11	T	C	-0.0506	3.858e-10	T	C	-0.0639	0.0074	7.276e-18
rs67937868	3	46049827	G	T	0.0223	7.429e-11	T	G	0.0502	5.739e-10	T	G	0.0637	0.0074	9.432e-18
rs55875328	3	46051702	G	A	0.0223	9.361e-11	A	G	0.0498	6.907e-10	A	G	0.0633	0.0074	1.401e-17
rs67200151	3	46051774	G	A	0.0223	9.37e-11	A	G	0.0498	6.902e-10	A	G	0.0633	0.0074	1.401e-17
rs13089855	3	46052263	G	C	0.0223	9.461e-11	C	G	0.0499	6.861e-10	C	G	0.0634	0.0074	1.271e-17
rs34493660	3	46052800	G	A	0.0223	9.554e-11	A	G	0.0503	4.961e-10	A	G	0.0637	0.0074	8.692e-18
rs3851346	3	46053581	T	A	0.0224	9.04e-11	A	T	-0.0505	4.591e-10	A	T	-0.0639	0.0074	7.825e-18
rs35883205	3	46053968	G	A	0.0224	9.099e-11	A	G	-0.0505	4.577e-10	A	G	-0.0639	0.0074	7.825e-18
rs61650989	3	46054156	G	T	0.0223	9.802e-11	T	G	0.0503	4.908e-10	T	G	0.0637	0.0074	8.857e-18
rs35669129	3	46055250	G	A	0.0223	9.866e-11	A	G	0.0498	6.808e-10	A	G	0.0633	0.0074	1.446e-17
rs13081151	3	46055716	G	A	0.0224	9.193e-11	A	G	0.0572	4.079e-11	A	G	0.0716	0.0078	5.542e-20
rs13081213	3	46055909	C	T	0.0223	1.003e-10	T	C	0.0498	6.79e-10	T	C	0.0633	0.0074	1.465e-17
rs34168660	3	46056162	G	A	0.0223	1.009e-10	A	G	0.0498	6.786e-10	A	G	0.0633	0.0074	1.465e-17
rs35751180	3	46056173	C	T	0.0224	9.421e-11	T	C	0.0505	4.364e-10	T	C	0.0638	0.0074	8.077e-18
rs4362758	3	46056911	T	A	0.0223	1.029e-10	A	T	0.0498	7.047e-10	A	T	0.0633	0.0074	1.484e-17
rs35921206	3	46057233	C	A	0.0223	1.034e-10	A	C	0.0499	6.727e-10	A	C	0.0634	0.0074	1.362e-17
rs73833520	3	46057867	G	A	0.0223	1.068e-10	A	G	-0.0498	6.841e-10	A	G	-0.0633	0.0074	1.512e-17
rs71327006	3	46058908	G	A	0.0223	1.007e-10	A	G	0.0504	4.679e-10	A	G	0.0638	0.0074	8.122e-18
rs71327007	3	46059249	C	T	0.0223	1.016e-10	T	C	0.0505	4.351e-10	T	C	0.0639	0.0074	6.897e-18
rs35454877	3	46059484	C	T	0.0223	1.095e-10	T	C	-0.0498	6.798e-10	T	C	-0.0632	0.0074	1.541e-17
rs35334665	3	46061218	C	T	0.0223	1.057e-10	T	C	-0.0505	4.297e-10	T	C	-0.0638	0.0074	7.598e-18
rs36040135	3	46061304	G	A	0.0223	1.136e-10	A	G	-0.0499	6.316e-10	A	G	-0.0633	0.0074	1.424e-17
rs13074382	3	46061840	G	A	0.0223	1.149e-10	A	G	-0.0499	6.181e-10	A	G	-0.0633	0.0074	1.442e-17
rs13097556	3	46061997	C	T	0.0223	1.15e-10	T	C	-0.0499	6.14e-10	T	C	-0.0633	0.0074	1.442e-17
rs2230322	3	46063329	C	T	0.0223	1.161e-10	T	C	-0.0501	5.388e-10	T	C	-0.0635	0.0074	1.186e-17
rs876668	3	46063753	C	T	0.0223	1.159e-10	T	C	-0.05	5.832e-10	T	C	-0.0634	0.0074	1.308e-17
rs60019065	3	46064618	G	C	0.0223	1.155e-10	C	G	0.05	5.823e-10	C	G	0.0634	0.0074	1.308e-17
rs71327009	3	46064626	G	C	0.0223	1.077e-10	C	G	-0.0506	3.94e-10	C	G	-0.0639	0.0074	6.975e-18
rs35930050	3	46065763	G	A	0.0223	1.149e-10	A	G	0.05	5.81e-10	A	G	0.0634	0.0074	1.308e-17
rs34584867	3	46065963	G	A	0.0223	1.148e-10	A	G	0.05	5.808e-10	A	G	0.0634	0.0074	1.308e-17
rs35161099	3	46067507	G	T	0.0223	1.063e-10	T	G	-0.0506	3.909e-10	T	G	-0.0639	0.0074	6.885e-18
rs35159820	3	46068473	G	A	0.0223	1.136e-10	A	G	-0.05	5.778e-10	A	G	-0.0634	0.0074	1.291e-17
rs71327010	3	46068835	G	T	0.0223	1.057e-10	T	G	0.0506	3.895e-10	T	G	0.0639	0.0074	6.885e-18
rs13090194	3	46069573	C	A	0.0223	1.131e-10	A	C	-0.05	5.769e-10	A	C	-0.0634	0.0074	1.291e-17
rs59166269	3	46070337	G	C	0.0223	1.127e-10	C	G	-0.0498	6.422e-10	C	G	-0.063	0.0074	2.054e-17
rs57437758	3	46070353	C	A	0.0223	1.127e-10	A	C	-0.0498	6.423e-10	A	C	-0.063	0.0074	2.054e-17
rs34562820	3	46071081	G	A	0.0223	1.048e-10	A	G	0.0506	3.876e-10	A	G	0.0639	0.0074	6.925e-18
rs13082697	3	46071763	C	T	0.0223	1.122e-10	T	C	-0.05	5.75e-10	T	C	-0.0634	0.0074	1.299e-17
rs13060287	3	46071868	G	A	0.0223	1.121e-10	A	G	-0.05	5.75e-10	A	G	-0.0634	0.0074	1.299e-17
rs34619093	3	46072519	G	A	0.0223	1.043e-10	A	G	0.0506	3.864e-10	A	G	0.0639	0.0074	6.836e-18
rs68087193	3	46072630	C	T	0.0223	1.118e-10	T	C	0.05	5.744e-10	T	C	0.0634	0.0074	1.299e-17
rs2102055	3	46072704	G	A	0.0223	1.118e-10	A	G	0.0491	9.062e-10	A	G	0.0624	0.0073	1.869e-17
rs2102056	3	46072768	G	A	0.0224	4.16e-11	A	G	0.05	5.742e-10	A	G	0.0637	0.0074	9.314e-18
rs2088690	3	46072839	C	T	0.0223	1.117e-10	T	C	0.05	5.741e-10	T	C	0.0634	0.0074	1.299e-17
rs34774687	3	46073314	C	T	0.0223	1.116e-10	T	C	-0.05	5.738e-10	T	C	-0.0634	0.0074	1.299e-17
rs35814488	3	46073923	G	A	0.0223	1.114e-10	A	G	-0.05	5.734e-10	A	G	-0.0634	0.0074	1.282e-17
rs6790866	3	46074711	G	A	0.0223	1.111e-10	A	G	0.05	5.727e-10	A	G	0.0634	0.0074	1.282e-17
rs6791016	3	46074858	G	A	0.0223	1.11e-10	A	G	0.05	5.726e-10	A	G	0.0634	0.0074	1.282e-17
rs6780028	3	46075090	C	A	0.0223	1.109e-10	A	C	-0.05	5.725e-10	A	C	-0.0634	0.0074	1.282e-17
rs2088692	3	46077332	G	A	0.0223	1.102e-10	A	G	-0.05	5.712e-10	A	G	-0.0634	0.0074	1.282e-17
rs2088693	3	46077390	C	T	0.0217	1.547e-11	T	C	-0.0389	2.019e-07	T	C	-0.0525	0.0069	3.033e-14
rs58552652	3	46078292	C	T	0.0217	1.542e-11	T	C	0.0389	2.018e-07	T	C	0.0525	0.0069	2.999e-14
rs13087776	3	46079871	G	A	0.0217	1.534e-11	A	G	-0.0389	2.014e-07	A	G	-0.0525	0.0069	2.999e-14
rs13088143	3	46080024	T	A	0.0217	6.527e-12	A	T	-0.0389	2.014e-07	A	T	-0.0527	0.0069	2.283e-14
rs13068410	3	46080176	T	A	0.0217	1.533e-11	A	T	0.0389	2.014e-07	A	T	0.0525	0.0069	2.999e-14
rs13094262	3	46080912	C	T	0.0217	1.529e-11	T	C	0.0389	2.013e-07	T	C	0.0525	0.0069	2.999e-14
rs34805664	3	46081108	T	A	0.0217	1.744e-11	A	T	-0.0389	2.013e-07	A	T	-0.0524	0.0069	3.174e-14
rs34438204	3	46081306	C	T	0.0223	1.015e-10	T	C	-0.0506	3.804e-10	T	C	-0.064	0.0074	6.747e-18
rs35028116	3	46081333	C	T	0.0217	1.527e-11	T	C	-0.0389	2.012e-07	T	C	-0.0525	0.0069	2.999e-14
rs34610609	3	46081707	C	T	0.0217	1.525e-11	T	C	0.0389	2.012e-07	T	C	0.0525	0.0069	2.999e-14
rs13063033	3	46082481	G	A	0.0223	1.014e-10	A	G	0.0506	3.823e-10	A	G	0.064	0.0074	6.747e-18
rs13086534	3	46083201	G	T	0.0217	1.518e-11	T	G	-0.0389	2.009e-07	T	G	-0.0525	0.0069	2.999e-14
rs13064632	3	46083357	G	C	0.0217	1.517e-11	C	G	0.0389	2.009e-07	C	G	0.0525	0.0069	2.999e-14
rs34254987	3	46083634	G	A	0.0217	1.516e-11	A	G	0.0389	2.008e-07	A	G	0.0525	0.0069	2.999e-14
rs4683162	3	46083941	G	T	0.0218	1.006e-11	T	G	0.0386	2.509e-07	T	G	0.0523	0.0069	3.924e-14
rs4683163	3	46084372	C	A	0.0217	1.514e-11	A	C	-0.0389	2.007e-07	A	C	-0.0525	0.0069	2.999e-14
rs4683164	3	46084461	G	A	0.0217	1.512e-11	A	G	-0.0389	2.007e-07	A	G	-0.0525	0.0069	2.999e-14
rs34155121	3	46084742	G	A	0.0217	1.51e-11	A	G	0.0389	2.007e-07	A	G	0.0525	0.0069	2.999e-14
rs4234453	3	46084949	C	A	0.0217	1.51e-11	A	C	0.0389	2.007e-07	A	C	0.0525	0.0069	2.999e-14
rs72901034	3	46085321	G	A	0.0217	1.508e-11	A	G	-0.0389	1.985e-07	A	G	-0.0525	0.0069	2.999e-14
rs12108042	3	46086083	G	A	0.0217	1.499e-11	A	G	-0.0389	2.012e-07	A	G	-0.0525	0.0069	2.965e-14
rs34679077	3	46087992	G	A	0.0223	9.922e-11	A	G	0.0506	3.758e-10	A	G	0.064	0.0074	6.747e-18
rs34867672	3	46088282	C	T	0.0217	1.491e-11	T	C	-0.0389	1.999e-07	T	C	-0.0525	0.0069	2.965e-14
rs34924300	3	46088336	G	T	0.0217	1.49e-11	T	G	0.0389	1.998e-07	T	G	0.0525	0.0069	2.965e-14
rs4683166	3	46089341	G	C	0.0217	1.482e-11	C	G	0.0389	2.009e-07	C	G	0.0525	0.0069	2.982e-14
rs7652478	3	46090477	G	A	0.0217	1.472e-11	A	G	0.0389	1.993e-07	A	G	0.0525	0.0069	2.982e-14
rs7642229	3	46090557	G	A	0.0217	1.471e-11	A	G	-0.0389	1.992e-07	A	G	-0.0525	0.0069	2.982e-14
rs7642320	3	46090622	G	A	0.0217	1.471e-11	A	G	-0.0389	2e-07	A	G	-0.0525	0.0069	2.982e-14
rs4683170	3	46092793	C	A	0.016	3.051e-11	A	C	-0.0341	1.115e-10	A	C	-0.0413	0.0049	3.986e-17
rs34863575	3	46094063	G	A	0.0223	9.459e-11	A	G	-0.0507	3.692e-10	A	G	-0.0641	0.0074	5.955e-18
rs4339140	3	46094762	G	A	0.0202	2.307e-08	A	G	0.0373	2.656e-07	A	G	0.0483	0.0066	2.639e-13
rs35772789	3	46095104	G	A	0.0223	9.369e-11	A	G	-0.0507	3.679e-10	A	G	-0.0641	0.0074	5.955e-18
rs34339943	3	46095336	C	T	0.0223	9.348e-11	T	C	-0.0507	3.678e-10	T	C	-0.0641	0.0074	5.955e-18
rs34340587	3	46096043	G	A	0.0223	9.345e-11	A	G	0.0507	3.672e-10	A	G	0.0641	0.0074	5.955e-18
rs77399277	3	46096798	C	T	0.0223	9.111e-11	T	C	-0.0507	3.665e-10	T	C	-0.0641	0.0074	5.913e-18
rs34718164	3	46098526	G	C	0.0223	8.518e-11	C	G	-0.0507	3.646e-10	C	G	-0.0641	0.0074	5.76e-18
rs13096741	3	46099154	C	T	0.0223	8.313e-11	T	C	0.0508	3.42e-10	T	C	0.0642	0.0074	5.089e-18
rs35420565	3	46100138	G	C	0.0223	7.988e-11	C	G	-0.0507	3.632e-10	C	G	-0.0641	0.0074	5.612e-18
rs2133663	3	46100294	G	C	0.0159	2.602e-11	C	G	-0.0339	1.371e-10	C	G	-0.0412	0.0049	4.321e-17
rs34047915	3	46100491	C	T	0.0224	6.539e-11	T	C	0.0507	3.627e-10	T	C	0.0641	0.0074	5.772e-18
rs2173640	3	46100496	G	A	0.016	2.851e-11	A	G	0.0341	1.13e-10	A	G	0.0413	0.0049	4.059e-17
rs1392294	3	46100999	G	A	0.0159	2.564e-11	A	G	0.0339	1.389e-10	A	G	0.0412	0.0049	4.358e-17
rs1392295	3	46101104	T	A	0.0159	2.56e-11	A	T	-0.0339	1.392e-10	A	T	-0.0412	0.0049	4.358e-17
rs6766332	3	46101203	G	A	0.0159	2.555e-11	A	G	0.0339	1.395e-10	A	G	0.0412	0.0049	4.396e-17
rs4490403	3	46101257	C	T	0.0159	3.702e-11	T	C	0.0338	1.611e-10	T	C	0.041	0.0049	5.67e-17
rs4637320	3	46101266	G	A	0.0159	2.552e-11	A	G	0.0339	1.507e-10	A	G	0.0412	0.0049	4.321e-17
rs71327014	3	46101466	C	T	0.0223	7.582e-11	T	C	0.0507	3.616e-10	T	C	0.0641	0.0074	5.539e-18
rs2133664	3	46101774	T	A	0.0159	2.54e-11	A	T	-0.0339	1.416e-10	A	T	-0.0412	0.0049	4.361e-17
rs2133665	3	46101816	G	C	0.0159	2.542e-11	C	G	0.0339	1.418e-10	C	G	0.0412	0.0049	4.361e-17
rs71327015	3	46102173	G	C	0.0223	7.703e-11	C	G	0.0507	3.604e-10	C	G	0.0641	0.0074	5.539e-18
rs2173641	3	46102786	G	T	0.0159	2.614e-11	T	G	0.0338	1.454e-10	T	G	0.0411	0.0049	5.233e-17
rs34127208	3	46103680	G	T	0.0223	8.728e-11	T	G	0.0507	3.452e-10	T	G	0.0641	0.0074	5.948e-18
rs1846619	3	46106532	G	A	0.016	2.926e-11	A	G	0.0339	1.274e-10	A	G	0.0411	0.0049	5.601e-17
rs35516580	3	46107498	G	A	0.0223	1.204e-10	A	G	-0.0506	3.785e-10	A	G	-0.0638	0.0074	7.823e-18
rs34766614	3	46107601	G	A	0.0223	1.223e-10	A	G	-0.0508	3.304e-10	A	G	-0.064	0.0074	6.506e-18
rs9824651	3	46108285	C	T	0.0223	1.407e-10	T	C	0.0504	3.767e-10	T	C	0.0634	0.0073	5.827e-18
rs9825081	3	46108400	G	A	0.0223	1.543e-10	A	G	0.0504	3.767e-10	A	G	0.0634	0.0073	6.057e-18
rs9877748	3	46111081	G	A	0.0223	1.452e-10	A	G	-0.0504	3.687e-10	A	G	-0.0634	0.0073	5.938e-18
rs71327017	3	46111213	C	T	0.0223	1.396e-10	T	C	-0.0508	3.214e-10	T	C	-0.0639	0.0074	6.985e-18
rs9845382	3	46111759	G	A	0.0223	1.461e-10	A	G	0.0504	3.68e-10	A	G	0.0634	0.0073	5.938e-18
rs13069742	3	46114216	G	A	0.0223	1.497e-10	A	G	-0.0504	3.666e-10	A	G	-0.0634	0.0073	6.015e-18
rs13072267	3	46116010	T	A	0.0223	1.456e-10	A	T	0.0508	3.192e-10	A	T	0.0639	0.0074	7.169e-18
rs36057789	3	46117096	G	A	0.0223	1.471e-10	A	G	-0.0508	3.186e-10	A	G	-0.0639	0.0074	7.212e-18
rs76647202	3	46117960	G	A	0.0223	1.482e-10	A	G	-0.0508	3.183e-10	A	G	-0.0639	0.0074	7.306e-18
rs71327021	3	46120517	G	A	0.0223	1.518e-10	A	G	-0.0508	3.175e-10	A	G	-0.0639	0.0074	7.402e-18
rs13091868	3	46123043	G	A	0.0223	1.61e-10	A	G	-0.0507	3.174e-10	A	G	-0.0638	0.0074	8.384e-18
rs13092030	3	46123055	C	T	0.0223	1.613e-10	T	C	0.0507	3.174e-10	T	C	0.0638	0.0074	8.433e-18
rs9838450	3	46123333	C	A	0.0203	2.096e-08	A	C	-0.043	5.779e-09	A	C	-0.053	0.0068	5.244e-15
rs17215981	3	46124418	G	A	0.0223	1.677e-10	A	G	-0.0507	3.142e-10	A	G	-0.0637	0.0074	8.604e-18
rs13089554	3	46127557	G	A	0.0223	1.673e-10	A	G	0.0508	3.014e-10	A	G	0.0638	0.0074	7.843e-18
rs13095717	3	46128542	G	A	0.0223	1.667e-10	A	G	0.0508	2.959e-10	A	G	0.0638	0.0074	7.843e-18
rs13075528	3	46128709	C	T	0.0223	1.666e-10	T	C	-0.0508	2.942e-10	T	C	-0.0638	0.0074	7.843e-18
rs13095602	3	46128713	G	A	0.0223	1.666e-10	A	G	-0.0508	2.941e-10	A	G	-0.0638	0.0074	7.843e-18
rs71327023	3	46131225	G	C	0.0223	1.642e-10	C	G	-0.0509	2.716e-10	C	G	-0.0639	0.0074	7.015e-18
rs62243874	3	46131547	C	T	0.0499	2.302e-09	T	C	-0.0474	0.001888	T	C	-0.0718	0.0143	5.281e-07
rs13063527	3	46135690	G	A	0.0223	1.629e-10	A	G	0.0509	2.609e-10	A	G	0.0636	0.0073	4.38e-18
rs13068570	3	46136438	G	A	0.0223	1.627e-10	A	G	-0.0509	2.644e-10	A	G	-0.0636	0.0073	4.458e-18
rs1491950	3	46138107	G	A	0.0223	1.625e-10	A	G	0.051	2.578e-10	A	G	0.0637	0.0073	3.96e-18
rs4373103	3	46138455	G	A	0.0223	1.625e-10	A	G	0.051	2.574e-10	A	G	0.0637	0.0073	3.96e-18
rs34492478	3	46138842	T	A	0.0223	1.624e-10	A	T	-0.051	2.568e-10	A	T	-0.0637	0.0073	3.96e-18
rs71327024	3	46140073	G	T	0.0223	1.623e-10	T	G	0.051	2.554e-10	T	G	0.0637	0.0073	3.96e-18
rs12639314	3	46141504	C	A	0.0198	1.495e-08	A	C	-0.0307	6.848e-06	A	C	-0.0414	0.0063	3.942e-11
rs1491951	3	46141844	G	A	0.0222	1.78e-10	A	G	0.0508	2.699e-10	A	G	0.0636	0.0073	4.692e-18
rs34460587	3	46142464	C	T	0.0223	1.611e-10	T	C	0.051	2.549e-10	T	C	0.064	0.0074	6.318e-18
rs6774629	3	46142963	C	T	0.0163	7.265e-13	T	C	0.0347	5.958e-11	T	C	0.0429	0.0049	2.585e-18
rs34452002	3	46143187	C	T	0.0223	1.598e-10	T	C	0.051	2.568e-10	T	C	0.064	0.0074	6.199e-18
rs1392296	3	46143930	G	A	0.0163	7.058e-13	A	G	0.0348	5.23e-11	A	G	0.043	0.0049	2.364e-18
rs1392297	3	46143942	G	A	0.0163	7.3e-13	A	G	0.0347	5.914e-11	A	G	0.0429	0.0049	2.563e-18
rs1392298	3	46144184	C	T	0.0163	7.303e-13	T	C	-0.0347	5.895e-11	T	C	-0.0429	0.0049	2.541e-18
rs9869609	3	46144451	G	A	0.0163	7.319e-13	A	G	0.0347	5.876e-11	A	G	0.0429	0.0049	2.541e-18
rs34093271	3	46144981	G	T	0.0223	1.531e-10	T	G	0.0511	2.439e-10	T	G	0.0641	0.0074	5.412e-18
rs13093179	3	46146314	G	T	0.0223	1.379e-10	T	G	0.0515	2.185e-10	T	G	0.0645	0.0074	3.364e-18
rs71327025	3	46147504	G	A	0.0223	1.325e-10	A	G	-0.0516	2.1e-10	A	G	-0.0647	0.0074	2.978e-18
rs35539222	3	46154272	C	T	0.0223	1.276e-10	T	C	-0.0517	2.044e-10	T	C	-0.0648	0.0074	2.628e-18
rs35110864	3	46154457	G	A	0.0223	1.276e-10	A	G	0.0517	2.041e-10	A	G	0.0648	0.0074	2.628e-18
rs35464221	3	46169040	C	T	0.0208	1.944e-10	T	C	0.0521	1.386e-10	T	C	0.0651	0.0074	9.092e-19
rs35581648	3	46170897	G	T	0.0208	1.473e-10	T	G	0.0523	1.32e-10	T	G	0.0654	0.0074	6.433e-19
rs13085367	3	46172824	C	T	0.0208	1.784e-10	T	C	-0.0524	1.397e-10	T	C	-0.0655	0.0074	1.29e-18
rs2036297	3	46172903	G	A	0.016	1.09e-13	A	G	0.035	4.716e-11	A	G	0.0438	0.0049	4.613e-19
rs13063635	3	46173072	G	C	0.0208	1.57e-10	C	G	0.0524	1.448e-10	C	G	0.0655	0.0074	1.297e-18
rs71327027	3	46173210	G	T	0.0208	1.427e-10	T	G	-0.0523	1.516e-10	T	G	-0.0654	0.0074	1.339e-18
rs6774742	3	46173446	C	A	0.0162	5.08e-13	A	C	0.034	1.664e-10	A	C	0.0426	0.0049	4.267e-18
rs17282175	3	46173642	C	T	0.0208	1.281e-10	T	C	0.0492	2.286e-09	T	C	0.063	0.0074	2.335e-17
rs78380307	3	46174331	C	T	0.0208	2.916e-10	T	C	-0.0508	5.928e-10	T	C	-0.0638	0.0074	8.8e-18
rs6789386	3	46174395	G	C	0.016	2.468e-12	C	G	-0.0324	1.386e-09	C	G	-0.0405	0.0049	1.549e-16
rs17282238	3	46174605	G	A	0.0208	2.934e-10	A	G	-0.0508	6.128e-10	A	G	-0.0638	0.0074	8.958e-18
rs6789719	3	46174694	G	A	0.016	3.432e-12	A	G	-0.0322	1.444e-09	A	G	-0.0402	0.0049	2.531e-16
rs13068572	3	46177096	G	A	0.0209	6.063e-10	A	G	0.0568	1.104e-11	A	G	0.069	0.0076	9.563e-20
rs4443214	3	46177864	C	T	0.0209	2.062e-08	T	C	-0.0684	5.51e-16	T	C	-0.0765	0.0076	7.61e-24
rs4493469	3	46177992	C	T	0.0209	1.353e-08	T	C	-0.0701	1.622e-16	T	C	-0.0784	0.0077	1.599e-24
rs4683184	3	46187707	G	A	0.016	9.729e-09	A	G	-0.0343	7.579e-11	A	G	-0.0411	0.0049	5.049e-17
rs7616215	3	46205686	C	T	0.0159	1.108e-08	T	C	-0.0345	5.079e-11	T	C	-0.0414	0.0049	2.799e-17
rs2087726	3	46208310	G	A	0.0159	1.04e-08	A	G	-0.034	1.01e-10	A	G	-0.0409	0.0049	6.971e-17
rs2172247	3	46214670	C	T	0.0159	1.043e-08	T	C	0.034	1.006e-10	T	C	0.0409	0.0049	7.086e-17
rs2201150	3	46258902	C	T	0.0161	8.358e-09	T	C	0.0378	1.557e-12	T	C	0.0442	0.0049	2.146e-19
rs62243914	3	46273184	G	A	0.0318	5.467e-15	A	G	0.0401	8.371e-06	A	G	0.058	0.0085	6.608e-12
rs61222471	3	46276075	C	A	0.0296	1.929e-18	A	C	0.047	7.462e-08	A	C	0.0655	0.0082	9.543e-16
rs57871924	3	46282278	T	A	0.0296	1.596e-18	A	T	0.0483	2.848e-08	A	T	0.0671	0.0082	1.893e-16
rs138591554	3	46289206	T	A	0.0331	7.943e-22	A	T	-0.0485	2.642e-08	A	T	-0.0679	0.0082	1.354e-16
rs7632755	3	46332382	G	A	0.0316	1.178e-20	A	G	0.0565	7.814e-10	A	G	0.0782	0.0086	1.222e-19
rs12495098	3	46342502	G	T	0.0309	1.539e-20	T	G	-0.0574	1.463e-10	T	G	-0.0784	0.0083	5.589e-21
rs10510751	3	46346025	G	T	0.0309	3.517e-20	T	G	-0.0587	4.006e-11	T	G	-0.0794	0.0083	1.734e-21
rs2888526	3	46370803	C	T	0.031	6.151e-20	T	C	0.0554	1.597e-09	T	C	0.0774	0.0086	2.315e-19
rs34354138	3	46378383	G	T	0.0164	5.559e-10	T	G	-0.0241	4.56e-06	T	G	-0.032	0.0048	3.332e-11
rs148113740	3	46382931	C	T	0.0464	1.612e-11	T	C	0.064	1.67e-06	T	C	0.0842	0.0125	1.706e-11
rs113403743	3	46383906	G	T	0.0307	5.625e-19	T	G	0.0552	3.76e-10	T	G	0.0748	0.0083	1.274e-19
rs62242983	3	46383922	C	T	0.0307	5.62e-19	T	C	-0.0552	3.761e-10	T	C	-0.0748	0.0083	1.274e-19
rs62242985	3	46385638	G	A	0.0164	5.543e-10	A	G	-0.0243	4.241e-06	A	G	-0.0324	0.0049	4.457e-11
rs149125253	3	46389699	G	A	0.0464	1.825e-11	A	G	0.064	1.66e-06	A	G	0.0837	0.0124	1.638e-11
rs35728689	3	46390228	G	A	0.0307	5.913e-19	A	G	0.0549	4.656e-10	A	G	0.0745	0.0083	1.823e-19
rs17141006	3	46391788	G	T	0.0307	6.142e-19	T	G	-0.0549	4.646e-10	T	G	-0.0745	0.0083	1.905e-19
rs17141010	3	46392060	C	T	0.0307	6.172e-19	T	C	0.0548	4.684e-10	T	C	0.0744	0.0083	2.089e-19
rs62242995	3	46392162	T	A	0.0307	6.182e-19	A	T	0.0549	4.662e-10	A	T	0.0745	0.0083	1.915e-19
rs3918357	3	46393970	C	A	0.0307	6.656e-19	A	C	0.0548	4.895e-10	A	C	0.0744	0.0083	2.183e-19
rs3092961	3	46397440	G	A	0.0164	5.769e-10	A	G	-0.0241	4.563e-06	A	G	-0.0323	0.0049	5.011e-11
rs3918363	3	46398159	C	T	0.0307	7.684e-19	T	C	0.0547	5.131e-10	T	C	0.0742	0.0083	2.726e-19
rs3918364	3	46398291	C	T	0.0307	7.682e-19	T	C	0.0547	5.121e-10	T	C	0.0742	0.0083	2.74e-19
rs1799864	3	46399208	G	A	0.0307	7.027e-19	A	G	0.0547	4.912e-10	A	G	0.0742	0.0083	2.696e-19
rs34138562	3	46402053	G	T	0.0307	7.272e-19	T	G	-0.0546	5.726e-10	T	G	-0.0741	0.0083	3.096e-19
rs6441973	3	46403315	G	A	0.0164	5.531e-10	A	G	-0.024	5.128e-06	A	G	-0.0322	0.0049	5.537e-11
rs1800024	3	46412559	C	T	0.0306	4.752e-19	T	C	0.0526	2.41e-09	T	C	0.0718	0.0083	3.569e-18
rs181392199	3	46420618	G	C	0.0684	1.402e-08	C	G	-0.0475	0.05554	C	G	-0.0907	0.0228	7.131e-05
rs62246129	3	46423928	T	A	0.032	1.05e-19	A	T	0.0518	7.958e-09	A	T	0.0711	0.0085	4.094e-17
rs62246130	3	46425202	C	T	0.032	1.644e-19	T	C	0.0515	9.219e-09	T	C	0.0707	0.0085	6.23e-17
rs6441974	3	46427264	C	T	0.0162	4.6e-09	T	C	0.0236	7.145e-06	T	C	0.0315	0.0049	1.361e-10
rs2187673	3	46428417	C	T	0.0162	4.554e-09	T	C	0.0236	7.415e-06	T	C	0.0315	0.0049	1.344e-10
rs1001007	3	46428658	G	A	0.0162	4.541e-09	A	G	0.0236	7.473e-06	A	G	0.0315	0.0049	1.344e-10
rs144421379	3	46429362	C	T	0.0466	1.815e-11	T	C	0.0634	2.274e-06	T	C	0.0826	0.0125	4.197e-11
rs35060576	3	46434525	G	A	0.0162	3.787e-09	A	G	0.0234	9.044e-06	A	G	0.0314	0.0049	1.57e-10
rs1894389	3	46435615	C	T	0.032	1.234e-19	T	C	-0.0503	2.036e-08	T	C	-0.0698	0.0085	1.505e-16
rs4683222	3	46439225	T	A	0.0162	5.184e-09	A	T	0.0233	9.562e-06	A	T	0.0311	0.0049	2.362e-10
rs17141081	3	46443678	G	A	0.0438	2.735e-09	A	G	0.0354	0.002046	A	G	0.0528	0.0109	1.215e-06
rs7615686	3	46447350	G	A	0.0447	5.007e-10	A	G	0.0382	0.001093	A	G	0.0565	0.0111	3.287e-07
rs62246138	3	46453953	G	A	0.0466	2.644e-10	A	G	0.0463	0.0007284	A	G	0.0701	0.0128	4.831e-08
rs62246140	3	46457121	G	A	0.0451	1.018e-10	A	G	0.0383	0.001218	A	G	0.0579	0.0112	2.174e-07
rs62246142	3	46458394	C	T	0.045	1.646e-10	T	C	0.0384	0.001152	T	C	0.0578	0.0112	2.268e-07
rs34474200	3	46460083	C	T	0.0203	3.467e-09	T	C	0.0556	3.331e-15	T	C	0.064	0.0064	3.481e-23
rs7613132	3	46460163	G	A	0.0203	3.466e-09	A	G	-0.0556	3.342e-15	A	G	-0.064	0.0064	3.481e-23
rs7613140	3	46460192	G	A	0.0203	3.462e-09	A	G	-0.0556	3.267e-15	A	G	-0.064	0.0064	3.481e-23
rs7645961	3	46460263	C	T	0.0203	3.467e-09	T	C	0.0556	3.349e-15	T	C	0.064	0.0064	3.481e-23
rs7623238	3	46460351	G	A	0.0203	3.459e-09	A	G	0.0557	3.152e-15	A	G	0.0641	0.0064	3.027e-23
rs4345106	3	46460494	C	T	0.0203	3.459e-09	T	C	-0.0553	4.7e-15	T	C	-0.0637	0.0064	5.247e-23
rs4607147	3	46460649	G	C	0.0203	3.47e-09	C	G	0.0556	3.376e-15	C	G	0.064	0.0064	3.427e-23
rs4630979	3	46460718	G	C	0.0203	3.452e-09	C	G	0.0556	3.371e-15	C	G	0.064	0.0064	3.427e-23
rs2097276	3	46460794	G	T	0.0203	3.498e-09	T	G	0.056	2.117e-15	T	G	0.0643	0.0064	2.02e-23
rs35832211	3	46460873	C	T	0.0203	3.448e-09	T	C	0.0556	3.414e-15	T	C	0.064	0.0064	3.427e-23
rs35895909	3	46460967	C	T	0.0203	3.45e-09	T	C	0.0556	3.404e-15	T	C	0.064	0.0064	3.401e-23
rs34158984	3	46461245	C	T	0.0203	4.447e-09	T	C	0.056	2.149e-15	T	C	0.0642	0.0064	2.273e-23
rs36082746	3	46461621	C	T	0.0203	3.448e-09	T	C	0.0556	3.466e-15	T	C	0.0642	0.0065	7.995e-23
rs111576376	3	46461917	T	A	0.0203	3.438e-09	A	T	0.0556	3.492e-15	A	T	0.0642	0.0065	8.206e-23
rs34001666	3	46461944	C	T	0.0203	3.443e-09	T	C	0.0557	2.931e-15	T	C	0.064	0.0065	3.254e-23
rs34932765	3	46461950	G	A	0.0203	5.042e-09	A	G	0.0557	2.933e-15	A	G	0.0639	0.0065	3.989e-23
rs34783306	3	46462023	C	T	0.0203	3.439e-09	T	C	-0.0556	3.494e-15	T	C	-0.0642	0.0065	8.206e-23
rs34376243	3	46462074	G	A	0.0203	3.444e-09	A	G	-0.0556	3.5e-15	A	G	-0.0642	0.0065	8.206e-23
rs35217732	3	46462136	T	A	0.0203	3.441e-09	A	T	0.0556	3.509e-15	A	T	0.0642	0.0065	8.206e-23
rs36056379	3	46462239	C	T	0.0203	3.437e-09	T	C	0.0556	3.606e-15	T	C	0.0642	0.0065	8.142e-23
rs34629133	3	46462551	C	A	0.0203	3.431e-09	A	C	-0.0557	3.554e-15	A	C	-0.0643	0.0065	7.103e-23
rs7610554	3	46462659	G	C	0.0203	3.428e-09	C	G	-0.0557	3.57e-15	C	G	-0.0643	0.0065	6.992e-23
rs35359910	3	46462904	C	A	0.0203	3.337e-09	A	C	0.0556	3.658e-15	A	C	0.0642	0.0065	7.891e-23
rs34439578	3	46462906	C	T	0.0203	3.338e-09	T	C	0.0556	3.659e-15	T	C	0.0642	0.0065	7.891e-23
rs34042186	3	46462909	G	A	0.0203	3.354e-09	A	G	0.0556	3.658e-15	A	G	0.0642	0.0065	7.891e-23
rs7622222	3	46462971	G	A	0.0203	3.424e-09	A	G	-0.0557	3.574e-15	A	G	-0.0643	0.0065	6.938e-23
rs7632215	3	46462992	G	T	0.0448	4.666e-10	T	G	0.0379	0.001313	T	G	0.0567	0.0112	3.805e-07
rs7624804	3	46463229	C	T	0.0203	3.438e-09	T	C	-0.0556	3.604e-15	T	C	-0.0642	0.0065	8.528e-23
rs7627175	3	46463418	T	A	0.0203	3.832e-09	A	T	0.0555	4.508e-15	A	T	0.064	0.0065	1.035e-22
rs7624805	3	46463424	G	A	0.0203	3.838e-09	A	G	-0.0555	4.51e-15	A	G	-0.064	0.0065	1.035e-22
rs34390431	3	46464940	G	A	0.0167	2.878e-08	A	G	-0.0301	6.32e-08	A	G	-0.0378	0.0052	2.803e-13
rs62247786	3	46481135	C	T	0.0468	3.382e-10	T	C	0.0441	0.001494	T	C	0.0684	0.013	1.469e-07
rs77370513	3	46498360	G	T	0.0445	1.812e-09	T	G	0.0441	0.0006021	T	G	0.0604	0.012	4.755e-07
rs10865941	3	46508547	C	T	0.0159	2.838e-08	T	C	0.0154	0.00344	T	C	0.0239	0.0049	1.101e-06
rs1520483	3	46510209	C	T	0.0159	4.523e-08	T	C	-0.0155	0.003372	T	C	-0.024	0.0049	9.762e-07
rs885485	3	46511168	C	A	0.0159	4.283e-08	A	C	-0.0156	0.003015	A	C	-0.024	0.0049	9.822e-07
rs885486	3	46511226	C	T	0.0159	4.288e-08	T	C	0.0156	0.003128	T	C	0.024	0.0049	9.983e-07
rs55950019	3	46511644	T	A	0.0159	4.323e-08	A	T	-0.0156	0.003006	A	T	-0.024	0.0049	9.919e-07
rs56233078	3	46511969	G	A	0.0159	4.345e-08	A	G	-0.0157	0.002925	A	G	-0.0241	0.0049	9.03e-07
rs12638228	3	46516722	G	A	0.0159	4.763e-08	A	G	0.016	0.002306	A	G	0.0243	0.0049	7.255e-07
rs6762703	3	46518318	G	T	0.0159	4.86e-08	T	G	0.016	0.002309	T	G	0.0243	0.0049	7.255e-07
rs11706090	3	46519345	T	A	0.0159	4.926e-08	A	T	0.016	0.002301	A	T	0.0243	0.0049	7.22e-07
rs2139634	3	46521392	G	T	0.0158	4.45e-08	T	G	-0.0161	0.002118	T	G	-0.0245	0.0049	6.12e-07
rs3934896	3	46527028	T	A	0.0159	3.895e-08	A	T	0.0193	0.0002809	A	T	0.0269	0.0049	4.484e-08
rs11719033	3	46529063	G	C	0.0159	4.083e-08	C	G	-0.0194	0.0002552	C	G	-0.0269	0.0049	4.336e-08
rs62247796	3	46529418	G	A	0.0484	1.031e-10	A	G	0.0372	0.006621	A	G	0.0618	0.0129	1.556e-06
rs28413725	3	46530685	C	T	0.0159	4.234e-08	T	C	-0.0194	0.0002534	T	C	-0.0269	0.0049	4.408e-08
rs12496864	3	46535071	C	T	0.0159	4.822e-08	T	C	-0.0194	0.0002531	T	C	-0.0269	0.0049	4.315e-08
rs883739	3	46538018	G	T	0.0159	4.884e-08	T	G	-0.0193	0.0002683	T	G	-0.0268	0.0049	4.686e-08
rs17030627	3	46556948	G	T	0.0157	2.158e-11	T	G	0.0141	0.005715	T	G	0.0246	0.0047	2.155e-07
rs11720094	3	46559911	G	C	0.0157	1.538e-11	C	G	-0.0143	0.005251	C	G	-0.0248	0.0047	1.554e-07
rs12489420	3	46561934	C	T	0.0157	2.688e-11	T	C	0.014	0.00618	T	C	0.0244	0.0047	2.424e-07
rs6775724	3	46566729	C	T	0.0158	2.292e-11	T	C	-0.0142	0.005479	T	C	-0.0246	0.0047	1.968e-07

## Sheet: IL18
NOTE: coodinates is based on hg19 buid; column names with suffix _AJ indicate data from Ahola-Olli et al 2017; Column names with suffix _iPSYCH is for present study; Inverse variance weighted meta-analysis was performed.
rs12470143	2	31763558	C	T	0.0235	2.123e-10	T	C	0.0145	0.04692	T	C	0.0251	0.0067	0.0001882
rs12470196	2	31763752	C	T	0.0238	3.72e-14	T	C	0.0139	0.05974	T	C	0.0255	0.0068	0.000185
rs2268797	2	31783752	C	T	0.0238	1.987e-14	T	C	0.0122	0.09827	T	C	0.0243	0.0068	0.0003531
rs806648	2	31815396	C	T	0.0242	1.364e-14	T	C	-0.0132	0.08225	T	C	-0.0266	0.007	0.0001439
rs806647	2	31815480	T	A	0.0241	1.427e-14	A	T	0.0132	0.08225	A	T	0.0267	0.007	0.0001376
rs610758	2	31833561	C	T	0.0237	1.682e-14	T	C	-0.0124	0.0933	T	C	-0.0246	0.0068	0.0003041
rs1090855	2	31850408	C	T	0.0238	9.798e-15	T	C	-0.0139	0.06207	T	C	-0.0261	0.0068	0.0001312
rs518600	2	31854454	C	T	0.0239	2.763e-15	T	C	0.0133	0.07348	T	C	0.0257	0.0068	0.0001654
rs665237	2	31869943	C	T	0.0236	2.6e-11	T	C	-0.0127	0.08436	T	C	-0.0243	0.0067	0.0003047
rs481126	2	31878243	G	A	0.0236	1.463e-10	A	G	0.0149	0.04211	A	G	0.0258	0.0067	0.0001273
rs806584	2	31912164	C	T	0.0235	6.477e-13	T	C	-0.0136	0.06403	T	C	-0.0262	0.0067	0.0001007
rs1090828	2	31955389	C	T	0.0235	2.32e-12	T	C	0.0128	0.08109	T	C	0.0251	0.0067	0.0001922
rs144736172	2	31968142	T	A	0.0242	5.489e-17	A	T	-0.0129	0.08318	A	T	-0.0266	0.0068	9.764e-05
rs223627	2	31975104	G	A	0.0235	4.679e-11	A	G	0.0127	0.08355	A	G	0.0243	0.0067	0.0002957
rs223631	2	31986063	C	T	0.0235	3.719e-12	T	C	0.0122	0.09395	T	C	0.0244	0.0067	0.0002812
rs223621	2	32030492	C	T	0.0235	3.707e-12	T	C	-0.0123	0.09331	T	C	-0.0246	0.0067	0.0002615
rs12475443	2	32071056	T	A	0.0237	2.593e-12	A	T	0.0133	0.07599	A	T	0.0259	0.0069	0.0001698
rs1272585	2	32101059	C	T	0.0235	7.586e-13	T	C	-0.0124	0.09	T	C	-0.0252	0.0067	0.0001851
rs160801	2	32104754	T	A	0.0235	5.759e-13	A	T	-0.0128	0.07968	A	T	-0.0255	0.0067	0.0001494
rs1904489	2	32131159	T	A	0.0235	3.663e-14	A	T	-0.0154	0.03597	A	T	-0.0288	0.0068	2.344e-05
rs1986134	2	32138312	C	T	0.0235	3.249e-14	T	C	0.0156	0.03393	T	C	0.0291	0.0068	1.969e-05
rs41280625	2	32168123	C	T	0.0234	6.273e-14	T	C	0.0155	0.03503	T	C	0.0288	0.0067	1.815e-05
rs62142079	2	32178752	C	T	0.0233	3.311e-12	T	C	0.0142	0.0544	T	C	0.0264	0.0068	0.0001036
rs10439444	2	32183767	C	T	0.0233	8.084e-12	T	C	0.0139	0.05818	T	C	0.0258	0.0068	0.0001476
rs111490936	2	32191789	G	A	0.0235	5.381e-14	A	G	-0.0139	0.0589	A	G	-0.0273	0.0067	4.865e-05
rs113402659	2	32191796	C	T	0.0235	5.412e-14	T	C	-0.0139	0.05838	T	C	-0.0273	0.0067	4.844e-05
rs9752651	2	32208449	G	C	0.0234	5.011e-14	C	G	0.0143	0.05242	C	G	0.0283	0.0068	3.219e-05
rs678251	2	32250361	G	A	0.0235	5.136e-14	A	G	0.0151	0.03992	A	G	0.0282	0.0067	2.696e-05
rs7370704	2	32257717	G	A	0.0244	5.391e-19	A	G	0.0159	0.03295	A	G	0.0311	0.0069	6.784e-06
rs6748621	2	32262201	C	T	0.0245	9.128e-18	T	C	0.0133	0.07617	T	C	0.0286	0.0069	3.73e-05
rs6737500	2	32263087	C	T	0.0243	3.949e-19	T	C	-0.0161	0.03104	T	C	-0.0315	0.0069	5.313e-06
rs11124274	2	32265917	C	A	0.0248	5.694e-17	A	C	-0.017	0.02592	A	C	-0.0309	0.007	1.071e-05
rs7600173	2	32268410	C	T	0.0243	3.387e-19	T	C	0.0168	0.02436	T	C	0.0321	0.0069	3.388e-06
rs12989936	2	32268586	C	T	0.0243	3.402e-19	T	C	0.0168	0.02438	T	C	0.0321	0.0069	3.391e-06
rs7586448	2	32268640	G	C	0.0243	3.4e-19	C	G	0.017	0.0228	C	G	0.0323	0.0069	3.009e-06
rs72862234	2	32270146	G	A	0.0243	2.809e-19	A	G	-0.0164	0.02792	A	G	-0.0319	0.0069	4.144e-06
rs67157050	2	32271364	C	T	0.0243	3.147e-19	T	C	-0.0174	0.0197	T	C	-0.0327	0.0069	2.241e-06
rs6749336	2	32271710	G	A	0.0243	3.118e-19	A	G	-0.0172	0.0215	A	G	-0.0326	0.0069	2.517e-06
rs6543647	2	32271742	G	A	0.0243	3.113e-19	A	G	0.0172	0.02149	A	G	0.0326	0.0069	2.517e-06
rs7600885	2	32272254	C	T	0.0243	2.64e-19	T	C	-0.0173	0.02088	T	C	-0.0327	0.0069	2.271e-06
rs7601267	2	32272399	G	A	0.0243	3.065e-19	A	G	-0.0175	0.01937	A	G	-0.0328	0.0069	2.077e-06
rs7604559	2	32273202	C	T	0.0242	2.613e-19	T	C	-0.0171	0.02231	T	C	-0.0326	0.0069	2.359e-06
rs11691879	2	32274217	G	A	0.0243	2.282e-20	A	G	-0.017	0.02347	A	G	-0.0332	0.0069	1.537e-06
rs35650265	2	32275311	G	C	0.0243	2.269e-20	C	G	0.017	0.02337	C	G	0.0332	0.0069	1.537e-06
rs7577696	2	32278782	G	A	0.0243	2.687e-20	A	G	0.0179	0.01688	A	G	0.034	0.0069	9.308e-07
rs7608127	2	32279923	G	C	0.0243	2.204e-20	C	G	0.0171	0.02255	C	G	0.0334	0.0069	1.397e-06
rs2365555	2	32280699	C	T	0.0245	4.111e-19	T	C	0.0146	0.05163	T	C	0.0309	0.0069	8.068e-06
rs13017189	2	32281280	G	A	0.0245	1.581e-19	A	G	0.014	0.06318	A	G	0.0302	0.0069	1.264e-05
rs660393	2	32281509	G	T	0.0245	3.535e-19	T	G	-0.0172	0.02205	T	G	-0.0328	0.0069	2.206e-06
rs13000753	2	32282297	C	T	0.0243	1.79e-20	T	C	0.017	0.02323	T	C	0.0334	0.0069	1.428e-06
rs13024004	2	32282362	G	A	0.0243	2.216e-20	A	G	0.017	0.02325	A	G	0.0333	0.0069	1.471e-06
rs652978	2	32286411	T	A	0.0241	1.385e-20	A	T	0.0178	0.01749	A	T	0.0338	0.0069	1.03e-06
rs17767988	2	32286826	G	A	0.0243	2.239e-20	A	G	-0.0172	0.0222	A	G	-0.0335	0.0069	1.249e-06
rs2280967	2	32289746	C	T	0.0243	2.25e-20	T	C	0.0168	0.02513	T	C	0.0332	0.0069	1.583e-06
rs2280969	2	32290147	G	A	0.0246	5.431e-19	A	G	-0.014	0.06186	A	G	-0.0303	0.0069	1.249e-05
rs216538	2	32290331	G	C	0.0235	1.017e-14	C	G	-0.0153	0.03753	C	G	-0.0296	0.0068	1.395e-05
rs7575139	2	32291334	C	T	0.0243	2.25e-20	T	C	0.017	0.02333	T	C	0.0335	0.0069	1.268e-06
rs13029752	2	32293554	G	A	0.0243	2.251e-20	A	G	0.017	0.02346	A	G	0.0337	0.0069	1.131e-06
rs6758024	2	32294486	G	C	0.0243	2.251e-20	C	G	-0.017	0.02336	C	G	-0.0335	0.0069	1.262e-06
rs10490360	2	32296268	G	A	0.0243	2.251e-20	A	G	0.017	0.02345	A	G	0.0335	0.0069	1.262e-06
rs4952205	2	32297273	G	A	0.0271	1.727e-15	A	G	0.0168	0.02523	A	G	0.0297	0.007	2.121e-05
rs12992743	2	32300569	G	A	0.0244	5.632e-18	A	G	-0.0132	0.07871	A	G	-0.029	0.0069	2.792e-05
rs467523	2	32301631	G	A	0.0235	8.855e-15	A	G	-0.0147	0.04583	A	G	-0.0291	0.0068	1.837e-05
rs454119	2	32302080	G	A	0.0236	7.064e-16	A	G	0.0152	0.03902	A	G	0.0301	0.0068	9.69e-06
rs13033833	2	32303063	G	T	0.0246	3.329e-19	T	G	0.014	0.06209	T	G	0.0303	0.0069	1.221e-05
rs11124275	2	32303762	T	A	0.0245	3.1e-19	A	T	-0.014	0.06208	A	T	-0.0304	0.0069	1.124e-05
rs11683931	2	32304068	G	A	0.0245	3.102e-19	A	G	-0.014	0.06207	A	G	-0.0304	0.0069	1.124e-05
rs56740303	2	32304656	G	A	0.0243	2.266e-20	A	G	-0.017	0.02349	A	G	-0.0335	0.0069	1.274e-06
rs36014814	2	32304959	G	A	0.0243	2.267e-20	A	G	0.017	0.02346	A	G	0.0335	0.0069	1.274e-06
rs34856365	2	32305000	G	A	0.0243	2.267e-20	A	G	0.0168	0.02532	A	G	0.0333	0.0069	1.442e-06
rs7577408	2	32306113	C	T	0.0243	2.273e-20	T	C	-0.017	0.02347	T	C	-0.0335	0.0069	1.274e-06
rs6760105	2	32307386	G	A	0.0243	2.874e-20	A	G	0.0168	0.02532	A	G	0.0333	0.0069	1.493e-06
rs12620922	2	32308102	G	A	0.0243	2.283e-20	A	G	-0.0168	0.02532	A	G	-0.0333	0.0069	1.45e-06
rs6747488	2	32311284	C	T	0.0241	1.008e-20	T	C	-0.017	0.02313	T	C	-0.0336	0.0069	1.195e-06
rs7561519	2	32312700	C	T	0.0241	1.018e-20	T	C	0.017	0.02367	T	C	0.0336	0.0069	1.195e-06
rs6738349	2	32314131	G	C	0.0241	1.016e-20	C	G	-0.0169	0.02392	C	G	-0.0335	0.0069	1.278e-06
rs469305	2	32314473	T	A	0.0242	4.646e-20	A	T	0.0182	0.01639	A	T	0.0342	0.007	1.008e-06
rs11676938	2	32316023	C	T	0.0246	2.414e-18	T	C	0.0179	0.01936	T	C	0.0332	0.0071	2.767e-06
rs11695080	2	32316886	G	C	0.0297	1.313e-11	C	G	-0.0158	0.06451	C	G	-0.0275	0.0079	0.0004973
rs3769606	2	32317550	C	T	0.0246	2.788e-18	T	C	0.0182	0.01783	T	C	0.0334	0.0071	2.373e-06
rs11124276	2	32318428	G	C	0.0241	1.434e-20	C	G	0.0169	0.02379	C	G	0.0336	0.0069	1.154e-06
rs216544	2	32318806	G	A	0.0235	4.202e-15	A	G	-0.0145	0.04978	A	G	-0.0289	0.0068	2.106e-05
rs11124277	2	32320370	G	T	0.0241	2.434e-20	T	G	0.0173	0.02146	T	G	0.0337	0.0069	1.083e-06
rs11686061	2	32321394	C	T	0.0241	1.735e-20	T	C	0.0169	0.02408	T	C	0.0334	0.0069	1.353e-06
rs3769604	2	32322495	G	A	0.0241	1.826e-20	A	G	-0.0171	0.02278	A	G	-0.0338	0.0069	1.039e-06
rs7566162	2	32324072	C	T	0.0241	1.815e-20	T	C	0.0172	0.02185	T	C	0.0339	0.0069	9.727e-07
rs7605242	2	32324135	G	A	0.0241	1.825e-20	A	G	-0.017	0.02356	A	G	-0.0337	0.0069	1.102e-06
rs141443443	2	32326237	C	T	0.0246	3.696e-18	T	C	-0.0175	0.02252	T	C	-0.0328	0.0071	3.713e-06
rs78733036	2	32326352	C	A	0.0246	3.771e-18	A	C	0.0177	0.02117	A	C	0.033	0.0071	3.301e-06
rs6725184	2	32330885	C	T	0.0249	8.502e-18	T	C	-0.018	0.01908	T	C	-0.0329	0.0071	3.507e-06
rs11676456	2	32331511	G	A	0.0283	7.707e-13	A	G	0.0143	0.08233	A	G	0.0272	0.0076	0.000343
rs2235134	2	32332543	G	A	0.0243	4.299e-20	A	G	-0.0166	0.02677	A	G	-0.0329	0.0069	1.932e-06
rs7559964	2	32333866	G	A	0.0243	4.287e-20	A	G	0.0167	0.0256	A	G	0.033	0.0069	1.782e-06
rs13431540	2	32334853	G	A	0.0237	1.054e-12	A	G	-0.0153	0.03935	A	G	-0.0281	0.0068	3.715e-05
rs9677104	2	32335099	T	A	0.0249	7.528e-18	A	T	0.0172	0.02464	A	T	0.0324	0.0071	5.105e-06
rs115985725	2	32335807	G	A	0.0244	3.081e-20	A	G	-0.0165	0.0273	A	G	-0.0329	0.0069	1.968e-06
rs142403998	2	32335947	C	A	0.0247	4.855e-19	A	C	-0.0131	0.08482	A	C	-0.0304	0.007	1.525e-05
rs192297663	2	32335981	C	A	0.0248	2.052e-18	A	C	-0.0139	0.0751	A	C	-0.0318	0.0072	9.667e-06
rs2365558	2	32336657	C	T	0.0243	4.913e-20	T	C	-0.0167	0.02547	T	C	-0.0331	0.0069	1.766e-06
rs12465124	2	32336679	G	A	0.0234	7.557e-15	A	G	-0.015	0.04126	A	G	-0.0297	0.0068	1.295e-05
rs7581032	2	32337166	G	C	0.0243	4.424e-20	C	G	0.0168	0.02458	C	G	0.0331	0.0069	1.742e-06
rs7581340	2	32337391	C	T	0.0243	5.321e-20	T	C	-0.0169	0.02404	T	C	-0.0332	0.0069	1.595e-06
rs12474443	2	32337872	G	T	0.0245	7.14e-19	T	G	-0.0138	0.06631	T	G	-0.0302	0.0069	1.264e-05
rs4952247	2	32338915	C	T	0.0243	4.57e-20	T	C	0.0165	0.02787	T	C	0.0329	0.0069	1.963e-06
rs6543649	2	32339040	G	A	0.0243	5.178e-20	A	G	0.0167	0.02584	A	G	0.033	0.0069	1.778e-06
rs12617289	2	32341399	G	A	0.0243	5.119e-20	A	G	0.0165	0.02789	A	G	0.0329	0.0069	2.009e-06
rs12617290	2	32341408	G	A	0.0243	5.119e-20	A	G	0.0167	0.0258	A	G	0.033	0.0069	1.778e-06
rs7573543	2	32342508	T	A	0.0244	4.714e-20	A	T	0.0167	0.02558	A	T	0.033	0.0069	1.884e-06
rs13022197	2	32343167	T	A	0.0243	5.064e-20	A	T	-0.0167	0.02556	A	T	-0.033	0.0069	1.778e-06
rs4952248	2	32343669	G	A	0.0243	5.049e-20	A	G	-0.0167	0.02549	A	G	-0.0331	0.0069	1.71e-06
rs4952249	2	32343673	T	A	0.0245	6.98e-19	A	T	0.0138	0.06617	A	T	0.0303	0.0069	1.218e-05
rs4952250	2	32343699	G	T	0.0243	5.049e-20	T	G	0.0167	0.02549	T	G	0.0331	0.0069	1.71e-06
rs11681731	2	32345325	T	A	0.0243	5.002e-20	A	T	0.0165	0.02738	A	T	0.0329	0.0069	1.987e-06
rs56208031	2	32345563	C	T	0.0234	2.101e-14	T	C	-0.0151	0.04061	T	C	-0.0295	0.0068	1.482e-05
rs3851308	2	32346493	G	A	0.0234	7.626e-15	A	G	-0.015	0.04087	A	G	-0.0297	0.0068	1.283e-05
rs12618002	2	32347715	T	A	0.0254	7.701e-17	A	T	0.0129	0.09341	A	T	0.0282	0.0071	7.399e-05
rs12611678	2	32347785	G	A	0.0251	6.47e-18	A	G	-0.0159	0.03758	A	G	-0.0312	0.0071	1.15e-05
rs11683110	2	32349813	C	T	0.0251	6.397e-18	T	C	0.0159	0.03798	T	C	0.0312	0.0071	1.155e-05
rs13007972	2	32350336	G	A	0.0254	7.6e-17	A	G	0.0129	0.09319	A	G	0.0282	0.0071	7.365e-05
rs13008192	2	32350427	G	A	0.0251	6.375e-18	A	G	0.0159	0.03797	A	G	0.0311	0.0071	1.197e-05
rs35641550	2	32351009	G	A	0.0254	7.654e-17	A	G	0.0128	0.09477	A	G	0.0281	0.0071	7.744e-05
rs2294176	2	32353316	G	A	0.0251	7.245e-18	A	G	-0.0159	0.03798	A	G	-0.0313	0.0071	1.026e-05
rs2294179	2	32354005	G	A	0.0251	5.939e-18	A	G	-0.016	0.03704	A	G	-0.0315	0.0071	9.456e-06
rs3752916	2	32354558	C	T	0.0251	6.256e-18	T	C	-0.016	0.03674	T	C	-0.0314	0.0071	9.555e-06
rs3752917	2	32354973	C	T	0.0237	7.203e-14	T	C	0.0166	0.02495	T	C	0.0298	0.0068	1.228e-05
rs6761417	2	32355184	G	A	0.0237	7.199e-14	A	G	0.0166	0.02494	A	G	0.0298	0.0068	1.228e-05
rs13006880	2	32355539	G	A	0.0282	6.729e-13	A	G	-0.0147	0.07543	A	G	-0.0284	0.0077	0.0002181
rs3769603	2	32360887	G	T	0.0251	5.991e-18	T	G	-0.0155	0.04342	T	G	-0.031	0.0071	1.246e-05
rs12614686	2	32363171	G	A	0.025	2.855e-17	A	G	0.0158	0.03932	A	G	0.0308	0.0071	1.425e-05
rs11683760	2	32364093	C	T	0.0254	5.422e-17	T	C	-0.0133	0.08291	T	C	-0.0286	0.0071	5.922e-05
rs11683842	2	32364131	G	A	0.0251	4.365e-18	A	G	-0.0162	0.03434	A	G	-0.0317	0.0071	8.141e-06
rs11689817	2	32364241	T	A	0.0251	3.11e-18	A	T	-0.0162	0.03421	A	T	-0.0318	0.0071	7.522e-06
rs6723154	2	32365161	G	A	0.0251	4.339e-18	A	G	-0.0163	0.0338	A	G	-0.0317	0.0071	8.35e-06
rs3851310	2	32367986	G	T	0.0251	4.284e-18	T	G	-0.0165	0.03149	T	G	-0.032	0.0071	6.897e-06
rs7592239	2	32370258	C	A	0.0254	5.347e-17	A	C	-0.0137	0.07552	A	C	-0.0289	0.0071	4.961e-05
rs7592356	2	32370344	C	T	0.0251	4.283e-18	T	C	-0.0164	0.03222	T	C	-0.0317	0.0071	8.336e-06
rs2886393	2	32371562	G	C	0.0251	4.274e-18	C	G	-0.0161	0.03563	C	G	-0.0314	0.0071	9.799e-06
rs7572964	2	32372096	T	A	0.0251	4.273e-18	A	T	0.0162	0.03405	A	T	0.0314	0.0071	9.652e-06
rs12995952	2	32373298	C	T	0.0254	5.325e-17	T	C	-0.0136	0.07713	T	C	-0.0288	0.0071	5.244e-05
rs34976640	2	32373514	G	T	0.0251	4.271e-18	T	G	-0.0163	0.03302	T	G	-0.0316	0.0071	8.768e-06
rs7604289	2	32374000	C	A	0.0251	4.261e-18	A	C	-0.0163	0.03301	A	C	-0.0316	0.0071	8.768e-06
rs11694630	2	32376201	G	A	0.0251	4.257e-18	A	G	-0.0164	0.03227	A	G	-0.0317	0.0071	8.292e-06
rs11678119	2	32376303	C	T	0.0251	4.266e-18	T	C	0.0161	0.03545	T	C	0.0314	0.0071	9.799e-06
rs2280973	2	32378604	C	A	0.0234	1.533e-14	A	C	0.0157	0.03342	A	C	0.03	0.0068	1.015e-05
rs3769602	2	32381829	G	A	0.0251	4.372e-18	A	G	-0.017	0.02656	A	G	-0.0322	0.0071	5.707e-06
rs4952252	2	32382961	C	T	0.0236	1.374e-14	T	C	0.0146	0.04679	T	C	0.0292	0.0067	1.445e-05
rs4519572	2	32384375	G	A	0.0236	1.376e-14	A	G	-0.0146	0.04757	A	G	-0.029	0.0067	1.622e-05
rs4407291	2	32384422	G	A	0.0236	1.469e-14	A	G	0.0144	0.05046	A	G	0.0293	0.0068	1.67e-05
rs4952209	2	32386033	G	C	0.0236	1.376e-14	C	G	-0.0146	0.04705	C	G	-0.0292	0.0067	1.445e-05
rs10208246	2	32386659	G	A	0.0235	1.422e-14	A	G	0.0152	0.03914	A	G	0.0295	0.0068	1.442e-05
rs11676475	2	32389190	C	T	0.0237	1.846e-13	T	C	-0.0122	0.09733	T	C	-0.0266	0.0067	7.566e-05
rs12474598	2	32390368	G	A	0.0237	1.869e-13	A	G	0.0139	0.05734	A	G	0.028	0.0067	3.279e-05
rs13013695	2	32391231	G	A	0.0275	3.544e-15	A	G	-0.0144	0.078	A	G	-0.0295	0.0076	0.0001012
rs2366736	2	32392448	C	A	0.0236	1.279e-14	A	C	0.016	0.02934	A	C	0.0303	0.0067	6.762e-06
rs6717209	2	32393949	C	A	0.0236	1.376e-14	A	C	-0.0143	0.05095	A	C	-0.0289	0.0067	1.723e-05
rs72863940	2	32394674	C	T	0.0244	2.658e-12	T	C	-0.0122	0.09618	T	C	-0.0258	0.0067	0.0001293
rs12465351	2	32394905	G	C	0.0236	1.325e-14	C	G	-0.0146	0.04642	C	G	-0.0292	0.0067	1.471e-05
rs7581432	2	32395315	G	A	0.0237	2.28e-13	A	G	0.0138	0.06019	A	G	0.0278	0.0067	3.531e-05
rs7588883	2	32397267	G	A	0.0235	1.204e-14	A	G	0.0142	0.05324	A	G	0.029	0.0067	1.651e-05
rs13427170	2	32398110	G	A	0.0234	4.544e-15	A	G	-0.0144	0.05111	A	G	-0.0292	0.0068	1.777e-05
rs11124278	2	32398512	G	A	0.0235	1.231e-14	A	G	0.0145	0.04785	A	G	0.0292	0.0067	1.465e-05
rs212738	2	32403322	T	A	0.0236	1.124e-14	A	T	0.0143	0.05172	A	T	0.029	0.0067	1.668e-05
rs212739	2	32404703	G	A	0.0243	3.033e-20	A	G	-0.0167	0.02595	A	G	-0.0331	0.0069	1.728e-06
rs212740	2	32408194	C	T	0.0237	1.437e-14	T	C	-0.0145	0.04813	T	C	-0.0293	0.0068	1.649e-05
rs212741	2	32408572	G	A	0.0236	9.597e-15	A	G	0.0143	0.05227	A	G	0.0293	0.0068	1.723e-05
rs212743	2	32410194	C	T	0.0236	1e-14	T	C	-0.0145	0.04924	T	C	-0.0294	0.0068	1.548e-05
rs212744	2	32411788	G	C	0.0236	1.07e-14	C	G	-0.0146	0.04761	C	G	-0.0296	0.0068	1.424e-05
rs212745	2	32412832	G	C	0.0243	2.274e-20	C	G	-0.0173	0.02162	C	G	-0.0336	0.0069	1.197e-06
rs212746	2	32413067	C	T	0.0243	3.241e-20	T	C	-0.0161	0.03269	T	C	-0.0329	0.007	2.624e-06
rs62134021	2	32414974	C	T	0.0234	3.998e-15	T	C	-0.015	0.04231	T	C	-0.0297	0.0068	1.307e-05
rs212748	2	32415746	C	T	0.0236	1.021e-14	T	C	0.0149	0.04365	T	C	0.0298	0.0068	1.205e-05
rs212749	2	32415977	C	T	0.0237	1.496e-13	T	C	-0.0133	0.07089	T	C	-0.0279	0.0068	4.203e-05
rs212752	2	32419903	C	T	0.0241	1.327e-10	T	C	-0.0147	0.04816	T	C	-0.0265	0.0068	0.0001001
rs212753	2	32421355	G	A	0.0236	9.612e-15	A	G	0.0146	0.04747	A	G	0.0296	0.0068	1.407e-05
rs212755	2	32424019	G	T	0.0237	2.001e-13	T	G	0.0127	0.08374	T	G	0.0273	0.0068	6.1e-05
rs212756	2	32424288	G	A	0.0241	4.745e-10	A	G	-0.0134	0.07229	A	G	-0.025	0.0068	0.0002459
rs212757	2	32425078	G	C	0.0237	1.349e-12	C	G	0.0144	0.0512	C	G	0.0282	0.0068	3.442e-05
rs212758	2	32425982	T	A	0.0256	9.836e-15	A	T	-0.0147	0.05797	A	T	-0.0282	0.0071	7.565e-05
rs212759	2	32426822	C	T	0.0256	7.483e-15	T	C	-0.0149	0.0549	T	C	-0.0286	0.0071	6.051e-05
rs212760	2	32429222	G	A	0.0243	2.619e-20	A	G	-0.0171	0.02302	A	G	-0.0335	0.0069	1.331e-06
rs212762	2	32429497	T	A	0.0236	1.027e-14	A	T	-0.0146	0.04672	A	T	-0.0296	0.0068	1.396e-05
rs55877106	2	32430801	C	T	0.0235	4.489e-15	T	C	0.0151	0.0406	T	C	0.0297	0.0068	1.309e-05
rs212678	2	32430894	G	A	0.0243	3.041e-20	A	G	0.0166	0.02739	A	G	0.033	0.0069	1.81e-06
rs212679	2	32431107	C	A	0.0243	3.033e-20	A	C	0.0166	0.02789	A	C	0.0331	0.0069	1.793e-06
rs212680	2	32431407	C	T	0.0245	1.079e-19	T	C	0.0166	0.02793	T	C	0.0326	0.0069	2.473e-06
rs10172468	2	32432197	C	A	0.0235	3.89e-15	A	C	-0.0151	0.04066	A	C	-0.0298	0.0068	1.238e-05
rs212686	2	32434869	C	T	0.0236	1.086e-14	T	C	0.014	0.05801	T	C	0.0291	0.0068	1.973e-05
rs212687	2	32435176	G	A	0.0236	1.119e-14	A	G	0.014	0.05722	A	G	0.0291	0.0068	1.995e-05
rs212694	2	32438958	C	T	0.0237	1.163e-12	T	C	0.0135	0.06738	T	C	0.0275	0.0068	5.573e-05
rs212695	2	32440868	G	T	0.0247	5.051e-18	T	G	0.0159	0.03465	T	G	0.0311	0.0069	7.038e-06
rs212698	2	32442997	C	A	0.0247	2.637e-17	A	C	-0.015	0.0487	A	C	-0.0303	0.007	1.537e-05
rs212699	2	32443519	G	A	0.0247	4.047e-17	A	G	-0.0147	0.05199	A	G	-0.0299	0.007	1.956e-05
rs212701	2	32444054	C	T	0.0247	3.395e-17	T	C	-0.0147	0.05253	T	C	-0.03	0.007	1.915e-05
rs212703	2	32446613	G	A	0.0236	1.192e-14	A	G	-0.0132	0.07232	A	G	-0.028	0.0067	3.093e-05
rs430759	2	32447868	G	A	0.0247	3.403e-17	A	G	-0.0143	0.05795	A	G	-0.0296	0.007	2.351e-05
rs212705	2	32450508	G	C	0.0241	5.93e-10	C	G	0.0159	0.03107	C	G	0.0269	0.0068	7.922e-05
rs212706	2	32451132	G	A	0.0242	9.943e-09	A	G	-0.0169	0.02214	A	G	-0.0265	0.0068	0.000102
rs212707	2	32451148	C	T	0.0242	9.956e-09	T	C	0.0173	0.01976	T	C	0.0269	0.0068	8.296e-05
rs212708	2	32451446	G	A	0.0242	9.961e-09	A	G	-0.0167	0.0239	A	G	-0.0264	0.0068	0.000113
rs212713	2	32457537	C	T	0.0238	2.274e-12	T	C	0.0127	0.08308	T	C	0.0263	0.0067	9.649e-05
rs212714	2	32460348	G	A	0.0253	1.597e-15	A	G	-0.02	0.00878	A	G	-0.0329	0.007	2.829e-06
rs212715	2	32460886	G	C	0.0244	5.308e-20	C	G	-0.0158	0.0351	C	G	-0.0324	0.0069	2.892e-06
rs212716	2	32460934	G	A	0.0244	5.224e-20	A	G	-0.0158	0.03521	A	G	-0.0324	0.0069	2.892e-06
rs212717	2	32461640	G	A	0.0244	4.947e-20	A	G	0.0158	0.03554	A	G	0.0323	0.0069	3.074e-06
rs212718	2	32461833	C	A	0.0244	4.59e-20	A	C	0.0156	0.03827	A	C	0.0321	0.0069	3.455e-06
rs466125	2	32462092	G	A	0.0244	4.578e-20	A	G	0.0154	0.0404	A	G	0.032	0.0069	3.818e-06
rs466126	2	32462094	G	A	0.0247	9.873e-19	A	G	0.0139	0.0663	A	G	0.03	0.0069	1.461e-05
rs212721	2	32466029	G	A	0.0252	2.605e-15	A	G	-0.0163	0.032	A	G	-0.0306	0.007	1.358e-05
rs212723	2	32467148	C	A	0.0247	7.583e-18	A	C	0.0156	0.03884	A	C	0.031	0.0069	7.71e-06
rs212725	2	32468602	G	A	0.0247	9.072e-18	A	G	0.0153	0.04247	A	G	0.0307	0.0069	9.582e-06
rs212726	2	32469385	C	T	0.0247	8.898e-18	T	C	-0.0151	0.04557	T	C	-0.0305	0.0069	1.068e-05
rs494569	2	32469622	T	A	0.0249	7.672e-17	A	T	-0.0154	0.04075	A	T	-0.0302	0.0069	1.292e-05
rs212727	2	32469728	C	T	0.0247	8.855e-18	T	C	0.0151	0.04556	T	C	0.0305	0.0069	1.068e-05
rs212728	2	32470307	G	A	0.0247	8.826e-18	A	G	0.015	0.04588	A	G	0.0304	0.0069	1.131e-05
rs212730	2	32471673	G	T	0.0247	8.937e-18	T	G	0.0151	0.04508	T	G	0.0305	0.0069	1.087e-05
rs212731	2	32472150	G	A	0.0247	8.416e-18	A	G	0.0152	0.04384	A	G	0.0306	0.0069	1.003e-05
rs212732	2	32472417	C	A	0.0247	8.195e-18	A	C	0.0151	0.04467	A	C	0.0306	0.0069	9.998e-06
rs212733	2	32472640	C	T	0.025	1.572e-16	T	C	-0.0132	0.08125	T	C	-0.0285	0.007	4.916e-05
rs212734	2	32472753	G	A	0.0253	1.778e-15	A	G	-0.0199	0.009425	A	G	-0.033	0.0071	3.403e-06
rs212735	2	32473088	G	C	0.0247	8.121e-18	C	G	-0.0154	0.04066	C	G	-0.0307	0.0069	9.741e-06
rs212737	2	32474291	C	T	0.0247	7.499e-18	T	C	-0.0154	0.04147	T	C	-0.0307	0.0069	9.438e-06
rs455060	2	32475109	G	A	0.0247	5.895e-18	A	G	0.0154	0.04195	A	G	0.0311	0.007	9.296e-06
rs408813	2	32476390	G	T	0.0244	4.505e-20	T	G	-0.0157	0.03773	T	G	-0.0321	0.0069	3.518e-06
rs59966205	2	32481795	T	A	0.0244	3.4e-20	A	T	0.0161	0.03235	A	T	0.0326	0.0069	2.465e-06
rs443609	2	32483593	C	T	0.0244	4.23e-20	T	C	0.0152	0.04435	T	C	0.0317	0.0069	4.66e-06
rs2566483	2	32484467	G	A	0.0244	3.737e-20	A	G	0.0157	0.03741	A	G	0.0323	0.0069	3.18e-06
rs659239	2	32484569	C	T	0.0244	3.824e-20	T	C	-0.0159	0.03495	T	C	-0.0324	0.0069	2.863e-06
rs1265340	2	32486917	C	T	0.0246	2.746e-20	T	C	-0.014	0.06576	T	C	-0.0315	0.007	7.205e-06
rs428002	2	32487774	G	A	0.0245	4.224e-20	A	G	0.016	0.03435	A	G	0.0328	0.007	2.854e-06
rs1265341	2	32488060	C	T	0.0245	4.28e-20	T	C	0.0162	0.0325	T	C	0.033	0.007	2.535e-06
rs435572	2	32488081	G	A	0.0245	4.332e-20	A	G	-0.0162	0.0325	A	G	-0.033	0.007	2.523e-06
rs479333	2	32489158	G	C	0.0246	2.947e-20	C	G	-0.0141	0.06304	C	G	-0.0315	0.007	6.854e-06
rs374743	2	32494190	G	T	0.0249	1.287e-18	T	G	0.0186	0.01725	T	G	0.0353	0.0072	9.277e-07
rs376914	2	32508393	G	C	0.0242	4.392e-08	C	G	0.013	0.09276	C	G	0.0243	0.0072	0.0006701
rs458628	2	32515398	G	A	0.0242	8.736e-09	A	G	0.0138	0.0736	A	G	0.0247	0.0071	0.0004789
rs1153122	2	32533457	C	T	0.0246	1.538e-08	T	C	-0.014	0.07701	T	C	-0.0268	0.0073	0.0002193
rs4019431	2	32615493	C	A	0.0245	1.491e-08	A	C	-0.0131	0.08989	A	C	-0.0246	0.0071	0.0005049
rs10181198	2	32686582	G	A	0.0245	3.425e-08	A	G	-0.0128	0.09878	A	G	-0.025	0.0072	0.000492
rs17428810	2	32736043	C	T	0.0246	3.253e-09	T	C	0.0133	0.09295	T	C	0.0257	0.0073	0.0003856
rs6747560	2	32784766	G	T	0.0243	4.546e-09	T	G	-0.013	0.09643	T	G	-0.0251	0.0072	0.0004654
rs62136336	2	32804106	G	A	0.0242	3.268e-09	A	G	0.0129	0.09423	A	G	0.0251	0.0071	0.0003923
rs13035097	2	32836362	G	A	0.0245	1.916e-08	A	G	0.0136	0.08051	A	G	0.0258	0.0072	0.0003129
rs7116295	11	111993398	T	A	0.0296	9.353e-16	A	T	0.1883	3.58e-96	A	T	0.1961	0.0082	2.97e-126
rs71478719	11	111993847	G	A	0.0292	2.411e-17	A	G	-0.1891	3.557e-97	A	G	-0.1977	0.0082	1.87e-128
rs77203424	11	111994216	G	A	0.0368	3.406e-10	A	G	-0.1783	2.689e-65	A	G	-0.1855	0.0096	7.909e-83
rs80011693	11	112005483	C	T	0.0278	8.099e-22	T	C	-0.1949	7.346e-121	T	C	-0.2029	0.0076	1.99e-158
rs71478720	11	112009605	C	T	0.0276	3.708e-22	T	C	-0.1937	5.807e-120	T	C	-0.2021	0.0076	2.65e-157
rs5744292	11	112014136	C	T	0.0275	3.777e-22	T	C	0.1936	5.057e-120	T	C	0.202	0.0076	2.81e-157
rs3882892	11	112014986	C	T	0.0275	3.79e-22	T	C	-0.1939	1.592e-120	T	C	-0.2022	0.0076	1.37e-157
rs5744276	11	112016871	G	C	0.0275	3.842e-22	C	G	0.1938	1.499e-120	C	G	0.2021	0.0076	1.56e-157
rs5744267	11	112018012	C	T	0.0469	1.325e-08	T	C	0.2185	1.601e-43	T	C	0.2287	0.0143	1.55e-57
rs5744258	11	112021767	G	C	0.0275	4.115e-22	C	G	0.1931	1.056e-120	C	G	0.2012	0.0075	1.78e-159
rs5744256	11	112022848	G	A	0.0275	4.157e-22	A	G	0.193	1.126e-120	A	G	0.2011	0.0075	2.49e-159
rs1834481	11	112023827	G	C	0.0275	4.189e-22	C	G	0.1937	1.681e-121	C	G	0.2017	0.0075	2.9e-160
rs5744249	11	112025306	C	A	0.0275	5.685e-22	A	C	0.1934	1.289e-120	A	C	0.2013	0.0075	1.55e-159
rs4988359	11	112025915	C	T	0.0275	4.308e-22	T	C	0.1932	6.858e-121	T	C	0.2013	0.0075	1.35e-159
rs5744241	11	112027144	C	T	0.0372	1.979e-09	T	C	0.2474	8.326e-87	T	C	0.2507	0.0113	6.56e-109
rs11606049	11	112033129	C	T	0.0273	1.186e-21	T	C	-0.1924	1.398e-119	T	C	-0.2002	0.0075	5.54e-158
rs5744222	11	112037014	G	T	0.0269	6.78e-21	T	G	-0.1911	3.45e-119	T	G	-0.1985	0.0075	8.23e-156
rs36077191	11	112039421	C	T	0.0269	8.37e-21	T	C	-0.1913	2.748e-119	T	C	-0.1987	0.0075	4.89e-156
rs12420476	11	112044398	C	A	0.0271	7.002e-21	A	C	0.1928	1.086e-121	A	C	0.2	0.0075	5.77e-158
rs7131094	11	112044917	C	T	0.0269	8.561e-21	T	C	-0.1912	3.09e-119	T	C	-0.1986	0.0075	6.45e-156
rs7121554	11	112048051	C	T	0.0269	8.378e-21	T	C	-0.1912	3.154e-119	T	C	-0.1986	0.0075	6.28e-156
rs12796114	11	112049140	C	A	0.0268	5.385e-21	A	C	0.1923	2.1e-120	A	C	0.1996	0.0075	1.26e-157
rs12797880	11	112049191	C	T	0.0269	8.125e-21	T	C	0.1912	3.311e-119	T	C	0.1986	0.0075	5.95e-156
rs75649625	11	112052194	G	A	0.0259	3.627e-21	A	G	-0.1995	2.646e-136	A	G	-0.2062	0.0073	7.53e-177
rs7121458	11	112055101	G	A	0.0267	2.618e-08	A	G	0.2798	1.265e-303	A	G	0.2713	0.0067	0
rs2059959	11	112055979	G	A	0.0267	2.618e-08	A	G	-0.2798	1.189e-303	A	G	-0.2713	0.0067	0
rs34389688	11	112056400	T	A	0.0259	3.013e-21	A	T	0.1993	5.567e-136	A	T	0.206	0.0073	1.29e-176
rs10891334	11	112057100	G	A	0.0267	2.616e-08	A	G	0.2798	1.094e-303	A	G	0.2713	0.0067	0
rs11214124	11	112061361	C	T	0.0269	2.194e-08	T	C	0.2799	6.477e-303	T	C	0.2716	0.0067	0
rs7123686	11	112065483	C	A	0.0269	2.118e-08	A	C	-0.2799	6.55e-303	A	C	-0.2716	0.0067	0
rs12795478	11	112068100	T	A	0.0259	2.77e-21	A	T	0.1992	9.055e-136	A	T	0.2059	0.0073	1.79e-176
rs11214126	11	112068219	C	T	0.0238	5.872e-09	T	C	-0.1606	2.032e-98	T	C	-0.1613	0.0069	3.16e-121
rs4937176	11	112068973	G	A	0.0269	2.185e-08	A	G	0.2799	8.899e-303	A	G	0.2716	0.0067	0
rs12420140	11	112071294	G	A	0.0263	7.194e-22	A	G	-0.2015	1.325e-136	A	G	-0.2084	0.0073	3.13e-180
rs67245191	11	112072161	G	T	0.0269	2.18e-08	T	G	0.2799	6.716e-303	T	G	0.2716	0.0067	0
rs4935984	11	112072930	G	A	0.0269	2.177e-08	A	G	0.28	6.851e-303	A	G	0.2717	0.0067	0
rs10891341	11	112073481	C	A	0.0269	2.174e-08	A	C	-0.2799	1.163e-302	A	C	-0.2716	0.0067	0
rs71478723	11	112075085	G	A	0.0259	3.31e-21	A	G	0.1992	1.013e-135	A	G	0.2059	0.0073	1.85e-176
rs79919995	11	112076967	C	T	0.0269	2.152e-08	T	C	0.28	7.844e-303	T	C	0.2717	0.0067	0
rs10789863	11	112077378	T	A	0.0269	2.142e-08	A	T	-0.28	7.457e-303	A	T	-0.2717	0.0067	0
rs1972421	11	112078120	C	T	0.0269	2.146e-08	T	C	0.28	7.692e-303	T	C	0.2717	0.0067	0
rs1896943	11	112078974	C	T	0.0269	2.142e-08	T	C	0.28	7.939e-303	T	C	0.2717	0.0067	0
rs2564860	11	112080132	T	A	0.0269	2.133e-08	A	T	0.28	8.101e-303	A	T	0.2717	0.0067	0
rs10891343	11	112080384	C	T	0.0237	2.547e-16	T	C	0.2568	7.238e-287	T	C	0.253	0.0063	0
rs2518356	11	112082493	G	A	0.0269	2.121e-08	A	G	-0.28	8.809e-303	A	G	-0.2717	0.0067	0
rs71478724	11	112082775	G	A	0.0259	3.056e-21	A	G	0.1991	1.751e-135	A	G	0.2058	0.0073	3.16e-176
rs34006273	11	112083096	C	T	0.0259	2.737e-21	T	C	-0.1991	3.373e-135	T	C	-0.2059	0.0073	2.87e-176
rs71466729	11	112084109	G	A	0.0259	2.26e-21	A	G	-0.1983	7.214e-134	A	G	-0.2052	0.0073	3.53e-175
rs2250417	11	112085316	C	T	0.0237	1.454e-16	T	C	0.2539	3.274e-282	T	C	0.2505	0.0063	0
rs35082717	11	112110091	G	T	0.0261	3.702e-14	T	G	0.1821	5.939e-110	T	G	0.186	0.0074	9.6e-138
rs141091241	11	112111460	C	T	0.0728	1.829e-08	T	C	-0.1482	1.034e-09	T	C	-0.1793	0.0223	8.083e-16
rs11214155	11	112127930	C	T	0.0255	2.676e-12	T	C	0.1816	1.211e-112	T	C	0.1833	0.0073	4.12e-140
rs2091289	11	112187392	G	A	0.0239	1.843e-10	A	G	0.1786	3.833e-126	A	G	0.1764	0.0067	5.98e-151
rs1852138	11	112201569	G	A	0.024	5.192e-11	A	G	0.1703	2.111e-116	A	G	0.1696	0.0067	1.3e-139
rs10891346	11	112203992	T	A	0.0252	3.098e-09	A	T	0.187	1.505e-130	A	T	0.1835	0.007	1.06e-150
rs11825888	11	112207339	G	A	0.0236	5.754e-10	A	G	-0.1743	4.811e-119	A	G	-0.1711	0.0068	7.11e-139
rs11821163	11	112207502	T	A	0.0236	5.822e-10	A	T	0.1743	4.976e-119	A	T	0.1711	0.0068	7.51e-139
rs873411	11	112208482	G	A	0.0252	2.914e-09	A	G	-0.1859	1.685e-129	A	G	-0.1826	0.0069	1.44e-152
rs1404792	11	112208967	C	T	0.0252	2.901e-09	T	C	0.1861	1.631e-129	T	C	0.1828	0.0069	7.33e-153
rs2103173	11	112210052	C	T	0.0254	2.24e-09	T	C	-0.1859	4.53e-129	T	C	-0.1828	0.007	2.36e-149
rs1534115	11	112210999	G	A	0.0252	3.469e-09	A	G	-0.1854	1.408e-128	A	G	-0.1821	0.007	1.71e-148
rs1534114	11	112211026	C	A	0.0252	3.47e-09	A	C	0.1854	1.407e-128	A	C	0.1821	0.007	1.71e-148
rs4937291	11	112211380	G	C	0.0252	2.903e-09	C	G	-0.1863	9.301e-130	C	G	-0.1829	0.007	1.2e-149
rs1534112	11	112211791	G	A	0.0252	3.494e-09	A	G	-0.1854	1.434e-128	A	G	-0.1821	0.007	1.76e-148
rs10891348	11	112212041	G	A	0.0252	3.493e-09	A	G	-0.1854	1.459e-128	A	G	-0.1821	0.007	1.72e-148
rs4269955	11	112214091	C	T	0.0253	3.429e-09	T	C	-0.187	2.018e-129	T	C	-0.1835	0.007	1.89e-150
rs11214175	11	112216649	G	A	0.0242	6.732e-09	A	G	0.1488	2.081e-81	A	G	0.1483	0.0071	1.96e-97
rs4937300	11	112218097	C	T	0.0241	1.042e-08	T	C	-0.1601	3.717e-95	T	C	-0.1583	0.007	2.97e-113
rs12363748	11	112219172	G	A	0.0242	4.219e-08	A	G	-0.1456	1.651e-77	A	G	-0.145	0.0071	3e-93
rs4937303	11	112219865	C	T	0.0242	6.352e-09	T	C	0.1491	7.62e-81	T	C	0.1487	0.0071	6.58e-98
rs10891349	11	112220382	C	T	0.0242	6.202e-09	T	C	-0.1491	8.351e-81	T	C	-0.1487	0.0071	6.82e-98
rs67552207	11	112220568	G	A	0.0242	6.093e-09	A	G	0.1488	2.865e-80	A	G	0.1484	0.0072	2e-95
rs55772679	11	112235908	C	T	0.024	6.864e-09	T	C	-0.074	4.416e-22	T	C	-0.0792	0.007	1.192e-29
rs56113707	11	112235975	G	A	0.024	7.184e-09	A	G	0.0738	5.463e-22	A	G	0.079	0.007	1.597e-29
rs55741213	11	112236075	G	A	0.024	7.177e-09	A	G	0.0737	6.269e-22	A	G	0.0789	0.007	1.893e-29
rs4323906	11	112242860	C	T	0.024	7.604e-09	T	C	-0.0736	6.098e-22	T	C	-0.0788	0.007	2.209e-29
rs61902693	11	112250980	C	T	0.024	8.991e-09	T	C	-0.0732	7.377e-22	T	C	-0.0783	0.007	4.508e-29
